# Supplementary material for: Polytypes and planar defects revealed in the purine base xanthine using multi-dimensional electron diffraction
Source: Commun Chem. 2025 Nov 5;8:331. doi: 10.1038/s42004-025-01729-2 (PMC12589599; doi:10.1038/s42004-025-01729-2)
Supplement: Supplementary file 4 — Supplementary Data 1 [file 42004_2025_1729_MOESM4_ESM.cif]

data_xanthine_form_II

_publ_contact_author_name        'Professor Paul Midgley'
_publ_contact_author_address     
;
Department of Materials Science and Metallurgy
27 Charles Babbage Road
Cambridge
CB3 0FS
;
_publ_contact_author_email       pam33@cam.ac.uk
_publ_contact_author_phone       '+44 (0) 1223 334561'
loop_
_publ_author_name
_publ_author_address

'Leung, Helen W.'
;
Department of Materials Science and Metallurgy
27 Charles Babbage Road
Cambridge
CB3 0FS
;

'Copley, Royston C. B.'
;
GSK R&D
Gunnels Wood Road
Stevenage
Hertfordshire
SG1 2NY
;

'Lampronti, Giulio I.'
;
Department of Materials Science and Metallurgy
27 Charles Babbage Road
Cambridge
CB3 0FS
;

'Day, Sarah J.'
;
Diamond Light Source Ltd
Beamline I11
Harwell
Oxford
OX11 0DE
;

'Saunders, Lucy K.'
;
Diamond Light Source Ltd
Beamline I11
Harwell
Oxford
OX11 0DE
;

'Johnstone, Duncan N.'
;
GSK R&D
Gunnels Wood Road
Stevenage
Hertfordshire
SG1 2NY
;

'Midgley, Paul A.'
;
Department of Materials Science and Metallurgy
27 Charles Babbage Road
Cambridge
CB3 0FS
;

_audit_creation_method            'SHELXL-2017/1'
_shelx_SHELXL_version_number      '2017/1'
_chemical_name_systematic         3,7-Dihydropurine-2,6-dione
_chemical_name_common             xanthine
_chemical_melting_point           ?
_chemical_formula_moiety          'C5 H4 N4 O2'
_chemical_formula_sum		  'C5 H4 N4 O2' 
_chemical_compound_source         'Sigma Aldrich/Merck (X7375-10G)'
_chemical_formula_weight          152.11

_exptl_crystal_description        block
_exptl_crystal_colour             colourless

loop_
 _atom_type_symbol
 _atom_type_description
 _atom_type_scat_dispersion_real
 _atom_type_scat_dispersion_imag
 _atom_type_scat_source
 'C'  'C'   0.0000   0.0000
 'International Tables Vol C Tables 4.2.6.8 and 6.1.1.4'
 'H'  'H'   0.0000   0.0000
 'International Tables Vol C Tables 4.2.6.8 and 6.1.1.4'
 'N'  'N'   0.0000   0.0000
 'International Tables Vol C Tables 4.2.6.8 and 6.1.1.4'
 'O'  'O'   0.0000   0.0000
 'International Tables Vol C Tables 4.2.6.8 and 6.1.1.4'
 
_space_group_crystal_system       orthorhombic
_space_group_IT_number            19
_space_group_name_H-M_alt         'P 21 21 21'
_space_group_name_Hall            'P 2ac 2ab'
 
_shelx_space_group_comment
;
The symmetry employed for this shelxl refinement is uniquely defined
by the following loop, which should always be used as a source of
symmetry information in preference to the above space-group names.
They are only intended as comments.
;
 
loop_
 _space_group_symop_operation_xyz
 'x, y, z'
 '-x+1/2, -y, z+1/2'
 '-x, y+1/2, -z+1/2'
 'x+1/2, -y+1/2, -z'
 
_cell_length_a                    10.10(10)
_cell_length_b                    12.54(10)
_cell_length_c                    17.91(17)
_cell_angle_alpha                 90
_cell_angle_beta                  90
_cell_angle_gamma                 90
_cell_volume                      2269(36)
_cell_formula_units_Z             16
_cell_measurement_temperature     87(2)
_cell_measurement_reflns_used     2753
_cell_measurement_theta_min       0.0440
_cell_measurement_theta_max       0.7080
 
_exptl_crystal_density_meas       ?
_exptl_crystal_density_method     ?
_exptl_crystal_density_diffrn     1.781          
_exptl_crystal_F_000              433
_exptl_transmission_factor_min    ?
_exptl_transmission_factor_max    ?
_exptl_crystal_size_max           0.001
_exptl_crystal_size_mid           0.001
_exptl_crystal_size_min           0.0001
_exptl_absorpt_coefficient_mu     0.000
_shelx_estimated_absorpt_T_min    ?
_shelx_estimated_absorpt_T_max    ?
_exptl_absorpt_correction_type    ?
_exptl_absorpt_correction_T_min   0.33480
_exptl_absorpt_correction_T_max   1.00000

_exptl_absorpt_process_details    
;
CrysAlisPro 1.171.43.110a (Rigaku Oxford Diffraction, 2024)
Empirical absorption correction using spherical harmonics,
implemented in SCALE3 ABSPACK scaling algorithm.
;

_exptl_absorpt_special_details    ?
_diffrn_ambient_temperature       87(2)
_diffrn_radiation_wavelength      0.0197
_diffrn_radiation_probe           electron
_diffrn_radiation_type            electron
_diffrn_source                    'transmission electron microscope'
_diffrn_measurement_device_type   'Thermo Scientific Krios G3i'
_diffrn_measurement_method        3D-ED
_diffrn_detector_area_resol_mean  ?
_diffrn_reflns_number             6919
_diffrn_reflns_av_unetI/netI      0.2862
_diffrn_reflns_av_R_equivalents   0.2653
_diffrn_reflns_limit_h_min        -11
_diffrn_reflns_limit_h_max        11
_diffrn_reflns_limit_k_min        -13
_diffrn_reflns_limit_k_max        13
_diffrn_reflns_limit_l_min        -18
_diffrn_reflns_limit_l_max        18
_diffrn_reflns_theta_min          0.055
_diffrn_reflns_theta_max          0.627
_diffrn_reflns_theta_full         0.627
_diffrn_measured_fraction_theta_max   0.793
_diffrn_measured_fraction_theta_full  0.794
_diffrn_reflns_Laue_measured_fraction_max    0.793
_diffrn_reflns_Laue_measured_fraction_full   0.794
_diffrn_reflns_point_group_measured_fraction_max   0.804
_diffrn_reflns_point_group_measured_fraction_full  0.804
_reflns_number_total              2605
_reflns_number_gt                 1189
_reflns_threshold_expression      'I > 2\s(I)'
_reflns_Friedel_coverage          0.760
_reflns_Friedel_fraction_max      0.818
_reflns_Friedel_fraction_full     0.817
 
_reflns_special_details
;
 Reflections were merged by SHELXL according to the crystal
 class for the calculation of statistics and refinement.
 
 _reflns_Friedel_fraction is defined as the number of unique
 Friedel pairs measured divided by the number that would be
 possible theoretically, ignoring centric projections and
 systematic absences.
;
 
_computing_data_collection       'EPU-D 1.14.0.5171 (ThermoFisher)'
_computing_cell_refinement       CrysAlisPro 1.171.43.110a (Rigaku Oxford Diffraction, 2024)
_computing_data_reduction        CrysAlisPro 1.171.43.110a (Rigaku Oxford Diffraction, 2024)
_computing_structure_solution    'SHELXT 2014/5 (Sheldrick, 2014)'
_computing_structure_refinement  'SHELXL-2017/1 (Sheldrick, 2017)'
_computing_molecular_graphics    'Mercury 2021.3.0 (Build 333817)'
_computing_publication_material   ?

_refine_special_details    
;
Data were cut to 0.9 \%A resolution based on intensity statistics. 
 
A'SAME 0.005 0.01' restraint was used to hold the four independent 
molecules to have the same geometry. A FLAT restraint was used on each of 
four independent molecules.

Hydrogen atoms were refined using idealised geometries and a riding model, 
using the N-H and C-H bond distances found previously also using electron 
diffraction for xanthine Form I.

A common isotropic atomic displacement parameter (ADP) was refined for 
chemically equivalent non-hydrogen atoms e.g. N1, N21, N41, N61 etc. 
For all hydrogen atoms, the isotropic ADP was a 1.2 
multiple of that for the bonded atom. 
;

_refine_ls_structure_factor_coef  Fsqd
_refine_ls_matrix_type            full
_refine_ls_weighting_scheme       calc
_refine_ls_weighting_details
'w=1/[\s^2^(Fo^2^)+(0.2000P)^2^] where P=(Fo^2^+2Fc^2^)/3'
_atom_sites_solution_primary      dual
_atom_sites_solution_secondary    ?
_atom_sites_solution_hydrogens    geom
_refine_ls_hydrogen_treatment     constr
_refine_ls_extinction_method      'SHELXL-2017/1 (Sheldrick 2017)'
_refine_ls_extinction_coef        526(86)
_refine_ls_extinction_expression
 'Fc^*^=kFc[1+0.001xFc^2^\l^3^/sin(2\q)]^-1/4^'
_refine_ls_abs_structure_details
;
 All f" are zero, so absolute structure could not be determined
;
_refine_ls_abs_structure_Flack    ?
_chemical_absolute_configuration  ?
_refine_ls_number_reflns          2605
_refine_ls_number_parameters      145
_refine_ls_number_restraints      206
_refine_ls_R_factor_all           0.2799
_refine_ls_R_factor_gt            0.1706
_refine_ls_wR_factor_ref          0.4985
_refine_ls_wR_factor_gt           0.4167
_refine_ls_goodness_of_fit_ref    1.230
_refine_ls_restrained_S_all       1.187
_refine_ls_shift/su_max           0.000
_refine_ls_shift/su_mean          0.000
 
loop_
 _atom_site_label
 _atom_site_type_symbol
 _atom_site_fract_x
 _atom_site_fract_y
 _atom_site_fract_z
 _atom_site_U_iso_or_equiv
 _atom_site_adp_type
 _atom_site_occupancy
 _atom_site_site_symmetry_order  
 _atom_site_calc_flag
 _atom_site_refinement_flags_posn
 _atom_site_refinement_flags_adp
 _atom_site_refinement_flags_occupancy
 _atom_site_disorder_assembly
 _atom_site_disorder_group
N1 N 0.8307(11) 0.5075(11) 0.7365(9) 0.012(2) Uiso 1 1 d D U . . .
H1 H 0.890196 0.509819 0.687760 0.015 Uiso 1 1 calc R U . . .
C2 C 0.6952(12) 0.5032(9) 0.7255(9) 0.009(2) Uiso 1 1 d D U . . .
N3 N 0.6139(11) 0.4999(12) 0.7873(9) 0.013(2) Uiso 1 1 d D U . . .
H3 H 0.509409 0.499827 0.781766 0.015 Uiso 1 1 calc R U . . .
C4 C 0.6734(11) 0.4966(16) 0.8562(9) 0.012(3) Uiso 1 1 d D U . . .
C5 C 0.8115(11) 0.5063(16) 0.8682(9) 0.010(2) Uiso 1 1 d D U . . .
C6 C 0.8973(11) 0.5091(16) 0.8045(9) 0.011(2) Uiso 1 1 d D U . . .
N7 N 0.8305(11) 0.5062(15) 0.9447(9) 0.012(2) Uiso 1 1 d D U . . .
H7 H 0.921447 0.511882 0.974035 0.015 Uiso 1 1 calc R U . . .
C8 C 0.7099(12) 0.4973(15) 0.9734(10) 0.010(2) Uiso 1 1 d D U . . .
H8 H 0.693399 0.492559 1.033975 0.012 Uiso 1 1 calc R U . . .
N9 N 0.6080(11) 0.4945(17) 0.9241(9) 0.016(2) Uiso 1 1 d D U . . .
O10 O 0.6509(13) 0.5004(15) 0.6619(9) 0.015(2) Uiso 1 1 d D U . . .
O11 O 1.0211(10) 0.5178(14) 0.8082(11) 0.018(2) Uiso 1 1 d D U . . .
N21 N 0.1727(11) 0.5010(11) 0.6817(9) 0.012(2) Uiso 1 1 d D U . . .
H21 H 0.113282 0.499829 0.730480 0.015 Uiso 1 1 calc R U . . .
C22 C 0.3083(12) 0.4969(10) 0.6924(9) 0.009(2) Uiso 1 1 d D U . . .
N23 N 0.3893(11) 0.4945(12) 0.6306(8) 0.013(2) Uiso 1 1 d D U . . .
H23 H 0.493716 0.492494 0.635965 0.015 Uiso 1 1 calc R U . . .
C24 C 0.3293(11) 0.4949(16) 0.5618(9) 0.012(3) Uiso 1 1 d D U . . .
C25 C 0.1906(11) 0.4962(16) 0.5500(9) 0.010(2) Uiso 1 1 d D U . . .
C26 C 0.1058(11) 0.5065(16) 0.6139(9) 0.011(2) Uiso 1 1 d D U . . .
N27 N 0.1716(11) 0.5024(15) 0.4735(9) 0.012(2) Uiso 1 1 d D U . . .
H27 H 0.080841 0.511391 0.444453 0.015 Uiso 1 1 calc R U . . .
C28 C 0.2923(11) 0.4947(14) 0.4447(9) 0.010(2) Uiso 1 1 d D U . . .
H28 H 0.308638 0.485895 0.384234 0.012 Uiso 1 1 calc R U . . .
N29 N 0.3943(11) 0.4981(17) 0.4938(9) 0.016(2) Uiso 1 1 d D U . . .
O30 O 0.3518(13) 0.4971(15) 0.7562(9) 0.015(2) Uiso 1 1 d D U . . .
O31 O -0.0181(10) 0.5135(14) 0.6100(11) 0.018(2) Uiso 1 1 d D U . . .
N41 N -0.2063(11) 0.2440(12) 0.7181(9) 0.012(2) Uiso 1 1 d D U . . .
H41 H -0.265756 0.237149 0.766686 0.015 Uiso 1 1 calc R U . . .
C42 C -0.0714(12) 0.2537(10) 0.7296(9) 0.009(2) Uiso 1 1 d D U . . .
N43 N 0.0098(11) 0.2617(11) 0.6681(9) 0.013(2) Uiso 1 1 d D U . . .
H43 H 0.113706 0.270314 0.673904 0.015 Uiso 1 1 calc R U . . .
C44 C -0.0488(12) 0.2581(16) 0.5989(9) 0.012(3) Uiso 1 1 d D U . . .
C45 C -0.1865(12) 0.2468(16) 0.5864(9) 0.010(2) Uiso 1 1 d D U . . .
C46 C -0.2727(11) 0.2423(16) 0.6501(9) 0.011(2) Uiso 1 1 d D U . . .
N47 N -0.2059(12) 0.2556(16) 0.5100(9) 0.012(2) Uiso 1 1 d D U . . .
H47 H -0.297098 0.259328 0.480931 0.015 Uiso 1 1 calc R U . . .
C48 C -0.0847(13) 0.2583(15) 0.4815(10) 0.010(2) Uiso 1 1 d D U . . .
H48 H -0.067263 0.256304 0.420884 0.012 Uiso 1 1 calc R U . . .
N49 N 0.0166(12) 0.2637(15) 0.5311(9) 0.016(2) Uiso 1 1 d D U . . .
O50 O -0.0282(14) 0.2521(15) 0.7934(9) 0.015(2) Uiso 1 1 d D U . . .
O51 O -0.3967(11) 0.2350(14) 0.6459(11) 0.018(2) Uiso 1 1 d D U . . .
N61 N 0.4514(11) 0.2492(12) 0.7788(9) 0.012(2) Uiso 1 1 d D U . . .
H61 H 0.509515 0.243543 0.729690 0.015 Uiso 1 1 calc R U . . .
C62 C 0.3158(12) 0.2561(10) 0.7689(9) 0.009(2) Uiso 1 1 d D U . . .
N63 N 0.2359(12) 0.2573(12) 0.8313(9) 0.013(2) Uiso 1 1 d D U . . .
H63 H 0.131684 0.264166 0.826595 0.015 Uiso 1 1 calc R U . . .
C64 C 0.2965(12) 0.2491(16) 0.8997(9) 0.012(3) Uiso 1 1 d D U . . .
C65 C 0.4349(11) 0.2392(16) 0.9104(9) 0.010(2) Uiso 1 1 d D U . . .
C66 C 0.5196(11) 0.2490(14) 0.8463(9) 0.011(2) Uiso 1 1 d D U . . .
N67 N 0.4564(12) 0.2405(15) 0.9868(9) 0.012(2) Uiso 1 1 d D U . . .
H67 H 0.548412 0.238680 1.015199 0.015 Uiso 1 1 calc R U . . .
C68 C 0.3360(13) 0.2444(15) 1.0166(10) 0.010(2) Uiso 1 1 d D U . . .
H68 H 0.320585 0.240847 1.077310 0.012 Uiso 1 1 calc R U . . .
N69 N 0.2332(12) 0.2532(16) 0.9683(9) 0.016(2) Uiso 1 1 d D U . . .
O70 O 0.2702(13) 0.2549(15) 0.7055(9) 0.015(2) Uiso 1 1 d D U . . .
O71 O 0.6433(10) 0.2381(14) 0.8493(11) 0.018(2) Uiso 1 1 d D U . . .
 
_geom_special_details
;
 All esds (except the esd in the dihedral angle between two l.s. planes)
 are estimated using the full covariance matrix.  The cell esds are taken
 into account individually in the estimation of esds in distances, angles
 and torsion angles; correlations between esds in cell parameters are only
 used when they are defined by crystal symmetry.  An approximate (isotropic)
 treatment of cell esds is used for estimating esds involving l.s. planes.
;
 
loop_
 _geom_bond_atom_site_label_1
 _geom_bond_atom_site_label_2
 _geom_bond_distance
 _geom_bond_site_symmetry_2
 _geom_bond_publ_flag
N1 C2 1.384(19) . ?
N1 C6 1.391(19) . ?
N1 H1 1.0600 . ?
C2 O10 1.225(19) . ?
C2 N3 1.378(18) . ?
N3 C4 1.37(2) . ?
N3 H3 1.0600 . ?
C4 N9 1.385(19) . ?
C4 C5 1.42(2) . ?
C5 N7 1.38(2) . ?
C5 C6 1.434(19) . ?
C6 O11 1.257(17) . ?
N7 C8 1.327(18) . ?
N7 H7 1.0600 . ?
C8 N9 1.357(17) . ?
C8 H8 1.1000 . ?
N21 C22 1.385(19) . ?
N21 C26 1.392(19) . ?
N21 H21 1.0600 . ?
C22 O30 1.224(19) . ?
C22 N23 1.376(18) . ?
N23 C24 1.37(2) . ?
N23 H23 1.0600 . ?
C24 N29 1.384(19) . ?
C24 C25 1.42(2) . ?
C25 N27 1.39(2) . ?
C25 C26 1.436(19) . ?
C26 O31 1.257(17) . ?
N27 C28 1.328(18) . ?
N27 H27 1.0600 . ?
C28 N29 1.355(17) . ?
C28 H28 1.1000 . ?
N41 C42 1.384(19) . ?
N41 C46 1.391(19) . ?
N41 H41 1.0600 . ?
C42 O50 1.224(19) . ?
C42 N43 1.377(18) . ?
N43 C44 1.37(2) . ?
N43 H43 1.0600 . ?
C44 N49 1.385(19) . ?
C44 C45 1.42(2) . ?
C45 N47 1.39(2) . ?
C45 C46 1.436(19) . ?
C46 O51 1.257(17) . ?
N47 C48 1.327(18) . ?
N47 H47 1.0600 . ?
C48 N49 1.356(17) . ?
C48 H48 1.1000 . ?
N61 C62 1.384(19) . ?
N61 C66 1.391(19) . ?
N61 H61 1.0600 . ?
C62 O70 1.225(19) . ?
C62 N63 1.378(18) . ?
N63 C64 1.37(2) . ?
N63 H63 1.0600 . ?
C64 N69 1.385(19) . ?
C64 C65 1.42(2) . ?
C65 N67 1.39(2) . ?
C65 C66 1.437(19) . ?
C66 O71 1.259(17) . ?
N67 C68 1.328(18) . ?
N67 H67 1.0600 . ?
C68 N69 1.356(17) . ?
C68 H68 1.1000 . ?
 
loop_
 _geom_angle_atom_site_label_1
 _geom_angle_atom_site_label_2
 _geom_angle_atom_site_label_3
 _geom_angle
 _geom_angle_site_symmetry_1
 _geom_angle_site_symmetry_3
 _geom_angle_publ_flag
C2 N1 C6 127.1(12) . . ?
C2 N1 H1 116.5 . . ?
C6 N1 H1 116.5 . . ?
O10 C2 N3 121.9(13) . . ?
O10 C2 N1 119.6(13) . . ?
N3 C2 N1 118.5(13) . . ?
C4 N3 C2 117.4(13) . . ?
C4 N3 H3 121.3 . . ?
C2 N3 H3 121.3 . . ?
N3 C4 N9 125.5(13) . . ?
N3 C4 C5 124.4(13) . . ?
N9 C4 C5 109.8(13) . . ?
N7 C5 C4 106.7(10) . . ?
N7 C5 C6 134.8(11) . . ?
C4 C5 C6 118.4(13) . . ?
O11 C6 N1 121.9(14) . . ?
O11 C6 C5 124.1(14) . . ?
N1 C6 C5 113.9(12) . . ?
C8 N7 C5 104.8(11) . . ?
C8 N7 H7 127.6 . . ?
C5 N7 H7 127.6 . . ?
N7 C8 N9 116.6(15) . . ?
N7 C8 H8 121.7 . . ?
N9 C8 H8 121.7 . . ?
C8 N9 C4 102.0(12) . . ?
C22 N21 C26 127.1(12) . . ?
C22 N21 H21 116.4 . . ?
C26 N21 H21 116.4 . . ?
O30 C22 N23 122.5(13) . . ?
O30 C22 N21 119.0(13) . . ?
N23 C22 N21 118.5(13) . . ?
C24 N23 C22 117.4(13) . . ?
C24 N23 H23 121.3 . . ?
C22 N23 H23 121.3 . . ?
N23 C24 N29 125.5(13) . . ?
N23 C24 C25 124.7(13) . . ?
N29 C24 C25 109.7(13) . . ?
N27 C25 C24 106.6(10) . . ?
N27 C25 C26 134.4(11) . . ?
C24 C25 C26 118.2(13) . . ?
O31 C26 N21 122.4(14) . . ?
O31 C26 C25 123.9(14) . . ?
N21 C26 C25 113.6(13) . . ?
C28 N27 C25 104.6(11) . . ?
C28 N27 H27 127.7 . . ?
C25 N27 H27 127.7 . . ?
N27 C28 N29 116.3(15) . . ?
N27 C28 H28 121.8 . . ?
N29 C28 H28 121.8 . . ?
C28 N29 C24 102.1(12) . . ?
C42 N41 C46 127.3(12) . . ?
C42 N41 H41 116.4 . . ?
C46 N41 H41 116.4 . . ?
O50 C42 N43 122.4(13) . . ?
O50 C42 N41 119.2(13) . . ?
N43 C42 N41 118.4(13) . . ?
C44 N43 C42 117.5(13) . . ?
C44 N43 H43 121.3 . . ?
C42 N43 H43 121.3 . . ?
N43 C44 N49 125.7(13) . . ?
N43 C44 C45 124.7(13) . . ?
N49 C44 C45 109.5(13) . . ?
N47 C45 C44 106.7(10) . . ?
N47 C45 C46 134.5(11) . . ?
C44 C45 C46 118.3(13) . . ?
O51 C46 N41 122.3(14) . . ?
O51 C46 C45 124.0(14) . . ?
N41 C46 C45 113.7(13) . . ?
C48 N47 C45 104.6(11) . . ?
C48 N47 H47 127.7 . . ?
C45 N47 H47 127.7 . . ?
N47 C48 N49 116.4(15) . . ?
N47 C48 H48 121.8 . . ?
N49 C48 H48 121.8 . . ?
C48 N49 C44 102.3(12) . . ?
C62 N61 C66 127.0(12) . . ?
C62 N61 H61 116.5 . . ?
C66 N61 H61 116.5 . . ?
O70 C62 N63 122.0(13) . . ?
O70 C62 N61 119.4(13) . . ?
N63 C62 N61 118.5(13) . . ?
C64 N63 C62 117.5(13) . . ?
C64 N63 H63 121.3 . . ?
C62 N63 H63 121.3 . . ?
N63 C64 N69 125.6(13) . . ?
N63 C64 C65 124.5(13) . . ?
N69 C64 C65 109.8(12) . . ?
N67 C65 C64 106.7(10) . . ?
N67 C65 C66 134.0(12) . . ?
C64 C65 C66 118.2(13) . . ?
O71 C66 N61 121.9(14) . . ?
O71 C66 C65 123.2(14) . . ?
N61 C66 C65 113.6(13) . . ?
C68 N67 C65 104.7(11) . . ?
C68 N67 H67 127.7 . . ?
C65 N67 H67 127.7 . . ?
N67 C68 N69 116.6(15) . . ?
N67 C68 H68 121.7 . . ?
N69 C68 H68 121.7 . . ?
C68 N69 C64 102.1(12) . . ?
 
loop_
 _geom_torsion_atom_site_label_1
 _geom_torsion_atom_site_label_2
 _geom_torsion_atom_site_label_3
 _geom_torsion_atom_site_label_4
 _geom_torsion
 _geom_torsion_site_symmetry_1
 _geom_torsion_site_symmetry_2
 _geom_torsion_site_symmetry_3
 _geom_torsion_site_symmetry_4
 _geom_torsion_publ_flag
C6 N1 C2 O10 -179(2) . . . . ?
C6 N1 C2 N3 -0.1(16) . . . . ?
O10 C2 N3 C4 175.9(19) . . . . ?
N1 C2 N3 C4 -2.6(14) . . . . ?
C2 N3 C4 N9 179.1(18) . . . . ?
C2 N3 C4 C5 6(3) . . . . ?
N3 C4 C5 N7 176.1(18) . . . . ?
N9 C4 C5 N7 2(3) . . . . ?
N3 C4 C5 C6 -7(3) . . . . ?
N9 C4 C5 C6 180(2) . . . . ?
C2 N1 C6 O11 -176.8(17) . . . . ?
C2 N1 C6 C5 0(3) . . . . ?
N7 C5 C6 O11 -4(4) . . . . ?
C4 C5 C6 O11 180(2) . . . . ?
N7 C5 C6 N1 180(2) . . . . ?
C4 C5 C6 N1 3(3) . . . . ?
C4 C5 N7 C8 0(3) . . . . ?
C6 C5 N7 C8 -177(2) . . . . ?
C5 N7 C8 N9 -2(3) . . . . ?
N7 C8 N9 C4 3(3) . . . . ?
N3 C4 N9 C8 -176.9(19) . . . . ?
C5 C4 N9 C8 -3(2) . . . . ?
C26 N21 C22 O30 177(2) . . . . ?
C26 N21 C22 N23 -2.2(16) . . . . ?
O30 C22 N23 C24 -180(2) . . . . ?
N21 C22 N23 C24 -0.9(14) . . . . ?
C22 N23 C24 N29 176.6(17) . . . . ?
C22 N23 C24 C25 -1(3) . . . . ?
N23 C24 C25 N27 176.6(19) . . . . ?
N29 C24 C25 N27 -1(3) . . . . ?
N23 C24 C25 C26 5(3) . . . . ?
N29 C24 C25 C26 -172(2) . . . . ?
C22 N21 C26 O31 -177.7(18) . . . . ?
C22 N21 C26 C25 6(3) . . . . ?
N27 C25 C26 O31 8(4) . . . . ?
C24 C25 C26 O31 177(2) . . . . ?
N27 C25 C26 N21 -176(2) . . . . ?
C24 C25 C26 N21 -7(3) . . . . ?
C24 C25 N27 C28 6(3) . . . . ?
C26 C25 N27 C28 175(2) . . . . ?
C25 N27 C28 N29 -9(3) . . . . ?
N27 C28 N29 C24 8(3) . . . . ?
N23 C24 N29 C28 179(2) . . . . ?
C25 C24 N29 C28 -3(2) . . . . ?
C46 N41 C42 O50 -179(2) . . . . ?
C46 N41 C42 N43 -0.7(16) . . . . ?
O50 C42 N43 C44 177.2(19) . . . . ?
N41 C42 N43 C44 -0.8(13) . . . . ?
C42 N43 C44 N49 -179.2(17) . . . . ?
C42 N43 C44 C45 0(3) . . . . ?
N43 C44 C45 N47 175.2(18) . . . . ?
N49 C44 C45 N47 -5(3) . . . . ?
N43 C44 C45 C46 2(3) . . . . ?
N49 C44 C45 C46 -178.5(19) . . . . ?
C42 N41 C46 O51 -178.7(17) . . . . ?
C42 N41 C46 C45 3(3) . . . . ?
N47 C45 C46 O51 8(4) . . . . ?
C44 C45 C46 O51 178(2) . . . . ?
N47 C45 C46 N41 -174(2) . . . . ?
C44 C45 C46 N41 -3(3) . . . . ?
C44 C45 N47 C48 7(3) . . . . ?
C46 C45 N47 C48 178(2) . . . . ?
C45 N47 C48 N49 -7(3) . . . . ?
N47 C48 N49 C44 3(3) . . . . ?
N43 C44 N49 C48 -179.2(19) . . . . ?
C45 C44 N49 C48 2(2) . . . . ?
C66 N61 C62 O70 -179.7(19) . . . . ?
C66 N61 C62 N63 -3.8(15) . . . . ?
O70 C62 N63 C64 174(2) . . . . ?
N61 C62 N63 C64 -1.4(14) . . . . ?
C62 N63 C64 N69 177.2(18) . . . . ?
C62 N63 C64 C65 0(3) . . . . ?
N63 C64 C65 N67 176.1(19) . . . . ?
N69 C64 C65 N67 -2(2) . . . . ?
N63 C64 C65 C66 7(3) . . . . ?
N69 C64 C65 C66 -171.3(19) . . . . ?
C62 N61 C66 O71 177.1(16) . . . . ?
C62 N61 C66 C65 10(2) . . . . ?
N67 C65 C66 O71 16(4) . . . . ?
C64 C65 C66 O71 -178(2) . . . . ?
N67 C65 C66 N61 -176.3(19) . . . . ?
C64 C65 C66 N61 -10(3) . . . . ?
C64 C65 N67 C68 3(2) . . . . ?
C66 C65 N67 C68 170(2) . . . . ?
C65 N67 C68 N69 -4(3) . . . . ?
N67 C68 N69 C64 3(3) . . . . ?
N63 C64 N69 C68 -178.4(19) . . . . ?
C65 C64 N69 C68 -1(2) . . . . ?
 
loop_
 _geom_hbond_atom_site_label_D 
 _geom_hbond_atom_site_label_H 
 _geom_hbond_atom_site_label_A 
 _geom_hbond_distance_DH 
 _geom_hbond_distance_HA 
 _geom_hbond_distance_DA 
 _geom_hbond_angle_DHA 
 _geom_hbond_site_symmetry_A 
 _geom_hbond_publ_flag
N1 H1 O31  1.06 1.67 2.73(3) 179.1 1_655 yes
N3 H3 O30  1.06 1.66 2.71(3) 169.2 . yes
N7 H7 N29  1.06 1.90 2.92(3) 159.5 2_665 yes
C8 H8 O31  1.10 2.24 3.12(3) 136.3 2_565 yes
N21 H21 O11  1.06 1.69 2.74(3) 171.5 1_455 yes
N23 H23 O10  1.06 1.66 2.70(3) 167.9 . yes
N27 H27 N9  1.06 1.94 2.96(3) 159.5 2_564 yes
C28 H28 O11  1.10 2.19 3.09(3) 136.9 2_664 yes
N41 H41 O71  1.06 1.74 2.80(3) 174.2 1_455 yes
N43 H43 O70  1.06 1.69 2.72(3) 161.3 . yes
N47 H47 N49  1.06 1.92 2.91(3) 154.5 4_456 yes
C48 H48 O51  1.10 2.10 2.97(3) 133.8 4_556 yes
N61 H61 O51  1.06 1.78 2.84(3) 178.5 1_655 yes
N63 H63 O50  1.06 1.73 2.75(3) 161.6 . yes
N67 H67 N69  1.06 1.89 2.91(3) 159.9 4_557 yes
C68 H68 O71  1.10 2.24 3.10(3) 133.6 4_457 yes
 
_refine_diff_density_max    0.218
_refine_diff_density_min   -0.193
_refine_diff_density_rms    0.055

_shelx_res_file
;
TITL 2023-08-04-104000__crystal2_a.res in P2(1)2(1)2(1)
    xanthine_form_II.res
    created by SHELXL-2017/1 at 12:08:57 on 24-Jan-2025
CELL 0.0197 10.1026 12.542 17.9088 90 90 90
ZERR 16 0.0997 0.0992 0.1708 0 0 0
LATT -1
SYMM 0.5-X,-Y,0.5+Z
SYMM -X,0.5+Y,0.5-Z
SYMM 0.5+X,0.5-Y,-Z
SFAC  C 0.731 36.995 1.195 11.297 0.456 2.814 0.125 0.346 0 0 0 0 0.77 12.011
SFAC  H 0.375 15.495 0.141 4.126 0.022 0.025 -0.101 46.884 0 0 0 0 0.32 1.008
SFAC  N 0.572 28.846 1.042 9.054 0.465 2.421 0.131 0.317 0 0 0 0 0.75 14.007
SFAC  O 0.455 23.78 0.917 7.622 0.472 2.144 0.138 0.296 0 0 0 0 0.73 15.999
UNIT 80 64 64 32

ACTA
BOND $H
CONF
FMAP -2
L.S. 10
PLAN  10
SHEL 999 0.9
SIZE 0.001 0.001 0.0001
TEMP -186

FLAT N1 C2 N3 C4 C5 C6 N7 C8 N9 O10 O11
FLAT N21 C22 N23 C24 C25 C26 N27 C28 N29 O30 O31
FLAT N41 C42 N43 C44 C45 C46 N47 C48 N49 O50 O51
FLAT N61 C62 N63 C64 C65 C66 N67 C68 N69 O70 O71

EQIV $1 x+1, y, z
HTAB N1 O31_$1
HTAB N3 O30
EQIV $2 -x+3/2, -y+1, z+1/2
HTAB N7 N29_$2
EQIV $3 -x+1/2, -y+1, z+1/2
HTAB C8 O31_$3
EQIV $4 x-1, y, z
HTAB N21 O11_$4
HTAB N23 O10
EQIV $5 -x+1/2, -y+1, z-1/2
HTAB N27 N9_$5
EQIV $6 -x+3/2, -y+1, z-1/2
HTAB C28 O11_$6
HTAB N41 O71_$4
HTAB N43 O70
EQIV $7 x-1/2, -y+1/2, -z+1
HTAB N47 N49_$7
EQIV $8 x+1/2, -y+1/2, -z+1
HTAB C48 O51_$8
HTAB N61 O51_$1
HTAB N63 O50
EQIV $9 x+1/2, -y+1/2, -z+2
HTAB N67 N69_$9
EQIV $10 x-1/2, -y+1/2, -z+2
HTAB C68 O71_$10

WGHT    0.200000
EXTI  526.059814
FVAR       0.87847   0.01235   0.00930   0.01276   0.01174   0.01000   0.01071
FVAR       0.01236   0.00967   0.01578   0.01458   0.01824
N1    3    0.830676    0.507508    0.736476    11.00000   21.00000
AFIX  43  1.0600
H1    2    0.890196    0.509819    0.687760    11.00000   -1.20000
AFIX   0
C2    1    0.695199    0.503227    0.725531    11.00000   31.00000
N3    3    0.613879    0.499882    0.787253    11.00000   41.00000
AFIX  43  1.0600
H3    2    0.509409    0.499827    0.781766    11.00000   -1.20000
AFIX   0
C4    1    0.673415    0.496621    0.856163    11.00000   51.00000
C5    1    0.811522    0.506293    0.868210    11.00000   61.00000
C6    1    0.897266    0.509109    0.804454    11.00000   71.00000
N7    3    0.830550    0.506170    0.944744    11.00000   81.00000
AFIX  43  1.0600
H7    2    0.921447    0.511882    0.974035    11.00000   -1.20000
AFIX   0
C8    1    0.709922    0.497325    0.973356    11.00000   91.00000
AFIX  43  1.1000
H8    2    0.693399    0.492559    1.033975    11.00000   -1.20000
AFIX   0
N9    3    0.607977    0.494454    0.924099    11.00000  101.00000
O10   4    0.650947    0.500353    0.661886    11.00000  111.00000
O11   4    1.021071    0.517846    0.808162    11.00000  121.00000

SAME 0.005 0.010 N1 > O11
N21   3    0.172665    0.501011    0.681691    11.00000   21.00000
AFIX  43  1.0600
H21   2    0.113282    0.499829    0.730480    11.00000   -1.20000
AFIX   0
C22   1    0.308299    0.496880    0.692424    11.00000   31.00000
N23   3    0.389252    0.494535    0.630634    11.00000   41.00000
AFIX  43  1.0600
H23   2    0.493716    0.492494    0.635965    11.00000   -1.20000
AFIX   0
C24   1    0.329346    0.494944    0.561799    11.00000   51.00000
C25   1    0.190642    0.496185    0.549974    11.00000   61.00000
C26   1    0.105760    0.506545    0.613880    11.00000   71.00000
N27   3    0.171585    0.502419    0.473492    11.00000   81.00000
AFIX  43  1.0600
H27   2    0.080841    0.511391    0.444453    11.00000   -1.20000
AFIX   0
C28   1    0.292315    0.494650    0.444651    11.00000   91.00000
AFIX  43  1.1000
H28   2    0.308638    0.485895    0.384234    11.00000   -1.20000
AFIX   0
N29   3    0.394297    0.498105    0.493761    11.00000  101.00000
O30   4    0.351850    0.497147    0.756184    11.00000  111.00000
O31   4   -0.018131    0.513457    0.610023    11.00000  121.00000

SAME 0.005 0.010 N1 > O11
N41   3   -0.206327    0.244012    0.718145    11.00000   21.00000
AFIX  43  1.0600
H41   2   -0.265756    0.237149    0.766686    11.00000   -1.20000
AFIX   0
C42   1   -0.071379    0.253697    0.729561    11.00000   31.00000
N43   3    0.009840    0.261707    0.668090    11.00000   41.00000
AFIX  43  1.0600
H43   2    0.113706    0.270314    0.673904    11.00000   -1.20000
AFIX   0
C44   1   -0.048813    0.258124    0.598935    11.00000   51.00000
C45   1   -0.186539    0.246835    0.586417    11.00000   61.00000
C46   1   -0.272741    0.242274    0.650087    11.00000   71.00000
N47   3   -0.205868    0.255606    0.510049    11.00000   81.00000
AFIX  43  1.0600
H47   2   -0.297098    0.259328    0.480931    11.00000   -1.20000
AFIX   0
C48   1   -0.084661    0.258306    0.481501    11.00000   91.00000
AFIX  43  1.1000
H48   2   -0.067263    0.256304    0.420884    11.00000   -1.20000
AFIX   0
N49   3    0.016554    0.263665    0.531086    11.00000  101.00000
O50   4   -0.028217    0.252081    0.793403    11.00000  111.00000
O51   4   -0.396658    0.235012    0.645852    11.00000  121.00000

SAME 0.005 0.010 N1 > O11
N61   3    0.451375    0.249241    0.778798    11.00000   21.00000
AFIX  43  1.0600
H61   2    0.509515    0.243543    0.729690    11.00000   -1.20000
AFIX   0
C62   1    0.315789    0.256147    0.768904    11.00000   31.00000
N63   3    0.235929    0.257266    0.831256    11.00000   41.00000
AFIX  43  1.0600
H63   2    0.131684    0.264166    0.826595    11.00000   -1.20000
AFIX   0
C64   1    0.296500    0.249103    0.899711    11.00000   51.00000
C65   1    0.434884    0.239200    0.910389    11.00000   61.00000
C66   1    0.519551    0.248976    0.846306    11.00000   71.00000
N67   3    0.456382    0.240476    0.986802    11.00000   81.00000
AFIX  43  1.0600
H67   2    0.548412    0.238680    1.015199    11.00000   -1.20000
AFIX   0
C68   1    0.336046    0.244448    1.016562    11.00000   91.00000
AFIX  43  1.1000
H68   2    0.320585    0.240847    1.077310    11.00000   -1.20000
AFIX   0
N69   3    0.233249    0.253165    0.968287    11.00000  101.00000
O70   4    0.270156    0.254896    0.705539    11.00000  111.00000
O71   4    0.643345    0.238103    0.849299    11.00000  121.00000
HKLF 4


REM  2023-08-04-104000__crystal2_a.res in P2(1)2(1)2(1)
REM R1 =  0.1706 for    1189 Fo > 4sig(Fo)  and  0.2799 for all    2605 data
REM    145 parameters refined using    206 restraints

END

WGHT      0.2000      0.0000

REM Highest difference peak  0.218,  deepest hole -0.193,  1-sigma level  0.055
Q1    1   0.0338  0.4997  0.3668  11.00000  0.05    0.22
Q2    1   0.5169  0.2555  0.8158  11.00000  0.05    0.20
Q3    1   0.0221  0.5202  0.7040  11.00000  0.05   -0.19
Q4    1   0.7294  0.4808  0.6418  11.00000  0.05   -0.19
Q5    1   0.3401  0.4352  0.7775  11.00000  0.05   -0.18
Q6    1   0.3681  0.2577  0.9006  11.00000  0.05   -0.18
Q7    1   0.9788  0.5338  0.7609  11.00000  0.05   -0.18
Q8    1   0.2771  0.3929  0.3594  11.00000  0.05    0.18
Q9    1   0.1621  0.4987  0.7493  11.00000  0.05    0.17
Q10   1   0.8991  0.5039  0.8372  11.00000  0.05    0.17
;
_shelx_res_checksum    6019

_shelx_hkl_file
;
   0  -1   0    0.35    1.79
   0   1  -1    2.51    1.94
   0   1   1   -0.51    0.38
   0  -1  -1    0.33    1.04
   0  -1  -2   27.89   12.13
   0  -1  -3   27.61   11.42
   0   1   3    4.70    3.67
   0  -2   0    9.04    4.80
   0   2  -1    8.35    3.99
   0  -2   1    7.92    2.58
   0   2   1    8.58    5.26
   0  -2  -1   18.70    6.63
   0  -2   2    3.93    1.79
   0   2   2    8.63    4.04
   0   2  -2   10.42    5.24
   0  -2  -2   14.91    5.22
   0  -2  -3    8.74    5.56
   0   2   3    7.78    6.66
   0  -2  -4   55.37   20.27
   0   2   4   96.23   27.92
   0   2   5   10.41    4.84
   0  -2  -5    3.41   10.51
   0   2   6  204.68   55.05
   0  -2  -6  200.25   54.90
   0   3   0   18.73   12.59
   0  -3   0    0.47    4.68
   0   3  -1    1.11    3.93
   0  -3   1   -4.59    4.64
   0  -3  -1    3.25    1.79
   0   3   1    5.65    4.28
   0  -3   2    4.97    6.06
   0   3   2    0.26    6.03
   0  -3  -2    4.59    1.63
   0   3  -2   24.97   10.82
   0   3   3    1.41    3.69
   0  -3  -3    2.75    4.95
   0   3  -3    8.13    7.10
   0  -3   3    6.49    9.41
   0  -3  -4  201.87   33.60
   0   3   4  170.55   34.38
   0  -3  -5   28.75   11.57
   0   3   5   14.47   10.45
   0   3   6  343.16   63.62
   0  -3  -6  246.70   56.97
   0  -3  -7    7.82    5.62
   0   3   7  -16.32   19.27
   0   3   8   27.62   22.33
   0  -3  -8   61.38   35.44
   0  -3  -9   24.10   16.90
   0   3   9   63.99   37.58
   0  -3 -10   11.87   26.95
   0   3  10   -7.76   18.32
   0  -4   0 8954.98  296.09
   0   4   1   47.94   14.69
   0  -4   1   50.16   14.43
   0   4  -1   35.88   13.81
   0  -4  -1   22.32   11.00
   0  -4   2   43.64   14.66
   0  -4  -2   31.33   10.62
   0   4  -2   49.46   14.12
   0   4   2   38.11   12.17
   0  -4  -3   15.67   10.56
   0   4  -3   10.95    8.33
   0   4   3   20.57   11.39
   0  -4   3   17.27   11.08
   0  -4  -4  344.82   44.12
   0   4  -4  467.79   56.50
   0  -4   4  356.17   48.52
   0   4   4  352.61   45.06
   0   4   5    7.11    5.73
   0  -4  -5    4.86   11.05
   0  -4  -6  185.02   43.23
   0   4   6  218.56   46.54
   0   4   7   28.34   20.93
   0  -4  -7    8.81   14.29
   0  -4  -8   25.20   17.98
   0   4   8   12.96   12.50
   0  -4  -9   40.86   27.92
   0   4   9    5.12   26.44
   0   4  10   96.88   48.89
   0  -4 -10   54.71   40.42
   0   4  11   44.28   17.11
   0  -4 -11   66.09   40.50
   0  -4 -12    8.17   15.04
   0   4  13   30.84   32.05
   0  -5   0   -5.11    6.84
   0   5   0   -3.63    9.62
   0  -5  -1    5.42    6.32
   0   5  -1   13.20    9.61
   0   5   1    9.96    8.50
   0  -5   1   17.29    9.75
   0  -5   2   13.10    7.44
   0   5   2    7.73    3.23
   0   5  -2    6.07    4.31
   0  -5  -2   20.83    9.02
   0  -5  -3    0.33    3.89
   0   5   3    0.60    3.14
   0   5  -3   -2.71    2.44
   0  -5   3   -1.97    3.25
   0   5   4  117.83   27.25
   0  -5   4   40.47   16.60
   0  -5  -4   97.90   24.21
   0   5  -4  105.97   26.39
   0  -5   5    8.21    8.04
   0   5  -5   15.85   16.11
   0   5   5    6.84    5.09
   0  -5  -5   23.40   12.84
   0  -5  -6  159.27   36.73
   0  -5   6  126.17   40.53
   0   5   6  171.67   39.34
   0  -5  -7    2.06    2.03
   0   5   7   18.92   19.61
   0  -5  -8   44.49   24.35
   0   5   8   71.84   31.47
   0   5   9    9.65    9.69
   0  -5  -9  -11.87   13.16
   0   5  10   53.09   35.27
   0  -5 -10   43.84   25.61
   0   5  11  -14.07    5.96
   0  -5 -12    3.18   27.29
   0   5  12  120.35   56.05
   0   5  13   16.38   22.14
   0   5  14  -27.31   30.28
   0  -5 -14   15.89   22.47
   0   5  15   64.43   48.98
   0  -5 -15    3.60   11.15
   0  -5 -16  166.16   79.64
   0   5  16   94.82   61.85
   0   5  17  -12.31   36.10
   0   6   0   24.16   15.70
   0  -6   0   29.17    8.44
   0  -6   1   26.07    9.38
   0   6  -1   29.68   13.33
   0  -6  -1   39.92   12.44
   0   6   1   43.56   16.44
   0   6   2   -3.45    5.63
   0   6  -2   15.79    6.23
   0  -6  -2   11.44    8.32
   0  -6   2   -3.86    1.97
   0   6  -3    1.97    8.49
   0  -6  -3   19.36   13.84
   0  -6   3    3.02   10.52
   0   6   3    1.36    4.10
   0  -6   4   97.47   26.82
   0  -6  -4   11.84   10.99
   0   6  -4   78.54   23.90
   0   6   4   31.11   13.58
   0  -6  -5   31.17   13.90
   0   6  -5   17.03   14.90
   0  -6   5    4.40    9.29
   0   6   5   24.92   14.17
   0  -6  -6  136.58   33.82
   0   6   6   96.22   29.37
   0  -6   6  128.09   34.42
   0   6  -6  138.09   37.37
   0  -6   7   25.06   16.73
   0   6  -7    2.34   12.53
   0  -6  -8  121.13   39.47
   0   6   8   61.69   28.19
   0   6   9   -9.66   11.67
   0  -6  -9    9.52   11.27
   0   6  10  128.55   46.03
   0  -6 -10  145.67   47.24
   0  -6 -12  104.61   47.63
   0   6  12  155.55   58.65
   0   6  13   19.41   22.49
   0  -6 -13    1.99    7.05
   0  -6 -14   94.55   51.69
   0  -6 -15  -24.22   14.87
   0   6  15    4.36   31.63
   0  -6 -16  372.09  114.57
   0   6  16  366.54  116.71
   0   6  17   -5.12   38.08
   0  -6 -17  -25.75   22.77
   0   6  18   -4.44   18.92
   0  -6 -18  172.54   84.69
   0   6  19  181.96   92.99
   0  -6 -19   89.15   63.47
   0   6  20  118.99   78.21
   0  -7   0   11.35    7.06
   0   7   0   10.37    9.72
   0   7  -1   -3.47    8.27
   0  -7  -1   17.39   13.68
   0   7   1    7.51    1.43
   0   7  -2   10.00    8.28
   0  -7   2   -3.52    7.48
   0  -7  -2   -1.27    6.01
   0   7   2   16.82   11.81
   0  -7   3   -3.64    6.70
   0   7   3   14.60   12.63
   0   7  -3    1.51    5.40
   0   7   4   98.01   28.72
   0  -7   4   87.40   24.62
   0   7  -4  104.38   29.46
   0  -7  -4   75.22   23.63
   0  -7  -5   21.80   13.37
   0  -7   5   29.51   16.07
   0   7  -5   40.17   20.68
   0   7   5   11.59    8.23
   0  -7   6   60.49   21.86
   0  -7  -6  123.10   31.95
   0   7   6   77.49   27.43
   0   7  -6   82.45   28.48
   0   7  -7    0.77    2.28
   0  -7   7  -12.93   15.82
   0   7   7   -0.28    1.64
   0  -7  -7    1.95   13.19
   0  -7   8  113.82   42.31
   0   7   8   28.34   18.26
   0   7  -8   89.70   40.79
   0   7   9   20.33   16.69
   0  -7  -9   40.27   23.04
   0  -7 -10   15.31   14.77
   0   7  10    6.90   10.28
   0   7  11   -1.23   20.61
   0   7  12   12.35   15.62
   0  -7 -12    6.02   10.52
   0  -7 -13   -8.29   13.54
   0   7  14   60.70   39.84
   0  -7 -14    3.03   23.47
   0  -7 -15    8.12   15.13
   0   7  15   29.18   25.44
   0   7  16   70.84   48.54
   0  -7 -16  116.99   61.16
   0   7  17  -17.78   19.46
   0  -7 -17    5.63   25.14
   0   7  18   48.41   59.75
   0   7  19  -21.84   41.10
   0  -7 -19   62.60   59.49
   0   7  20    0.62   28.68
   0  -8   0 9999.00  289.43
   0   8   0 3429.66  453.44
   0  -8   1   29.33   18.86
   0  -8  -1   53.27   21.86
   0   8   1   32.81   19.45
   0   8  -1   27.97   16.69
   0   8   2    6.96    5.21
   0  -8   2   19.09   14.75
   0  -8  -2   10.86    5.78
   0   8  -2   19.76   11.98
   0   8  -3   10.33   11.07
   0  -8   3    8.86    5.82
   0  -8  -3   15.18   12.56
   0   8   3   16.64   15.12
   0   8  -4  141.64   33.65
   0  -8  -4   85.65   25.97
   0  -8   4  148.87   32.59
   0   8   4  233.68   45.02
   0  -8   5   12.40   11.49
   0   8  -5    6.72   11.69
   0  -8  -5    5.99    7.03
   0  -8   6   74.66   26.07
   0   8   6   76.02   29.71
   0   8  -6   81.64   29.68
   0  -8  -6   86.25   28.47
   0   8  -7   17.14   14.52
   0   8   7   19.52   13.88
   0  -8   7    9.64   13.75
   0  -8  -7    2.11    4.37
   0  -8   8    8.40    7.55
   0   8  -8   31.66   17.81
   0   8   8    0.99    3.23
   0  -8  -8   20.60   15.84
   0   8  -9   18.59    9.74
   0  -8   9    8.14   15.26
   0  -8  -9   32.83   23.50
   0   8   9   38.02   22.13
   0   8  10    1.47    4.65
   0  -8 -10   52.82   27.42
   0  -8 -11   -9.28   12.08
   0   8  12   25.03   21.60
   0  -8 -12   -8.91   12.65
   0  -8 -13   19.26   27.49
   0   8  13   42.45   29.91
   0   8  15   13.57   32.94
   0  -8 -15    3.58   19.93
   0   8  16   32.23   34.60
   0  -8 -16  111.91   57.29
   0  -8 -17   -4.18   28.01
   0   8  17   70.17   48.56
   0   8  18  155.42   75.23
   0  -9   0    0.99   11.81
   0   9   0    8.85   19.78
   0  -9   1   -1.96    4.48
   0   9   1    3.95    6.52
   0   9  -1   -9.59    3.95
   0  -9   2   29.86   13.74
   0  -9  -2    9.55    5.91
   0   9  -2   21.53   13.72
   0   9  -3   -3.95    5.67
   0  -9  -3   18.35   11.87
   0  -9   3   -5.45   10.76
   0   9   3   29.81   15.75
   0   9  -4   15.41    8.13
   0  -9   4   26.42   15.62
   0   9   4   29.04   14.62
   0  -9  -4   31.80   16.69
   0  -9   5   20.86   11.32
   0   9   5   30.44   17.07
   0  -9  -5   26.36   15.20
   0   9  -5    4.70    7.46
   0   9   6   51.17   22.98
   0   9  -6   48.78   22.12
   0  -9  -6   35.17   18.47
   0  -9   6   -2.06   11.65
   0   9  -7    6.13    3.74
   0  -9   7    7.63   12.72
   0   9   8   20.97   15.31
   0  -9   8   10.89   18.64
   0   9  -8   34.20   20.56
   0  -9  -8   -2.86    5.38
   0   9  -9   -2.18    6.45
   0   9   9   12.48   18.60
   0  -9  -9   11.77    9.65
   0  -9   9   -8.31   18.36
   0   9  10   35.12   26.23
   0  -9  10   39.02   36.62
   0  -9 -10   -8.94   11.10
   0   9 -10    2.81   12.61
   0   9  11   -5.25   10.50
   0  -9 -12   -2.92   18.81
   0   9  12   64.95   34.85
   0   9  13   -4.88   18.66
   0  -9 -13  -14.92   16.81
   0  -9 -14   20.16   12.53
   0   9  15   18.89    9.44
   0  -9 -16   41.38   32.53
   0   9  16    7.30   24.10
   0   9  17  -14.61   18.95
   0  -9 -17   -3.56   25.38
   0 -10   0   -0.60   17.94
   0 -10  -1   30.38   17.34
   0  10  -1   12.30   12.91
   0 -10   1   15.70   10.27
   0  10   1   25.61   17.67
   0 -10   2   -1.38    5.58
   0 -10  -2   -6.49    7.62
   0  10   2   14.56   12.54
   0  10  -2   15.95   13.40
   0 -10   3   -3.93   12.97
   0  10  -3    2.78    9.19
   0  10   3   12.87   15.23
   0 -10  -3   14.59   11.17
   0 -10  -4   50.97   21.19
   0 -10   4   17.62   17.03
   0  10  -4   17.36   13.47
   0 -10  -5   21.87   14.69
   0  10   5   13.21   11.70
   0 -10   5   -1.81   10.81
   0  10  -5    0.99   10.88
   0 -10  -6   41.54   20.48
   0  10  -6   17.62   12.33
   0 -10   6   32.29   18.85
   0  10   6   21.02   14.94
   0 -10   7   11.38   15.10
   0 -10  -7   33.91   19.60
   0  10   7   36.42   20.69
   0  10  -7   -2.65   13.27
   0 -10  -8   60.95   28.67
   0  10   8   68.34   29.25
   0 -10   8   35.05   23.61
   0  10  -8   13.30    7.18
   0 -10   9   13.23   13.41
   0 -10  -9   46.40   22.69
   0  10  -9   34.83   23.31
   0  10  10   71.93   30.68
   0 -10 -10   37.94   22.20
   0 -10  10   32.25   22.92
   0  10 -10   58.07   27.57
   0  10  11   64.60   32.03
   0 -10 -11    0.26   18.85
   0  10 -11   19.85   33.68
   0  10  12   79.97   36.99
   0 -10 -12   58.80   31.30
   0 -10  12   74.05   52.18
   0 -10 -13   34.26   29.06
   0  10  13   33.62   28.67
   0  10  14   -3.41    4.00
   0 -10 -14   -0.03   17.42
   0  10  15  -15.26   25.01
   0  10  16  131.77   58.06
   0  10  17   29.39   42.80
   0  11   0   12.74   24.30
   0 -11   0   15.26   19.14
   0 -11   1   10.64    4.80
   0  11   1    8.92    4.62
   0  11  -1   -4.01   14.13
   0 -11  -1    7.50    9.47
   0 -11  -2   18.13   18.48
   0  11   2    4.51    8.83
   0 -11   2    6.30    9.48
   0  11  -2    5.31    9.11
   0  11   3    6.74    5.69
   0  11  -3   -0.96    5.71
   0 -11   3    4.93    3.82
   0 -11  -3   -4.23   10.99
   0  11  -4   39.70   17.30
   0 -11   4   29.52   16.31
   0  11   4   53.69   23.35
   0 -11  -4   34.21   18.08
   0  11   5   18.18   13.87
   0 -11   5   -0.57    6.25
   0  11  -5   13.92   11.75
   0  11   6   55.26   25.44
   0 -11  -6   13.16   11.88
   0  11  -6    1.15   12.07
   0 -11   6   14.24    6.27
   0  11   7   15.80   13.81
   0 -11   7   -3.64   13.29
   0  11  -7   -1.70    7.79
   0  11  -8   59.08   29.91
   0 -11   8    0.87    8.17
   0  11   8    9.73   19.85
   0 -11  -8   24.42   17.69
   0  11   9   -4.67   11.55
   0 -11  -9   46.66   24.19
   0  11  -9   33.73   25.32
   0 -11   9   38.15   24.02
   0 -11 -10   -0.20    5.70
   0 -11  10  -13.95   22.55
   0  11 -10   29.84   22.44
   0  11  10  -10.07   17.27
   0  11 -11   14.92   15.15
   0  11 -12   -1.40   20.36
   0 -11  12    7.66   12.12
   0  11  13    5.94   15.79
   0 -11 -13   16.65   17.74
   0 -11  13   53.46   44.25
   0 -11 -14   -3.85   14.42
   0  11  14   40.77   28.93
   0  11  15    0.91   18.99
   0 -12   0 4841.03  228.52
   0 -12   1    8.61   11.82
   0  12  -1    7.74    9.10
   0 -12   2    8.91    8.31
   0  12   2   31.74   19.13
   0 -12  -2   23.14   15.68
   0  12   3   -3.36    8.27
   0 -12  -3   -6.72    7.05
   0  12  -3   19.06   15.05
   0 -12   4   81.30   28.23
   0  12  -4   23.76   15.46
   0  12   4   64.91   26.70
   0 -12   5   -3.16   11.04
   0  12   5   30.02   18.32
   0 -12  -5    1.70    1.75
   0  12  -6   20.84   15.39
   0  12   6   10.27   10.04
   0 -12   6    4.36    7.90
   0 -12   7   13.24   15.16
   0 -12  -7   -8.77   15.13
   0  12   7    3.03   14.17
   0 -12   8    4.56    0.96
   0  12  -8   47.97   25.91
   0  12   8    7.84   15.10
   0 -12  -8   20.82   10.17
   0  12  -9    2.78   11.94
   0  12   9   10.04   12.39
   0 -12  -9   11.82   12.56
   0 -12   9   -9.10   10.21
   0  12  10   -1.62    7.29
   0 -12  10    4.85   16.78
   0  12 -10    0.64    2.40
   0 -12  11   -0.36    7.67
   0 -12 -11   39.32   23.23
   0  12  11   33.72   17.91
   0  12 -11   -4.36    8.37
   0  12 -12   15.33    5.84
   0 -12 -12   48.31   27.86
   0  12  12   21.85   18.47
   0  12 -13   11.35   17.97
   0  12  13   67.42   35.21
   0  13   0  -12.93    9.92
   0 -13   1    5.55    8.40
   0 -13  -1   -5.06    7.86
   0 -13  -2   15.76   13.46
   0  13   2   14.56   13.60
   0  13  -2   28.95   18.43
   0 -13   3   -0.92    3.23
   0  13  -3   -2.51    5.25
   0  13   3   -2.09    6.33
   0  13   4   11.88   14.31
   0 -13   4   -2.90    6.14
   0  13  -4   17.41    3.32
   0 -13  -4   28.43   17.78
   0 -13  -5   -5.04    8.29
   0 -13   5   20.27   17.96
   0  13  -5   52.39   24.06
   0  13   5   -3.46    3.98
   0 -13  -6   11.06    9.31
   0  13  -6   17.96   14.28
   0 -13   6    7.58   11.58
   0  13   6   59.48   27.24
   0  13  -7    0.66   10.67
   0  13   7    4.98   17.21
   0 -13   7   -3.00    5.99
   0  13   8   -1.08    9.18
   0 -13  -8   70.74   30.84
   0  13  -8    0.74    3.19
   0 -13   8   20.02   21.18
   0  13  -9   -2.17    5.65
   0 -13   9    7.69   11.85
   0 -13  -9    9.01   12.87
   0  13   9   -1.57   10.77
   0  13 -10   32.35   22.71
   0  13  10   16.05   20.31
   0  13  11   40.78   26.81
   0 -14   0   18.75    0.56
   0  14   1   47.23   26.05
   0  14  -1    3.63    6.96
   0 -14   1  -12.27   13.51
   0 -14  -1    0.55   11.82
   0  14   2   10.29   11.97
   0 -14   2    1.86    4.77
   0 -14  -2   28.02   18.64
   0  14  -2   54.44   26.32
   0 -14  -3   -7.95    5.62
   0 -14   3    6.57    8.91
   0  14   3   16.15   18.58
   0  14  -3   -2.97   11.56
   0  14  -4   -5.10    7.93
   0 -14   4   20.97   16.27
   0 -14  -4    2.61   12.22
   0  14   4   24.01   17.56
   0 -14   5   15.26   13.14
   0  14  -5    2.37    5.21
   0 -14  -5    6.76    3.25
   0  14   5    3.36    8.36
   0  14   6   19.38   14.25
   0  14   7  -11.60    8.08
   0  14  -8   47.76   25.99
   0  14   8   -7.90   18.43
   0  15   0  -14.72   18.11
   0  15  -1    1.91   11.20
   0  15   1    6.73   10.29
   0  15  -2   -3.85   12.02
   0  15   2   69.31   32.14
   0  15  -3    5.76   14.15
   0  15   3   -1.96   15.52
  -1   1   4   -3.90   11.96
  -1   1   3   21.35   11.61
  -1  -1  -2  794.69   68.60
  -1   1   1   -0.93    0.22
  -1  -1   0    0.84    1.10
  -1   1   0    3.58    1.81
   1   1   0    5.96    2.27
   1   1   2  909.51   75.05
   1  -1  -2  645.44   39.19
   1  -1  -3   49.85   15.77
   1  -1  -4   -0.17    5.93
  -1   2   7  101.80   50.21
  -1   2   6    8.41    5.00
  -1   2   5  138.53   36.10
  -1  -2  -5   98.69   32.81
  -1  -2  -4  -14.95    6.90
  -1   2   4   -5.83    9.71
  -1  -2  -3   20.93   15.26
  -1   2   3   48.32   14.31
  -1   2   2 1561.66   67.55
   1  -2   2 1813.76   93.47
  -1  -2  -2 1820.24   83.12
   1   2  -2 1579.30   64.81
  -1   2   1   20.49    5.65
  -1  -2  -1   19.20    7.43
   1   2  -1   21.74    5.92
  -1   2   0   17.01    6.25
  -1  -2   0   -0.29    2.48
   1  -2   0   14.32    4.97
   1   2   0    8.73    4.69
  -1   2  -1  195.96   23.57
   1   2   1   28.91    7.75
  -1  -2   2 1473.87   61.78
   1   2   2 1401.17   80.26
  -1   2  -2 1577.90   91.60
   1  -2  -2 1727.34   67.56
   1  -2  -3   47.23   14.69
   1   2   3   36.80   14.56
   1   2   4  -18.14   20.21
   1  -2  -4   -2.89    4.99
   1  -2  -5  139.74   37.25
   1   2   5  119.54   41.67
   1   2   6   16.58    6.97
   1  -2  -6   14.57   19.00
   1  -2  -7   87.64   47.94
  -1   3  11   41.97   21.97
  -1   3  10   77.66   43.18
  -1   3   9   87.19   43.21
  -1  -3  -9  119.62   58.41
  -1  -3  -8   34.59   21.90
  -1   3   8    6.37   28.80
  -1   3   7   85.54   33.02
  -1  -3  -7    5.06    7.10
  -1  -3  -6    5.09    9.00
  -1   3   6   32.93   22.35
  -1   3   5  181.89   35.72
  -1  -3  -5  227.45   52.11
  -1   3   4   29.35   13.16
  -1  -3  -4    3.49    2.53
  -1   3   3   18.78    9.86
   1  -3   3   25.50   14.66
   1   3  -3   19.52    8.85
  -1  -3  -3   20.67   10.34
   1  -3   2  795.28   55.97
  -1   3   2  827.64   53.19
   1   3  -2  910.54   53.65
  -1  -3  -2  816.61   54.59
   1  -3   1   11.38    4.28
   1   3  -1   26.00    8.18
  -1  -3  -1    7.72    2.83
  -1   3   1   18.58    6.45
   1  -3   0   12.24    5.93
  -1   3   0   13.86    6.02
   1   3   0   20.53    7.06
  -1  -3   0   22.48    8.43
  -1   3  -1   21.98    8.86
   1   3   1    5.27    3.00
   1  -3  -1   12.50    6.50
  -1  -3   1   27.46    8.72
  -1  -3   2  878.73   51.76
  -1   3  -2  795.72   57.00
   1  -3  -2  834.27   55.10
   1   3   2  811.84   54.38
   1  -3  -3   26.42    9.06
  -1   3  -3   33.73   12.61
  -1  -3   3   16.77    8.15
   1   3   3   25.30   10.56
   1   3   4   33.01   16.68
   1  -3  -4    9.28    4.88
   1   3   5  283.39   58.32
   1  -3  -5  169.33   34.89
   1  -3  -6   10.27    5.90
   1   3   6   32.98   26.65
   1   3   7   53.43   26.14
   1  -3  -7   77.35   31.78
   1  -3  -8  103.80   42.16
   1   3   8  126.36   53.24
   1   3   9  155.69   62.19
   1  -3  -9   58.96   32.55
   1  -3 -10   42.74   26.64
  -1   4  14  323.11  128.60
  -1   4  13   82.72   52.47
  -1  -4 -12   35.43   32.39
  -1   4  12  164.37   68.10
  -1   4  11  184.78   72.11
  -1  -4 -11  141.42   60.76
  -1   4  10   51.43   35.50
  -1  -4 -10   92.37   46.07
  -1  -4  -9  128.02   51.46
  -1   4   9  218.00   60.46
  -1  -4  -8   60.84   28.31
  -1   4   8   47.69   26.98
  -1   4   7   -1.38   16.12
  -1  -4  -7   31.79   23.14
  -1  -4  -6   39.89   20.39
  -1   4   6   15.14   11.55
  -1   4   5   82.31   22.27
   1   4  -5   16.65   13.96
  -1  -4  -5   25.78    8.62
   1  -4   4   13.46    8.94
   1   4  -4    3.27    2.32
  -1  -4  -4   22.80   11.42
  -1   4   4   10.87   10.74
   1   4  -3   20.64    9.13
  -1  -4  -3    3.37    4.22
   1  -4   3    6.16    7.25
  -1   4   3    0.27    1.64
  -1   4   2   25.48    9.60
  -1  -4  -2   45.38   14.14
   1   4  -2   29.36   11.02
   1  -4   2   30.16   11.93
   1  -4   1    5.77    6.69
   1   4  -1    9.10    3.99
  -1   4   1   -1.34    7.18
  -1  -4  -1    1.77    3.76
   1  -4   0  436.98   42.67
   1   4   0  559.95   47.53
  -1   4   0  458.92   43.72
  -1  -4   0  484.26   43.41
   1  -4  -1   -1.32    4.65
  -1  -4   1    4.49    3.76
  -1   4  -1   -6.88    4.82
   1   4   1    1.07    2.70
  -1   4  -2   40.54   13.54
  -1  -4   2   36.61   11.79
   1   4   2   36.56   13.58
   1  -4  -2   45.13   13.23
  -1  -4   3    4.53    2.40
   1  -4  -3    5.16    6.07
   1   4   3    5.29    7.30
  -1   4  -3   20.68   11.31
   1   4   4    9.00   10.56
   1  -4  -4   11.27    5.80
  -1  -4   4   10.46    6.94
  -1   4  -4   22.94   14.11
   1  -4  -5   50.61   18.57
   1   4   5   26.03   16.11
  -1  -4   5   19.39   17.44
   1  -4  -6   22.35    9.46
   1   4   6   -2.99   17.99
   1  -4  -7   -3.20    3.85
   1   4   7   39.19   28.29
   1   4   8   74.68   33.62
   1  -4  -8   31.74   23.72
   1   4   9  148.95   52.96
   1  -4  -9  128.56   46.51
   1  -4 -10   51.85   44.45
   1   4  10   23.98   36.65
   1  -4 -11  168.08   61.76
   1   4  11  216.99   78.51
   1   4  12   23.70   27.43
   1  -4 -13   29.94   29.54
   1   4  13  115.10   66.70
   1  -4 -14  316.80  129.84
  -1   5  16   61.12   48.45
  -1   5  15  122.52   67.69
  -1  -5 -15   95.55   59.17
  -1   5  14  159.73   80.46
  -1  -5 -14   79.75   51.43
  -1   5  13    0.98    5.21
  -1  -5 -13  146.51   66.57
  -1   5  12   15.10   19.07
  -1  -5 -12  -11.87   32.89
  -1  -5 -11   23.81   15.47
  -1   5  11   72.41   37.20
  -1   5  10    3.74    7.94
  -1  -5 -10   -5.20   12.97
  -1  -5  -9   63.98   32.32
  -1   5   9   92.57   37.91
  -1  -5  -8   22.23   17.63
  -1   5   8   35.35   18.67
  -1   5   7  133.23   35.92
  -1  -5  -7   59.56   27.85
  -1   5   6   15.68   12.57
  -1  -5  -6   57.51   26.44
   1   5  -5  105.40   29.86
   1  -5   5  122.27   33.29
  -1   5   5  100.89   25.27
  -1  -5  -5   86.95   29.61
  -1  -5  -4    4.70    9.48
  -1   5   4   -2.78    2.53
   1   5  -4    1.53    5.86
   1  -5   4    5.00    7.19
  -1  -5  -3    6.83    1.24
  -1   5   3   13.31   10.31
   1  -5   3   19.11    9.00
   1   5  -3   10.45    3.52
   1   5  -2  407.91   42.65
  -1  -5  -2  309.18   40.94
   1  -5   2  348.51   40.94
  -1   5   2  339.13   40.96
  -1   5   1   27.96   11.62
   1  -5   1   15.80    4.46
  -1  -5  -1   30.07   11.11
   1   5  -1   15.23    5.50
   1   5   0   26.73   14.56
  -1  -5   0   27.24   12.87
  -1   5   0   31.47   13.69
   1  -5   0   26.38   10.61
  -1  -5   1   20.73    9.50
   1   5   1    8.26    6.78
   1  -5  -1   14.38   11.43
  -1   5  -1    5.04    5.29
   1  -5  -2  312.10   38.60
   1   5   2  288.80   40.08
  -1   5  -2  377.35   43.50
  -1  -5   2  339.87   39.53
  -1  -5   3   13.65    7.22
   1  -5  -3   19.82   11.88
   1   5   3   11.03    8.75
  -1   5  -3   50.35   16.24
  -1  -5   4   22.11   14.07
  -1   5  -4    8.34    0.35
   1  -5  -4    3.74    8.07
   1   5   4   -1.15    1.57
   1   5   5  119.60   31.56
  -1  -5   5  102.14   27.22
   1  -5  -5  114.00   26.40
  -1   5  -5  154.48   38.60
   1  -5  -6   10.45    4.14
   1   5   6   38.29   16.77
   1   5   7   13.05    9.75
   1  -5  -7  154.03   40.46
   1  -5  -8   51.80   26.29
   1   5   8   41.42   25.53
   1   5   9   11.37   19.27
   1  -5  -9   20.62   16.39
   1  -5 -10   -5.03    9.05
   1   5  10   84.91   42.20
   1   5  11   52.30   44.93
   1  -5 -11   99.90   44.13
   1  -5 -13   57.99   38.94
   1   5  13   13.78   21.02
   1  -5 -14   29.71   29.76
   1   5  14   50.74   42.53
   1  -5 -15   78.08   50.90
   1   5  15   94.57   60.54
   1  -5 -16   24.84   44.24
   1   5  16  -23.90   23.12
   1  -5 -17   81.92   69.17
  -1   6  20    0.35   19.20
  -1   6  19    4.36   30.30
  -1  -6 -19   29.30   41.23
  -1  -6 -18   10.33   35.63
  -1   6  17    4.49   13.22
  -1  -6 -17   -1.03    6.61
  -1   6  16   -2.19   29.97
  -1  -6 -15  -18.46   42.29
  -1   6  15   28.50   30.30
  -1  -6 -14   77.24   48.18
  -1   6  13  -13.22   17.96
  -1   6  12   58.39   34.94
  -1  -6 -11   32.82   25.63
  -1   6  11   -0.30    2.26
  -1  -6 -10   19.15   17.82
  -1   6  10   -3.66    7.50
  -1  -6  -9    5.22    8.70
  -1  -6  -8   44.54   23.11
  -1   6   8   14.19   14.86
  -1  -6  -7    5.33    7.60
  -1   6   7   64.17   29.20
   1   6  -7  144.28   81.00
   1  -6   6   20.11   12.32
  -1  -6  -6    6.21    7.29
  -1   6   6   24.85   13.40
   1   6  -6   17.40   11.10
   1   6  -5   90.51   26.46
  -1   6   5   47.80   20.41
   1  -6   5   63.39   21.20
  -1  -6  -5   37.30   16.44
   1  -6   4    6.44    4.31
  -1   6   4   12.72    8.92
  -1  -6  -4   31.99   17.22
   1   6  -4   13.50    6.59
   1   6  -3   13.98    8.20
   1  -6   3   18.18    9.52
  -1   6   3    9.50    7.19
  -1  -6  -3   30.74   13.28
  -1  -6  -2  920.12   70.62
  -1   6   2 1058.21   80.27
   1  -6   2 1011.17   71.48
   1   6  -2  953.06   75.10
   1  -6   1    1.98    4.68
  -1  -6  -1    0.09    6.48
  -1   6   1    4.81    6.31
   1   6  -1    0.49    2.52
  -1  -6   0   12.07   11.16
   1  -6   0   27.13   15.39
  -1   6   0    8.50    8.84
   1   6   0   23.59   14.15
  -1  -6   1   10.12   10.92
   1   6   1    4.79    6.10
   1  -6  -1   -6.47    8.34
  -1   6  -1   15.04    9.79
   1  -6  -2 1001.07   74.36
   1   6   2 1117.14   80.92
  -1  -6   2  811.87   69.04
  -1   6  -2 1110.72   77.48
   1  -6  -3   25.45   11.14
  -1  -6   3   20.93    9.79
  -1   6  -3    7.73   11.56
   1   6   3   38.61   17.84
   1   6   4   23.03   14.31
  -1   6  -4   11.14    9.56
  -1  -6   4   10.33    8.98
   1  -6  -4   21.81   11.98
   1   6   5   57.09   21.04
   1  -6  -5   36.13   17.38
  -1  -6   5   24.10   14.76
  -1   6  -5   36.68   14.05
  -1  -6   6   32.88   16.26
   1   6   6   30.90   19.39
  -1   6  -6   17.11   15.15
   1  -6  -6    4.66    5.03
  -1  -6   7  115.32   67.26
   1  -6  -7   70.02   29.18
   1   6   7    4.38    6.68
   1   6   8   58.66   27.65
   1  -6  -8    8.55    9.71
   1  -6  -9   33.70   20.18
   1   6  10   72.79   35.47
   1  -6 -10   42.32   30.33
   1  -6 -11   10.71   17.24
   1   6  11  -12.00   15.92
   1  -6 -12  -11.06   14.86
   1   6  12    9.35   15.21
   1   6  13    1.08    5.51
   1  -6 -13   28.85   25.86
   1  -6 -14    2.09   13.71
   1   6  14   -4.01   15.21
   1  -6 -15   81.15   49.15
   1   6  15   69.65   55.00
   1  -6 -16  -20.12   27.72
   1   6  16  -19.94   24.05
   1  -6 -17   -0.27   28.64
   1   6  17  144.27   78.64
   1  -6 -18  122.72   69.89
   1   6  18  169.64   88.35
   1  -6 -19  -28.95   18.74
   1   6  19  -37.40   20.26
   1  -6 -20    2.82   29.35
   1   6  20  -22.29   48.24
  -1  -7 -18   94.20   74.22
  -1   7  18   42.65   67.31
  -1   7  17   47.45   40.88
  -1  -7 -17   -2.72   32.78
  -1   7  16  110.15   58.58
  -1  -7 -16   41.94   24.55
  -1  -7 -15   21.49   29.15
  -1   7  15   -5.66   24.16
  -1   7  14   91.14   47.26
  -1  -7 -14  105.32   53.18
  -1   7  13    7.75   12.64
  -1  -7 -12   14.54   13.80
  -1   7  12    1.44    5.21
  -1  -7 -11   26.49   28.85
  -1   7  11    2.18    5.93
  -1   7  10   58.85   29.40
  -1  -7 -10   75.22   34.27
  -1  -7  -9   68.66   30.41
  -1   7   9   52.07   25.51
  -1  -7  -8   19.93   15.27
  -1   7   8   52.36   23.62
   1   7  -8    5.98    9.73
   1  -7   8   -8.90   29.22
   1   7  -7   37.05   20.35
  -1   7   7   32.79   17.72
  -1  -7  -7   36.88   20.02
   1  -7   7   32.40   22.78
   1  -7   6   15.38   11.91
  -1  -7  -6    5.97    6.46
   1   7  -6   15.60   13.93
  -1   7   6   48.64   21.55
  -1   7   5   45.89   19.71
  -1  -7  -5   71.97   26.26
   1   7  -5  101.29   30.75
   1  -7   5  107.46   30.66
   1   7  -4   17.67    9.16
   1  -7   4   27.71   16.14
  -1   7   4   54.92   20.01
  -1  -7  -4   34.83   16.42
   1  -7   3    0.04    6.01
   1   7  -3   14.00   11.00
  -1  -7  -3    5.23    8.17
  -1   7   3    5.84    3.09
   1   7  -2  329.65   47.56
  -1   7   2  337.17   49.74
   1  -7   2  263.01   42.38
  -1  -7  -2  327.18   44.94
   1  -7   1   22.17   15.12
  -1   7   1    2.51   10.06
  -1  -7  -1   25.47   13.47
   1   7  -1    9.19    7.11
  -1   7   0   13.31    9.52
  -1  -7   0   21.37   13.31
   1   7   0   20.24   12.81
   1  -7   0   30.09   16.14
  -1   7  -1   28.69   15.52
  -1  -7   1   13.82   10.03
   1   7   1   18.24   12.92
   1  -7  -1    5.02    5.16
  -1   7  -2  351.29   46.75
   1  -7  -2  350.79   48.89
  -1  -7   2  270.49   42.35
   1   7   2  355.30   48.78
  -1  -7   3   12.61    1.27
   1  -7  -3   19.12   14.02
   1   7   3   14.77   10.45
  -1   7  -3    9.73    8.96
  -1  -7   4   38.85   17.91
  -1   7  -4   37.94   18.19
   1   7   4   31.84   15.39
   1  -7  -4   51.99   19.05
   1   7   5  102.95   33.00
   1  -7  -5   32.12   15.02
  -1  -7   5   39.90   17.38
  -1   7  -5   94.83   29.99
   1  -7  -6   36.25   17.96
   1   7   6   46.56   20.21
  -1   7  -6   35.94   19.56
  -1  -7   6   86.60   29.92
  -1  -7   7   31.00   16.59
  -1   7  -7   33.64   26.08
   1   7   7   38.08   21.32
   1  -7  -7   28.58   15.84
   1  -7  -8   79.35   29.46
  -1  -7   8    5.45    5.06
   1   7   8   -8.21   10.08
   1  -7  -9  114.29   37.74
   1   7   9   70.19   31.84
   1   7  10   80.09   36.16
   1  -7 -10   49.44   27.89
   1   7  11   32.93   30.59
   1  -7 -11   52.25   28.55
   1   7  12   29.60   24.81
   1  -7 -13   -4.39   13.69
   1   7  13   37.87   30.59
   1  -7 -14   93.97   46.98
   1   7  14   66.29   43.48
   1   7  15   50.50   39.75
   1  -7 -15  114.74   55.51
   1   7  16   94.95   62.83
   1  -7 -16  164.97   70.94
   1   7  17   16.69   28.49
   1   7  18  114.51   69.93
   1  -7 -18   23.06   15.22
   1  -7 -19  -29.78   26.75
   1   7  19   24.04   33.39
  -1   8  19   13.28   22.62
  -1   8  17  -18.35   40.95
  -1  -8 -17  -27.83   32.22
  -1  -8 -16  109.13   57.76
  -1   8  16   36.23   31.91
  -1  -8 -15   33.66   14.99
  -1   8  15   80.25   43.82
  -1  -8 -14  245.24   77.22
  -1   8  14  208.84   71.17
  -1  -8 -13  -14.42   26.45
  -1   8  13   10.04   14.14
  -1  -8 -12   40.77   27.75
  -1   8  12   34.70   24.72
  -1  -8 -11   16.02   16.32
  -1   8  11   44.84   27.16
  -1   8  10   70.98   31.36
  -1  -8 -10   66.83   31.63
  -1   8   9   65.23   28.01
   1  -8   9   42.12   33.16
   1   8  -9   32.61   27.74
  -1  -8  -9   58.40   27.61
  -1  -8  -8   44.73   22.67
  -1   8   8   53.86   23.00
   1  -8   8    5.87    9.18
   1   8  -8   15.53   20.14
  -1  -8  -7   36.44   18.28
  -1   8   7   10.94   12.41
   1   8  -7   19.56   12.51
   1  -8   7    8.50    9.65
   1  -8   6   17.65   16.22
  -1   8   6   18.43   14.68
  -1  -8  -6   32.20   16.95
   1   8  -6    7.71    6.36
   1   8  -5   14.72   13.47
   1  -8   5   13.44   12.06
  -1   8   5    3.88   10.00
  -1  -8  -5    3.14    5.22
   1  -8   4   17.41   13.31
  -1  -8  -4   -1.13    2.95
  -1   8   4    4.75    8.89
   1   8  -4   12.71    7.03
   1   8  -3   18.97   13.11
   1  -8   3   -1.13    5.88
  -1  -8  -3    4.55    7.81
  -1   8   3   -7.13    3.07
   1  -8   2    2.66    6.67
  -1   8   2   -8.15   13.23
   1   8  -2    8.66    5.58
  -1  -8  -2   70.51   23.25
  -1   8   1    1.02    3.60
  -1  -8  -1   16.42   13.14
   1  -8   1   20.01   14.24
   1   8  -1    6.45    9.49
  -1   8   0  451.40   68.11
   1   8   0  533.82   69.94
   1  -8   0  467.43   69.02
  -1  -8   0  462.21   61.01
  -1  -8   1    3.94    5.99
   1   8   1    8.20   12.19
   1  -8  -1   -1.40    5.05
  -1   8  -1   17.34   14.99
   1  -8  -2   23.52   14.08
  -1   8  -2   12.35   13.83
  -1  -8   2   33.69   14.33
   1   8   2   47.63   18.60
   1   8   3   -3.39    5.07
  -1  -8   3    7.91    6.67
  -1   8  -3    2.45    5.36
   1  -8  -3   13.59   11.04
   1   8   4    5.76    6.97
  -1  -8   4   11.13    9.25
  -1   8  -4   15.79   12.34
   1  -8  -4    7.08    7.17
   1   8   5   29.75   16.61
  -1   8  -5   27.35   15.18
  -1  -8   5    9.01    9.29
   1  -8  -5   45.02   18.90
  -1  -8   6   25.54   20.45
  -1   8  -6    7.03    4.24
   1   8   6   10.44   10.12
   1  -8  -6   22.39   14.14
   1   8   7    9.25    9.46
  -1   8  -7    9.35    9.69
   1  -8  -7   -7.18    8.11
  -1  -8   7    3.04    3.65
  -1  -8   8  -16.85   18.93
   1  -8  -8   13.91   12.75
   1   8   8   34.76   20.54
  -1   8  -8   29.18   22.69
  -1   8  -9   -2.74   27.45
   1  -8  -9   50.39   25.14
   1   8   9   84.27   33.83
  -1  -8   9   19.74    8.61
  -1  -8  10   31.11   28.83
   1   8  10   31.42   22.67
   1  -8 -10   47.07   24.83
   1  -8 -11   73.66   33.47
   1   8  11   20.84   18.98
   1  -8 -12   15.48   15.99
   1   8  12  -13.87   24.43
   1   8  13  -17.28   17.13
   1  -8 -13   17.98   18.50
   1   8  14  131.77   56.93
   1  -8 -14  134.72   72.25
   1  -8 -15  127.53   55.00
   1   8  15   45.60   21.61
   1   8  16   53.46   41.30
   1  -8 -16   53.49   38.17
   1   8  17    4.14   22.16
   1  -8 -17    3.66   32.14
   1  -8 -18   20.60   29.83
   1   8  18   19.89   27.89
  -1   9  17  -17.38   32.73
  -1  -9 -16   22.57   42.88
  -1   9  16    3.91   16.87
  -1   9  15   41.59   31.15
  -1   9  14   45.27   30.53
  -1  -9 -14   34.63   30.57
  -1   9  13   59.59   33.77
  -1   9  12   86.99   38.50
  -1  -9 -12   25.25   17.42
  -1   9  11   -1.31    8.46
  -1  -9 -11   18.84   13.45
   1   9 -10   26.70   24.54
   1  -9  10    7.62   11.13
  -1   9  10    7.62   10.11
  -1   9   9   -9.06   10.01
   1   9  -9   11.42    3.03
   1  -9   9    9.75   21.87
  -1  -9  -9   30.41   19.82
  -1   9   8   57.33   25.42
   1   9  -8   67.90   27.92
   1  -9   8    9.68    1.67
  -1  -9  -8   43.97   21.53
   1   9  -7    7.52    9.16
  -1  -9  -7   50.82   22.74
   1  -9   7   14.97   15.00
  -1   9   7    9.86   10.49
   1   9  -6   39.79   17.91
  -1   9   6   36.13   18.83
   1  -9   6    6.84    7.28
  -1  -9  -6   34.13   18.92
  -1  -9  -5   44.55   22.26
   1   9  -5   40.63   19.44
   1  -9   5   26.51   16.74
  -1   9   5   59.99   25.72
   1  -9   4    4.99    7.78
  -1  -9  -4    2.93    3.08
  -1   9   4   20.09   13.11
  -1   9   3    6.15   10.54
   1   9  -3   11.91   12.41
   1  -9   3    6.03    8.60
   1  -9   2  142.02   36.95
   1   9  -2   39.09   15.99
  -1  -9  -2   54.11   20.49
  -1   9   2  109.92   30.78
  -1   9   1   18.11   15.19
   1  -9   1   25.57   14.60
  -1  -9  -1    5.52    7.33
   1   9  -1   15.23   11.16
  -1  -9   0    7.84    4.42
  -1   9   0    0.87   10.55
   1  -9   0   20.18   15.44
   1   9   0   24.99   15.55
   1  -9  -1   17.27   12.07
  -1  -9   1    5.83    5.31
   1   9   1   18.29   14.37
  -1   9  -1    2.11    5.35
   1  -9  -2   96.75   29.01
   1   9   2   58.23   20.34
  -1  -9   2   60.89   22.22
  -1   9  -2  187.43   42.15
  -1  -9   3   18.36   14.98
  -1   9  -3   -0.01    8.43
   1  -9  -3   19.73   12.18
   1   9   3   30.47   15.93
  -1  -9   4    2.88    8.20
  -1   9  -4    6.06    8.35
   1  -9  -5    6.70    7.77
   1   9   5   40.90   19.74
  -1   9  -5   39.40   23.16
  -1  -9   5    7.93   11.11
  -1   9  -6   35.68   18.88
   1  -9  -6   35.08   18.02
  -1  -9   6   57.03   25.62
   1   9   6   54.97   24.53
   1   9   7   -8.39    9.65
  -1  -9   7   15.53   13.38
   1  -9  -7   16.69   13.40
  -1   9  -7   32.88   25.68
   1  -9  -8   -6.55    8.26
  -1  -9   8   34.52   18.47
  -1   9  -8   23.38   16.39
   1  -9  -9    2.28    4.92
  -1   9  -9   25.71   29.54
  -1  -9   9   18.68   14.62
   1  -9 -10   19.29   15.92
   1   9  10   37.65   23.87
  -1   9 -10   32.75   22.53
  -1  -9  10    1.01   10.80
  -1  -9  11   33.80   45.15
   1   9  11   69.99   25.77
   1   9  12   -5.17   24.67
   1  -9 -12  140.14   48.77
   1   9  13    9.82   36.90
   1  -9 -13   11.62    2.04
   1  -9 -14    6.96    5.11
   1   9  14   -1.69    6.29
   1   9  15   22.29    5.10
   1  -9 -15   39.30   29.71
   1   9  16    1.04   15.66
   1  -9 -16   26.47   25.14
   1  -9 -17  -19.61   15.78
  -1  10  17   17.76   13.99
  -1  10  16   71.61   41.92
  -1  10  15    1.73    6.19
  -1 -10 -15    8.67    6.69
  -1 -10 -14   12.59   21.56
  -1  10  14   27.05   23.87
  -1  10  13  -12.33   15.74
  -1 -10 -13  -11.26   16.15
  -1  10  12    4.11   14.67
  -1 -10 -12    0.03   13.05
   1  10 -11   28.89   23.87
  -1  10  11   -1.03    4.25
   1 -10  11    5.26   15.10
  -1  10  10    2.28   12.17
  -1 -10 -10   -6.68   13.11
   1 -10  10    6.29    5.57
   1  10 -10   28.98   25.34
   1  10  -9  -10.27   15.95
  -1 -10  -9   31.61   19.31
  -1  10   9   -7.00    3.12
  -1 -10  -8   18.25   11.54
  -1  10   8    2.10    5.21
   1  10  -8   64.84   29.88
   1 -10   8   10.68    3.63
   1 -10   7  -11.30   18.66
   1  10  -7   92.95   34.74
  -1  10   7   11.34   15.81
  -1 -10  -7   24.97   17.06
  -1 -10  -6   63.53   25.75
   1  10  -6    7.08    0.93
   1 -10   6   22.14   15.35
  -1  10   6   14.74    7.25
  -1 -10  -5   10.52   10.07
   1  10  -5    8.41    8.79
  -1  10   5   15.03   12.11
   1 -10   5   19.20   14.76
  -1  10   4   28.34   16.27
  -1 -10  -4   11.78   11.35
   1 -10   4    0.60    2.45
  -1  10   3    8.15   10.37
   1 -10   3    8.05   13.80
  -1 -10  -3   26.25   17.34
   1  10  -3   34.05   19.78
  -1  10   2  211.85   46.64
   1  10  -2  282.72   52.06
  -1 -10  -2  214.06   43.48
   1 -10   2  171.17   40.92
   1  10  -1   19.14   14.01
   1 -10   1   10.50    4.43
  -1  10   1    8.56   11.44
  -1 -10  -1    6.02    8.46
   1 -10   0   -7.08    8.59
  -1 -10   0   14.08   16.02
  -1  10   0    1.28   14.20
   1  10   0    6.29    3.35
   1  10   1    3.84    6.10
  -1  10  -1    5.19    7.21
  -1 -10   1    8.71    7.34
   1 -10  -1   -2.26    5.97
  -1 -10   2  245.36   47.14
  -1  10  -2  189.42   46.95
   1  10   2  228.03   47.39
   1 -10  -2  192.14   42.58
  -1  10  -3   -2.27   10.59
   1  10   3    3.70    5.81
   1 -10  -3   -1.65    7.99
  -1  10  -4    6.33    4.29
  -1 -10   4    7.31    3.73
   1 -10  -4    9.13    6.18
   1 -10  -5   -1.28    3.48
  -1  10  -5   31.46   17.96
  -1 -10   5    8.32   13.11
   1  10   5   -0.06    0.80
   1 -10  -6   -5.16    7.14
  -1  10  -6   32.62   22.96
  -1 -10   6    9.04    9.57
   1 -10  -7    4.02    6.55
  -1  10  -7  -13.40   22.42
  -1 -10   7   64.10   25.39
   1  10   7   22.45   16.89
  -1  10  -8  -10.55   12.71
  -1 -10   8   37.04   19.86
   1 -10  -8   -2.56    5.52
   1  10   8    7.17    9.39
   1  10   9    7.30   11.75
   1 -10  -9    1.69    4.40
  -1 -10   9  -13.21   16.89
  -1  10  -9    3.30   16.84
   1 -10 -10   17.98   14.69
  -1  10 -10   -6.41   24.02
  -1 -10  10   24.41   19.99
   1  10  10    1.37    4.48
  -1 -10  11   23.13   26.65
  -1  10 -11   22.65   32.68
   1 -10 -11   15.55   15.04
   1  10  12    0.52   13.85
   1 -10 -12   26.93   20.55
  -1 -10  12   -9.32   27.62
   1  10  14   21.55   33.13
   1 -10 -14   56.37   24.15
   1 -10 -15   14.10   28.67
   1  10  15   19.63   32.09
   1  10  16   19.31   39.33
   1 -10 -16   15.20   24.28
  -1  11  15    1.73   19.17
  -1  11  14   23.56   23.77
   1  11 -13  -17.29   20.82
   1 -11  13  -18.39   21.71
  -1  11  13   24.84   21.02
  -1  11  12   -3.92   10.69
   1  11 -12    2.55    6.89
  -1 -11 -12    2.81   14.63
   1 -11  12    8.84   18.13
  -1 -11 -11   19.99   21.98
  -1  11  11   -8.73   12.69
   1 -11  11   -0.77    3.56
   1  11 -11   53.37   33.58
  -1 -11 -10    7.40    3.65
   1 -11  10    8.47    2.42
   1  11 -10   26.18   20.26
  -1  11  10   21.69   21.55
  -1 -11  -9   48.42   24.40
   1  11  -9   13.28   11.85
   1 -11   9    6.81   12.49
  -1  11   9   10.71   14.35
  -1  11   8   -3.53   15.17
   1 -11   8   26.53   19.79
   1  11  -8   17.22   17.82
  -1 -11  -8   -5.23    7.51
  -1  11   7    7.02   18.31
   1 -11   7   29.52   25.25
  -1 -11  -7   23.58   16.82
   1 -11   6   37.77   21.82
   1  11  -6   38.72   20.76
  -1 -11  -6    5.82    7.95
  -1  11   6   64.35   27.14
   1  11  -5   -1.51   11.28
   1 -11   5    7.98   10.67
  -1  11   5    2.06    4.61
  -1 -11  -5   15.93   13.09
   1  11  -4    6.46    2.54
   1 -11   4    7.08   10.32
  -1  11   4   26.69   16.04
  -1 -11  -4   25.03   15.54
  -1 -11  -3   18.79   18.36
   1 -11   3   -4.60   14.54
   1  11  -3   -4.59   12.10
   1  11  -2   57.32   23.60
  -1  11   2  114.20   37.36
   1 -11   2   80.83   28.87
  -1 -11  -2   73.30   28.36
  -1  11   1    7.83    6.68
   1  11  -1    6.14    8.45
   1 -11   1    9.31    4.19
  -1 -11  -1   17.36   12.55
   1 -11   0   32.49   21.11
  -1  11   0   11.45    9.02
  -1 -11   0   25.90   16.71
   1  11   0   21.50   16.61
  -1 -11   1   27.69   14.73
   1 -11  -1   34.94   23.70
   1  11   1   -9.24   10.03
  -1  11  -1   22.18   15.20
  -1 -11   2   60.66   22.93
  -1  11  -2   75.65   26.65
   1  11   2  106.61   33.33
   1 -11  -2   79.00   28.88
  -1  11  -3    4.33    8.34
  -1 -11   3   -3.04    4.77
   1  11   3   -3.97    8.59
   1 -11  -3   -1.59    7.16
  -1  11  -4   38.71   21.36
   1  11   4   33.53   18.50
   1 -11  -4   24.38   15.23
  -1 -11   4   37.91   18.86
   1  11   5   -3.17   13.67
  -1  11  -5    6.53    3.89
  -1 -11   5    1.95    7.73
   1 -11  -5   12.60   11.14
  -1 -11   6   47.12   22.02
   1 -11  -6   47.79   22.92
  -1  11  -6   41.23   21.72
   1  11   6   -3.09    5.97
   1 -11  -7   23.88   16.29
  -1  11  -7   -7.22    9.58
  -1 -11   7   26.66   19.39
   1  11   7   34.12   20.64
   1  11   8   -9.63   22.38
   1 -11  -8   -5.13    8.11
  -1 -11   8    5.25   12.18
  -1 -11   9   -1.04   13.40
   1 -11  -9   27.98   18.71
  -1  11  -9   18.57   17.14
   1  11   9   38.97   22.96
   1 -11 -10   69.54   29.48
   1  11  10   12.55   19.25
  -1  11 -10   17.39   21.72
  -1 -11  10   22.08   24.32
   1  11  11   13.78   17.56
  -1 -11  11    5.40    4.45
   1 -11 -12   11.57   13.59
  -1  11 -12  -11.50   16.84
   1  11  12    6.96    0.94
   1  11  13   -5.95   22.67
  -1 -11  13   35.73   23.65
   1 -11 -13    6.83    3.44
   1 -11 -14   10.56   16.51
   1  11  14   45.11   31.72
   1  11  15   25.11   38.67
  -1  12  14   73.25   48.54
   1  12 -13   35.91   20.28
  -1  12  13  -12.42   11.11
  -1  12  12    5.34   15.29
   1  12 -12   19.44   18.48
  -1  12  11   26.77   13.07
   1 -12  11   -2.95   12.84
  -1 -12 -11    4.15   20.32
  -1  12  10   15.26   18.65
   1 -12  10   -2.13    8.63
   1  12 -10   -7.33   10.44
  -1 -12  -9   -3.12   13.39
  -1  12   9    5.18   11.15
   1 -12   9   10.55   11.84
   1  12  -9   10.62   12.14
  -1  12   8    5.11   11.49
   1 -12   8   -3.20   14.35
   1  12  -8   17.65   11.38
   1  12  -7    0.91    9.98
  -1  12   7   55.49   26.66
  -1 -12  -6   -8.49   11.01
  -1  12   6   29.75   18.60
   1  12  -5    9.59   11.18
  -1  12   5   12.09   15.97
  -1 -12  -5    4.87    2.19
   1 -12   5    7.42   13.47
  -1 -12  -4    4.51    6.83
  -1  12   4   -1.26    3.74
   1 -12   4   -6.37    7.86
  -1 -12  -3    3.42    5.90
  -1  12   3   -4.42    7.15
   1  12  -3   -5.85   10.35
  -1 -12  -2   43.43   21.55
   1  12  -2   -1.10    7.54
   1 -12   2   -5.44    7.53
  -1  12   2    8.63    9.30
   1 -12   1   38.98   20.51
   1  12  -1   44.47   23.33
  -1 -12  -1    0.39   14.14
  -1  12   1   13.82   16.57
  -1  12   0  234.76   59.66
  -1 -12   0  154.57   44.22
   1 -12   0  148.38   51.12
   1  12   0  233.12   55.79
   1 -12  -1   35.50   20.10
  -1 -12   1   27.34   24.07
  -1  12  -1   21.65   15.71
   1  12   1    5.35    7.96
  -1  12  -2   20.50   15.09
  -1 -12   3   26.90   14.93
   1  12   3   -1.01    9.58
  -1 -12   4   17.38   13.92
   1  12   4   -2.48    9.65
   1 -12  -4   -7.93    9.07
  -1  12  -4   -1.70   12.50
   1  12   5    3.32    1.72
   1 -12  -5   -0.90    3.47
  -1 -12   5    9.05    9.54
  -1  12  -5   20.89   15.08
   1  12   6    2.59    9.18
  -1  12  -6   37.09   22.80
   1 -12  -6    7.85    9.46
  -1 -12   6   16.35   15.23
   1 -12  -7   22.02   16.12
  -1 -12   7    4.64    9.30
   1 -12  -8   -1.03    9.01
  -1  12  -8   48.16   27.14
   1  12   8    6.33    6.06
  -1 -12   9   29.53   24.68
  -1  12  -9   29.49   21.10
   1  12   9   41.22   24.64
   1 -12 -10   43.59   24.45
  -1 -12  10   15.20   13.18
  -1  12 -10   -9.50   18.33
   1 -12 -11   -1.44    4.17
   1  12  11   10.23   15.45
  -1 -12  11    2.53    7.29
  -1  12 -11   16.67   14.94
   1 -12 -12    1.40    9.27
  -1 -12  12   14.64    2.77
  -1  12 -12   71.24   38.70
   1  12  13   20.26   20.85
  -1  13  12   -0.94   11.71
   1  13 -11   18.07   19.74
  -1  13  11  -11.22   21.24
   1  13 -10    1.31   10.20
  -1  13  10   64.84   32.19
   1 -13   9   20.33   17.04
  -1 -13  -9   31.56   21.22
   1  13  -9   -6.96   10.04
  -1 -13  -8  -11.38   10.74
   1  13  -8   -2.59    5.84
  -1  13   8   13.87   13.80
  -1  13   7   26.68   18.94
   1  13  -7    4.71    7.57
  -1 -13  -7   11.00    9.71
   1 -13   6   35.19   20.08
  -1  13   6   39.61   21.99
   1  13  -6   30.83   18.65
  -1 -13  -6   -8.73   12.22
   1 -13   5    4.37    8.92
  -1 -13  -5    5.25    7.01
  -1  13   5   -7.60    5.16
  -1  13   4    3.72    6.72
   1  13  -4    0.02   10.16
  -1 -13  -4   -7.54    9.16
   1 -13   4   -4.19    6.65
   1  13  -3   28.90   21.39
  -1  13   3    1.69    4.20
   1 -13   3   31.62   19.79
  -1  13   2   18.11    7.01
  -1 -13  -2   13.96   12.72
   1  13  -2   -9.29   10.44
   1 -13   2    1.19    3.66
  -1  13   1    7.22   10.13
   1  13  -1   63.72   30.24
   1 -13   1    5.00   10.84
  -1 -13  -1   -6.78   12.36
   1 -13   0    7.60   11.87
  -1 -13   0   33.25   22.60
   1  13   0   62.15   27.69
  -1  13   0    3.17    7.09
  -1 -13   1   35.11   24.09
  -1  13  -1   28.12   18.53
   1 -13  -1   28.31   18.99
  -1 -13   2   -1.45    4.09
   1  13   2   15.19   18.67
   1 -13  -2    1.53    8.90
  -1 -13   3   12.73   11.92
   1  13   3    4.30    7.31
  -1  13  -3   19.99   15.72
  -1  13  -4   16.64   13.22
   1  13   4   -5.97   10.29
   1 -13  -4    3.86   10.09
  -1 -13   4   28.41   21.57
   1 -13  -5    3.47    6.91
  -1 -13   5   -4.45    6.81
  -1  13  -5    4.54    7.20
   1  13   5   55.43   25.77
  -1 -13   6    3.00    7.66
  -1  13  -6   10.96   11.75
   1  13   6    9.99   14.78
   1 -13  -6   45.23   23.03
   1 -13  -7   12.19   12.59
  -1 -13   7   -3.20    6.12
  -1  13  -7   49.30   25.62
   1  13   7   14.48   16.79
   1 -13  -8   27.69   18.92
  -1 -13   8   12.13   16.64
  -1  13  -8    9.93   12.05
   1 -13  -9    7.66    6.50
   1  13   9   -4.10    8.46
  -1  13  -9   45.90   26.57
  -1 -13   9   -0.86    3.45
   1 -13 -10    2.62   15.28
   1  13  10  -11.71   15.82
  -1  13 -10    3.52    7.59
  -1  14   9   -8.49   18.49
  -1  14   7   17.73   15.49
   1  14  -7    8.78   19.54
   1  14  -6   18.49   14.76
  -1  14   6   18.43   15.54
  -1  14   5   -5.92   13.47
   1 -14   5   22.53   15.95
   1  14  -5   20.80   15.45
  -1 -14  -5   33.28   20.07
  -1  14   4    3.77    7.07
   1 -14   4   16.06   13.84
   1  14  -4   49.81   25.39
  -1 -14  -4   32.15   19.59
  -1 -14  -3   13.77   12.85
   1  14  -3   -2.96    3.31
   1 -14   3    9.53   10.10
  -1  14   3   -9.76    7.99
  -1  14   2   69.70   31.26
   1 -14   2   20.63   15.90
   1  14  -2    5.64    8.43
  -1  14   1   47.18   27.15
   1 -14   1   29.82   19.67
  -1 -14  -1   33.35   20.89
   1  14  -1   36.25   23.64
  -1 -14   0   -1.71   17.76
   1  14   0   52.86   27.46
  -1  14   0  -11.02   17.49
   1 -14  -1   33.30   21.37
  -1  14  -1    3.84    7.09
  -1 -14   2   20.96   16.31
  -1  14  -2   88.94   33.64
   1 -14  -2   44.39   24.27
   1  14   2   39.35   22.60
  -1  14  -3   -3.77    7.24
  -1 -14   3   -2.94    5.95
   1  14   3    3.94    4.77
  -1  14  -4   17.38   14.35
   1  14   4   45.10   23.85
   1 -14  -4   30.62   19.32
  -1 -14   4  -10.91   11.88
  -1 -14   5    0.61    6.72
   1 -14  -5   -7.04   11.09
   1  14   5    6.26   14.61
  -1 -14   6    5.68   14.78
  -1  14  -6   23.79   17.41
   1 -14  -6   14.39   17.51
   1  14   6   16.13   15.30
  -1  14  -7  -10.90   12.23
   1  14   7   -0.57   11.20
   1  14   8    1.35    1.23
  -1  14  -8   -2.96    6.59
   1  15  -3   -2.45    6.50
  -1  15   3    4.98   15.86
   1  15  -2    6.96    9.76
  -1  15   2   54.28   28.66
   1  15  -1    9.88   24.34
  -1  15   1   -0.05   10.76
   1  15   0   21.48   19.04
  -1  15   0   -1.45    9.14
   1  15   1   -2.50    8.01
  -1  15  -1    6.40    9.51
  -1  15  -2   29.82   20.11
   1  15   2   15.38    8.40
  -2   1   5  149.04   41.41
  -2   1   4 1055.95   86.57
  -2   1   3   82.96   16.89
  -2   1   2  132.11   14.33
  -2  -1  -1   19.84    7.98
   2   1  -1   77.79    8.44
   2  -1   0  571.43   28.17
  -2  -1   0  665.49   28.72
   2   1   0  611.82   28.14
   2  -1  -1   16.05    4.08
   2   1   1   15.18    8.79
   2  -1  -2  133.09   13.98
   2  -1  -3   89.46   17.62
   2  -1  -4  969.41   85.71
  -2   2   8   57.30   34.85
  -2   2   7   17.61   16.06
  -2   2   6   40.37   23.35
  -2  -2  -5   -0.10    6.79
  -2   2   5   19.87   16.91
  -2   2   4  280.32   37.00
  -2  -2  -4  139.51   36.19
  -2  -2  -3   19.61   15.55
  -2   2   3   36.88   10.47
  -2  -2  -2   61.24   16.86
   2   2  -2   75.21   13.03
  -2   2   2   79.35   13.56
   2  -2   1   14.04    7.23
   2   2  -1   17.67    4.55
  -2  -2  -1    7.83    2.18
  -2   2   1   22.18    7.58
   2  -2   0  920.36   42.29
  -2  -2   0  892.87   40.45
  -2   2   0  938.95   42.56
   2   2   0  873.57   41.31
   2   2   1   15.57    5.52
  -2  -2   1   21.79    5.86
   2  -2  -1    8.34    4.50
  -2  -2   2   61.52   11.78
   2  -2  -2   78.71   13.23
   2   2   2   56.62   14.63
   2  -2  -3   20.34    8.52
   2   2   3   27.25   19.86
   2   2   4  342.05   64.07
   2  -2  -4  311.17   38.28
   2  -2  -5   13.42    9.91
   2   2   5   16.82    8.63
   2  -2  -6   56.51   33.11
   2  -2  -7   55.56   33.94
   2  -2  -8  -12.54   18.55
  -2   3  12   13.42   19.88
  -2   3  11   23.65   25.31
  -2   3  10  237.31   73.92
  -2   3   9   95.38   44.77
  -2   3   8   93.76   39.38
  -2  -3  -8   34.93   32.22
  -2  -3  -7   48.20   29.94
  -2   3   7   51.13   21.77
  -2   3   6 1002.57   93.62
  -2  -3  -6 1027.35  125.08
  -2   3   5  171.85   34.92
  -2  -3  -5  287.21   58.42
   2   3  -4  573.38   60.05
  -2  -3  -4  837.41   82.81
  -2   3   4  809.65   61.65
  -2   3   3  112.98   21.01
  -2  -3  -3   65.99   19.91
   2   3  -3  104.86   18.70
   2  -3   3  138.40   31.43
  -2   3   2   51.26   12.71
   2   3  -2   64.34   12.15
   2  -3   2   47.75   14.80
  -2  -3  -2   60.47   16.14
   2  -3   1   31.81   11.68
   2   3  -1   43.48   11.21
  -2  -3  -1   36.80   10.60
  -2   3   1   30.52   10.89
  -2   3   0  693.72   48.29
   2  -3   0  693.66   47.43
  -2  -3   0  739.49   43.28
   2   3   0  782.77   44.68
   2   3   1   29.70   10.21
  -2   3  -1   26.20    8.72
   2  -3  -1   23.53    8.52
  -2  -3   1   39.90   11.07
   2  -3  -2   63.28   12.87
   2   3   2   65.94   16.12
  -2   3  -2   58.18   16.86
  -2  -3   2   53.40   10.71
   2   3   3  103.34   24.25
  -2  -3   3  217.87   26.85
  -2   3  -3  104.55   31.42
   2  -3  -3   88.37   20.81
   2  -3  -4  780.21   58.65
   2   3   4  870.34   84.43
  -2  -3   4  682.96   64.78
   2  -3  -5  138.49   30.21
   2   3   5  292.14   58.80
   2  -3  -6  867.39   85.42
   2   3   6 1025.06  125.71
   2  -3  -7   28.17   20.09
   2   3   7   42.81   31.15
   2   3   8  105.49   54.05
   2  -3  -8   90.31   31.13
   2  -3  -9   95.70   39.31
   2  -3 -10  395.82   90.78
  -2   4  15   74.55   52.14
  -2   4  14   11.16   18.26
  -2   4  12  -10.43   23.01
  -2   4  11   -7.35   12.70
  -2   4  10  171.43   56.22
  -2  -4 -10  156.96   65.66
  -2  -4  -9   89.47   55.16
  -2   4   9   27.23   21.60
  -2  -4  -8   35.15   29.90
  -2   4   8   14.92    9.01
  -2   4   7    1.78    8.29
  -2  -4  -7   27.45   16.73
  -2   4   6   11.78   14.35
  -2  -4  -6   26.52   15.05
   2   4  -5   -8.60   14.86
  -2   4   5    7.88    8.67
  -2  -4  -5   22.06   18.61
   2  -4   4  662.20   77.80
   2   4  -4  840.40   63.41
  -2   4   4  784.47   64.91
  -2  -4  -4  653.86   69.31
  -2   4   3    9.74    8.05
   2   4  -3   22.40    9.60
   2  -4   3   23.23    7.98
  -2  -4  -3   22.09   10.63
   2  -4   2   48.07   18.77
  -2   4   2   52.11   14.59
  -2  -4  -2   43.54   15.30
   2   4  -2   36.92   11.86
  -2   4   1   34.36   14.08
   2  -4   1   34.32   10.47
  -2  -4  -1    8.72    2.04
   2   4   0  681.68   51.49
   2  -4   0  674.57   49.84
  -2  -4   0  658.47   48.40
  -2   4   0  793.25   56.21
   2  -4  -1    7.70    7.02
   2   4   1   40.82   12.97
  -2  -4   1   49.29   14.62
  -2   4  -1   32.06   11.81
  -2  -4   2   54.78   14.40
   2   4   2   43.51   15.64
   2  -4  -2   52.52   13.51
  -2   4  -2   59.98   17.28
   2  -4  -3   20.49   10.18
  -2   4  -3   16.31    7.36
   2   4   3   17.72    9.79
  -2  -4   3   19.02    7.04
   2  -4  -4  774.88   63.37
  -2  -4   4  660.72   56.07
   2   4   4  785.02   77.63
  -2   4  -4  886.03   93.39
  -2  -4   5    1.82   10.01
   2   4   5   -0.97   13.28
   2  -4  -5    8.37   10.31
   2  -4  -6    0.27    2.24
   2   4   6    9.19   10.21
   2   4   7   16.06    5.11
   2   4   8   17.76   44.70
   2  -4  -8   19.04   14.65
   2  -4  -9   38.83   26.59
   2   4   9  108.89   49.96
   2  -4 -10  192.56   56.95
   2   4  10  177.32   71.20
   2  -4 -11   -7.15   12.17
   2   4  11   13.89   20.42
   2  -4 -12   16.15   19.82
   2   4  12  126.67   65.75
   2  -4 -13   -4.53   37.95
   2  -4 -14   77.39   48.85
  -2   5  19  183.90   93.79
  -2   5  18   60.82   51.55
  -2   5  17    5.14   14.34
  -2   5  16  -12.38   23.73
  -2   5  15   69.59   48.05
  -2  -5 -15   37.93   38.39
  -2   5  14  -24.47   26.69
  -2  -5 -14   32.40   33.70
  -2  -5 -13   19.76   24.98
  -2   5  13   34.14   29.69
  -2   5  12   -2.33   14.34
  -2  -5 -12   65.60   43.50
  -2  -5 -11  -10.37   16.13
  -2   5  11   23.23   26.43
  -2   5  10  227.84   57.64
  -2  -5 -10  255.14   74.35
  -2   5   9  152.08   46.92
  -2  -5  -9  127.00   49.01
  -2   5   8  136.88   41.90
  -2  -5  -8   88.30   38.30
  -2   5   7   41.48   19.68
  -2  -5  -7   16.63    8.13
  -2   5   6  420.58   55.40
   2   5  -6  475.00   67.67
  -2  -5  -6  410.02   65.01
  -2  -5  -5   22.20   18.31
   2  -5   5   14.53    6.43
  -2   5   5   14.98    4.36
   2   5  -5   30.11   13.99
   2  -5   4  410.81   53.69
  -2  -5  -4  450.64   55.14
  -2   5   4  569.39   57.65
   2   5  -4  268.21   40.09
  -2  -5  -3   41.66   16.32
   2  -5   3    9.85    2.35
  -2   5   3   40.99   14.77
   2   5  -3   39.21   13.27
   2  -5   2  109.26   23.39
   2   5  -2   89.61   19.92
  -2  -5  -2   54.72   20.19
  -2   5   2   80.03   20.26
   2  -5   1   11.41    7.60
   2   5  -1   16.81   11.59
  -2   5   1   19.72   10.32
  -2  -5  -1    7.32    3.52
   2  -5   0  464.42   46.74
  -2  -5   0  446.41   45.22
   2   5   0  546.31   50.42
  -2   5   0  531.06   50.86
  -2  -5   1   26.32   13.73
  -2   5  -1   12.99    9.00
   2   5   1    2.88    4.04
   2  -5  -1    6.76    7.34
  -2  -5   2   91.27   21.84
   2  -5  -2   97.50   22.02
  -2   5  -2   90.08   21.04
   2   5   2  126.62   25.33
   2   5   3   42.57   16.98
  -2   5  -3   27.99   14.66
   2  -5  -3   57.47   16.55
  -2  -5   3   26.61   12.82
   2   5   4  471.43   58.48
   2  -5  -4  447.33   51.40
  -2  -5   4  397.76   48.79
  -2   5  -4  483.28   60.45
   2   5   5    6.95    5.49
   2  -5  -5   23.59    9.66
  -2  -5   5    7.78    2.50
  -2   5  -5   11.04   17.66
   2   5   6  459.15   71.17
   2  -5  -6  387.63   51.12
  -2  -5   6  457.98   64.84
   2   5   7   43.16   28.21
   2  -5  -7   32.55   15.70
   2   5   8  123.91   44.92
   2  -5  -8  114.78   34.13
   2  -5  -9  143.51   42.38
   2   5   9  180.87   60.38
   2  -5 -10  270.31   63.45
   2   5  10  269.54   80.26
   2   5  11   47.05   35.27
   2  -5 -11  -14.11   15.82
   2   5  12  100.28   55.27
   2  -5 -12   -2.53    8.84
   2  -5 -13    1.28   15.10
   2   5  13   11.60   18.62
   2   5  14   -9.08   18.40
   2  -5 -14   29.19   28.54
   2  -5 -15   57.47   42.69
   2   5  15  261.55  103.50
   2  -5 -16  -20.22   10.38
   2  -5 -17   12.76   26.68
   2  -5 -18  -11.67   44.68
  -2   6  20  -25.80   18.20
  -2   6  19   84.58   61.26
  -2  -6 -18  -31.31   50.46
  -2   6  18  120.84   69.93
  -2   6  17    8.87   38.49
  -2  -6 -17   39.36   26.69
  -2   6  16   -1.64   22.69
  -2  -6 -16   71.69   69.93
  -2   6  15  104.32   55.28
  -2  -6 -14  104.51   58.09
  -2  -6 -13  -15.89   21.27
  -2   6  13   24.04   23.12
  -2   6  12   15.73   16.97
  -2  -6 -12   12.22   17.61
  -2  -6 -11    4.24    9.63
  -2   6  11   36.39   26.96
  -2  -6 -10   95.93   42.19
  -2   6  10  146.32   48.68
  -2  -6  -9   14.05   14.56
  -2   6   9   32.95   21.76
  -2   6   8   23.03   16.55
  -2  -6  -8   38.16   27.57
  -2   6   7    4.46    9.42
   2   6  -7   11.83    1.52
  -2  -6  -7   19.31   16.95
   2   6  -6   41.73   20.58
   2  -6   6   22.23   20.64
  -2  -6  -6    3.87    7.77
  -2   6   6   20.78   14.88
  -2   6   5   12.25   11.85
  -2  -6  -5    5.10    2.99
   2   6  -5    3.42    4.07
   2  -6   5   23.11   17.47
   2   6  -4  122.53   27.59
  -2  -6  -4   89.59   24.60
  -2   6   4   83.42   24.35
   2  -6   4   98.81   27.71
  -2   6   3   19.84   12.27
   2   6  -3   11.83    8.03
  -2  -6  -3   16.75   11.86
   2  -6   3   14.58   12.21
  -2  -6  -2   21.91   13.81
   2  -6   2   31.65   13.89
  -2   6   2   51.51   19.31
   2   6  -2   28.45   13.44
   2   6  -1   16.25    8.83
  -2   6   1   -0.33    8.01
   2  -6   1   15.82    9.53
  -2  -6  -1   10.72    8.33
  -2  -6   0  353.87   43.95
   2  -6   0  368.87   45.72
   2   6   0  400.23   47.75
  -2   6   0  394.42   47.33
   2   6   1    5.30    1.74
  -2   6  -1    3.74    6.48
  -2  -6   1   -2.90    5.77
   2  -6  -1    3.84    3.52
  -2  -6   2   76.47   18.90
   2   6   2   24.96   14.69
  -2   6  -2   55.07   18.95
   2  -6  -2   27.44    9.18
  -2  -6   3   13.56    8.63
   2   6   3   13.19    7.65
  -2   6  -3   18.17   11.62
   2  -6  -3   14.02    7.96
  -2   6  -4  143.83   36.92
   2  -6  -4   85.70   23.61
   2   6   4  100.75   26.86
  -2  -6   4   88.90   22.78
  -2  -6   5   16.09   13.50
  -2   6  -5   -0.70    5.73
   2  -6  -5   -1.65    8.64
   2  -6  -6   13.45   11.15
  -2   6  -6   12.69    9.77
  -2  -6   6   25.44   17.39
   2   6   6    6.61    4.79
   2  -6  -7   15.55   12.59
   2   6   7    9.25   14.40
  -2  -6   7    3.98    7.47
   2  -6  -8   -6.87    8.14
   2   6   8   29.68   35.25
   2  -6  -9   48.56   25.60
   2   6   9   31.52   22.66
   2   6  10   90.86   41.71
   2  -6 -10  124.27   40.41
   2   6  11   49.14   33.74
   2   6  12    5.71   12.94
   2  -6 -12    4.30    8.74
   2   6  13   -3.00   13.96
   2  -6 -13   45.11   31.00
   2  -6 -14    9.48   28.25
   2   6  14   19.30   31.16
   2  -6 -15   96.21   52.17
   2   6  15   19.22   22.60
   2   6  16   57.78   62.01
   2  -6 -16    1.48   23.78
   2   6  17  -30.84   50.65
   2  -6 -17   79.90   52.93
   2  -6 -18   50.49   48.77
   2   6  18   96.09   64.43
   2  -6 -19   90.93   68.78
   2   6  19   26.46   32.92
   2  -6 -20   30.15   48.54
  -2   7  18    3.89   11.99
  -2  -7 -18    7.71   20.90
  -2   7  17  163.60   71.27
  -2  -7 -17   30.45   35.76
  -2   7  16   -7.51   14.95
  -2  -7 -16   10.99   23.58
  -2   7  15  160.43   64.44
  -2  -7 -15    3.12   10.02
  -2   7  14   -9.82   26.18
  -2  -7 -14   -1.91   20.04
  -2  -7 -13   69.82   42.27
  -2   7  12   -4.34    8.75
  -2   7  11   40.34   28.53
  -2  -7 -10  201.76   58.27
  -2   7  10  157.72   46.36
  -2  -7  -9   38.98   23.53
  -2   7   9   96.82   34.46
  -2  -7  -8   45.76   25.93
  -2   7   8   31.61   15.82
   2   7  -8   32.61   23.18
  -2  -7  -7    7.28    8.80
   2  -7   7   28.36   21.76
   2   7  -7   20.36   15.67
  -2   7   7   34.97   15.91
  -2   7   6  297.42   53.11
  -2  -7  -6  274.40   52.00
   2  -7   6  231.20   50.32
   2   7  -6  294.59   52.70
   2   7  -5  192.50   37.31
  -2   7   5  155.24   35.86
   2  -7   5  169.69   40.39
  -2  -7  -5  148.18   35.33
   2   7  -4  359.63   49.14
   2  -7   4  297.31   49.38
  -2   7   4  297.99   47.41
  -2  -7  -4  295.70   50.95
   2  -7   3   46.47   18.57
  -2  -7  -3   64.39   20.54
   2   7  -3   41.75   17.97
  -2   7   3    9.99   26.74
   2  -7   2   12.33    7.47
  -2   7   2   18.32   11.07
  -2  -7  -2   21.51   13.60
   2   7  -2   17.45    8.56
  -2  -7  -1   25.68   13.74
   2   7  -1   22.86   13.56
   2  -7   1    5.45    5.50
  -2   7   1   18.33    7.31
  -2  -7   0  255.48   40.90
   2  -7   0  255.23   41.21
  -2   7   0  205.65   38.40
   2   7   0  262.23   42.86
   2   7   1   15.61    9.79
  -2  -7   1   25.65   13.31
   2  -7  -1   24.24   13.72
  -2   7  -1   16.88   14.89
   2  -7  -2   14.66   10.64
  -2  -7   2   16.74   11.19
   2   7   2   18.14   12.32
  -2   7  -2   22.74   11.73
   2   7   3   51.19   20.55
  -2  -7   3   39.32   26.11
  -2   7  -3   34.39   14.32
   2  -7  -3   75.64   27.12
  -2   7  -4  261.72   46.76
   2  -7  -4  328.77   46.57
   2   7   4  363.78   56.51
  -2  -7   4  315.23   44.06
   2  -7  -5  181.78   37.85
  -2  -7   5  194.17   37.24
  -2   7  -5  178.65   43.63
   2   7   5  194.16   40.61
   2   7   6  312.84   54.72
   2  -7  -6  273.17   50.80
  -2   7  -6  323.09   59.06
  -2  -7   6  266.67   49.02
   2   7   7   -7.28    9.14
   2  -7  -7   36.01   17.15
  -2  -7   7   16.53   12.60
  -2   7  -7   25.74   20.07
   2   7   8    6.71    9.64
   2  -7  -8   85.16   28.95
  -2  -7   8   14.36   15.13
   2   7   9   93.43   37.34
   2  -7  -9   16.90   15.54
  -2  -7   9   14.27   11.82
   2  -7 -10  261.83   59.78
   2   7  10  141.74   49.88
   2   7  11    4.52    9.39
   2  -7 -11    5.31    8.72
   2   7  12   39.79   30.46
   2  -7 -14    2.70   17.83
   2   7  14   56.04   40.90
   2  -7 -15  142.56   60.18
   2   7  15  140.32   69.17
   2   7  16   55.37   44.09
   2  -7 -16   24.89   16.28
   2  -7 -17  126.85   83.96
   2   7  17   70.62   55.52
   2   7  18   19.68   36.04
   2   7  19   43.01   70.00
   2  -7 -19   24.24   32.04
  -2   8  18   -4.64   38.06
  -2  -8 -17    8.39   23.01
  -2   8  17   12.71   34.17
  -2   8  16   -1.83    8.42
  -2  -8 -16   -9.46   22.43
  -2   8  15   21.67   20.52
  -2  -8 -15   20.30   22.16
  -2   8  14   27.43   24.03
  -2  -8 -13   31.02   32.43
  -2   8  13   10.70   14.03
  -2   8  12   23.90   20.16
  -2  -8 -11   37.53   25.88
  -2   8  11   -9.82   12.08
  -2   8  10   52.88   26.80
  -2  -8 -10   82.27   35.57
  -2  -8  -9    2.97    6.56
  -2   8   9   32.50   18.58
   2   8  -9   31.64   23.15
   2  -8   9   14.73   16.10
   2  -8   8    6.97   15.55
  -2   8   8   19.63   14.63
  -2  -8  -8   36.07   25.44
   2   8  -8   33.80   21.97
   2   8  -7   25.55   18.72
  -2  -8  -7   -6.85    8.47
   2  -8   7    6.74   16.37
   2  -8   6   19.52   14.62
  -2   8   6   23.95   14.67
   2   8  -6   -1.33   11.72
  -2  -8  -6   27.93   16.14
  -2  -8  -5   38.78   18.90
   2   8  -5   51.00   20.64
  -2   8   5    7.57    7.69
   2  -8   5   16.00   13.41
  -2  -8  -4   11.13    9.48
  -2   8   4   29.17   14.78
   2   8  -4   45.54   19.22
   2  -8   4   22.83   13.87
  -2  -8  -3   33.11   15.68
  -2   8   3   21.88   13.62
   2  -8   3    6.21    8.95
   2   8  -2   34.22   16.62
   2  -8   2    6.60    5.51
  -2   8   2   11.45    7.91
  -2  -8  -2   32.84   14.90
   2   8  -1    6.92    8.07
  -2   8   1   24.13   19.00
   2  -8   1   21.51   15.79
  -2  -8  -1   17.66   12.47
   2  -8   0  237.72   43.19
  -2   8   0  238.33   44.90
   2   8   0  242.44   44.03
  -2  -8   0  217.17   42.05
  -2  -8   1   34.65   20.89
   2   8   1   22.98   16.08
   2  -8  -1   15.98   13.99
  -2   8  -1   18.84    8.29
  -2  -8   2   11.08    9.20
  -2   8  -2   23.10   14.93
   2  -8  -2   42.12   17.63
   2   8   2   26.42   12.09
  -2   8  -3   13.10   11.99
  -2  -8   3   -0.65    6.49
   2  -8  -3   11.19    8.96
   2   8   4    9.15    8.77
  -2   8  -4   39.55   20.47
   2  -8  -4   29.41   16.17
  -2  -8   4   28.60   14.72
   2  -8  -5    9.22    8.66
  -2   8  -5    9.28    5.20
  -2  -8   5    0.47    8.17
   2   8   5   26.17   16.16
  -2  -8   6    4.09    9.00
  -2   8  -6   33.94   25.50
   2   8   6   49.81   21.85
  -2   8  -7  -10.31   13.07
   2   8   7   28.92   17.44
   2  -8  -7   24.30   15.32
  -2  -8   7   19.44   14.58
   2  -8  -8   -2.46    4.77
   2   8   8   23.92   17.37
  -2  -8   8    9.25    4.05
  -2   8  -8   16.60   13.32
  -2  -8   9    1.77    9.45
   2   8   9   -3.47    7.11
   2  -8  -9   19.62   14.69
  -2  -8  10   79.26   35.37
   2  -8 -10   90.68   33.78
   2   8  10   45.67   30.42
   2   8  11    1.50   21.95
   2  -8 -12   -3.56   10.42
   2  -8 -13   79.77   37.92
   2   8  13   -6.98   29.60
   2   8  14   20.72   23.84
   2  -8 -14   10.30   22.88
   2  -8 -15    3.53   11.07
   2   8  15   78.15   48.37
   2   8  16  -26.33   45.12
   2  -8 -16   31.29   27.66
   2  -8 -17   18.29   23.82
   2   8  17  -27.23   49.96
   2  -8 -18   38.02   25.24
  -2   9  17   53.30   35.30
  -2   9  16  -16.56   19.68
  -2  -9 -15   59.83   45.45
  -2   9  15   47.50   32.54
  -2   9  14    5.17   13.60
  -2  -9 -14   22.36   31.73
  -2  -9 -13   59.35   35.63
  -2   9  13   72.31   36.88
  -2   9  12    3.80   17.71
  -2  -9 -12   -0.40    3.09
  -2  -9 -11   17.30   17.15
  -2   9  11   50.60   27.20
   2   9 -11    8.24   15.25
  -2  -9 -10   93.85   38.17
  -2   9  10  174.00   46.55
   2   9 -10  110.22   44.83
   2  -9  10   42.64   30.78
  -2   9   9   90.18   33.20
   2  -9   9   55.97   30.52
   2   9  -9   63.37   30.80
  -2  -9  -9   93.07   39.52
  -2  -9  -8   71.60   27.63
   2   9  -8   44.74   24.54
  -2   9   8   60.72   26.36
   2  -9   8   67.37   29.89
   2  -9   7   45.20   25.58
  -2  -9  -7   39.72   19.66
  -2   9   7   23.73   12.84
   2   9  -7   14.27    8.76
   2   9  -6  107.50   31.00
  -2  -9  -6   81.97   27.89
   2  -9   6   72.10   27.11
  -2   9   6  125.12   35.89
   2   9  -5   -6.09    7.05
  -2  -9  -5    7.77    8.60
   2  -9   5    0.66   10.76
  -2   9   5    1.96    5.93
   2  -9   4   79.68   26.58
  -2  -9  -4  127.29   33.64
   2   9  -4   91.09   28.12
  -2   9   4  118.66   32.36
  -2   9   3    1.79    7.57
   2   9  -3    4.43    4.48
  -2  -9  -3    4.32    9.25
   2  -9   3   10.02    7.88
  -2   9   2   42.66   21.23
  -2  -9  -2   16.16   10.34
   2  -9   2   25.92   16.01
   2   9  -2   29.79   17.51
   2  -9   1    9.64    4.54
   2   9  -1  -10.11   13.73
  -2   9   1   -2.54    5.20
  -2  -9  -1   13.66    9.32
   2   9   0  142.21   35.80
   2  -9   0  139.78   35.60
  -2   9   0  148.24   37.66
  -2  -9   0  129.04   33.10
  -2  -9   1   21.85   23.54
  -2   9  -1    4.17    8.85
   2   9   1   -6.11    7.15
  -2  -9   2   34.32   15.07
   2   9   2   38.97   17.69
   2  -9  -2   46.59   21.29
  -2   9  -2   25.30    8.90
  -2  -9   3   38.64   14.91
   2  -9  -3   11.15   11.60
  -2   9  -3   25.44   16.35
  -2   9  -4   75.35   25.46
   2  -9  -4  113.99   30.52
  -2  -9   4   98.67   27.26
   2   9   4   79.41   27.08
  -2  -9   5   -4.39    5.82
   2  -9  -5    1.36    7.82
  -2  -9   6   81.60   27.14
   2   9   6  112.80   35.57
   2  -9  -6  101.97   31.68
  -2   9  -6   77.66   32.83
  -2   9  -7   47.15   25.00
   2   9   7   28.46   17.47
   2  -9  -7   34.91   18.83
  -2  -9   7   15.64    6.80
  -2  -9   8   26.56   10.10
   2  -9  -8   41.31   20.71
  -2   9  -8   33.92   11.53
   2   9   8   59.76   26.59
   2  -9  -9   79.17   27.65
  -2   9  -9   89.28   43.79
  -2  -9   9   28.66   19.28
   2   9   9   31.44   21.01
  -2  -9  10   81.56   37.28
  -2   9 -10   32.82   31.96
   2   9  10   79.72   35.65
   2  -9 -10   86.08   32.01
   2   9  11   51.13   30.45
   2  -9 -11   32.22   21.24
  -2  -9  11   -7.64   16.89
   2  -9 -12    0.31   13.49
   2   9  12   26.16   33.78
   2   9  13    6.88   16.54
   2  -9 -13   -4.47    8.83
   2   9  14   31.19   40.01
   2  -9 -14   -7.09   12.42
   2  -9 -15   21.47   21.38
   2   9  15   25.97   30.79
   2  -9 -16  -16.29   24.58
   2   9  16   11.63   35.33
   2  -9 -17   13.27   21.59
   2   9  17    0.53   22.94
  -2  10  16    2.51   19.22
  -2  10  15   -3.12   14.99
  -2 -10 -14   13.20   10.13
  -2  10  14   -8.19   16.70
  -2  10  13    6.96   16.14
  -2 -10 -13    9.65   14.54
  -2  10  12   -1.05    6.21
   2  10 -12   39.91   34.20
  -2 -10 -11    2.62   13.46
  -2  10  11    6.01    8.92
   2  10 -11   -8.18   29.47
   2 -10  11    4.53    9.71
  -2  10  10   42.38   22.96
  -2 -10 -10   46.99   26.56
   2  10 -10   29.03   20.87
   2 -10  10   29.65   25.57
   2 -10   9   24.28   16.40
  -2 -10  -9   34.59   21.35
   2  10  -9    9.64    6.92
  -2  10   9    8.44   10.36
   2 -10   8   27.41   28.76
  -2  10   8    4.15    7.04
   2  10  -8    2.32    3.72
  -2 -10  -7   14.31   12.66
   2  10  -7   17.76   14.65
   2 -10   7   45.51   26.44
   2  10  -6   45.63   23.20
  -2 -10  -6   12.12   12.57
   2 -10   6   -0.18    5.67
  -2  10   6   20.40   16.27
   2  10  -5    4.07    5.89
   2 -10   5   -3.33   11.99
  -2  10   5   36.36   18.65
  -2 -10  -5   11.53   11.87
   2  10  -4   13.92    8.65
  -2  10   4   24.09   14.31
  -2 -10  -4   35.19   19.60
   2 -10   4   25.33   18.85
  -2 -10  -3   -2.35    5.72
  -2  10   3   -4.12    6.35
   2  10  -3    3.68    5.89
   2 -10   3   13.33   11.65
  -2 -10  -2   18.62   12.96
  -2  10   2    5.65   12.35
   2  10  -2   70.42   25.92
   2 -10   2   12.81   10.30
   2  10  -1    5.98   12.06
  -2 -10  -1    4.84   10.81
   2 -10   1   -5.79    6.82
  -2  10   0   84.69   30.02
  -2 -10   0   83.85   30.60
   2  10   0   87.76   29.74
   2 -10   0   68.73   26.61
   2 -10  -1   -9.93   13.93
  -2 -10   1    6.11   11.87
  -2  10  -1    4.33    3.48
   2  10   1   -1.42    3.62
   2  10   2   19.21   10.67
   2 -10  -2    9.65    4.38
  -2  10  -2   -2.09    9.66
  -2 -10   2   27.76   17.20
  -2 -10   3    3.00    5.10
  -2  10  -3   -0.89    3.05
  -2  10  -4   12.44   14.17
   2  10   4   59.83   24.47
  -2 -10   4   12.04   12.35
   2 -10  -4    1.90    4.07
  -2 -10   5    4.53    8.63
  -2  10  -5   -9.66    2.34
   2 -10  -5   18.77    7.25
   2  10   6   20.31   15.23
  -2 -10   6    2.99    7.96
   2 -10  -6   25.90   16.19
  -2  10  -6   18.02   15.60
  -2 -10   7    9.36    5.06
  -2  10  -7   40.98   28.80
   2  10   7   10.56   11.36
   2  10   8   21.29    6.56
  -2 -10   8   13.03   17.26
   2 -10  -8   -0.03    0.62
  -2  10  -8   26.52   26.88
  -2 -10   9   14.79   11.36
   2  10   9   27.20   20.05
  -2  10  -9    5.64    6.58
   2  10  10   31.10   22.03
  -2  10 -10   27.09   36.19
   2 -10 -10   68.66   27.85
  -2 -10  10   28.09   20.55
  -2  10 -11   30.79   28.71
  -2 -10  11   -1.22   11.52
   2  10  11   16.81   24.74
   2  10  12  -15.37   13.00
   2 -10 -12   76.71   33.96
   2 -10 -13   20.11   16.13
   2 -10 -14  -15.58   23.49
   2 -10 -15   -0.14    5.41
   2  10  15   20.21   29.04
   2 -10 -16   25.92   22.08
  -2  11  15   94.13   44.06
  -2  11  14   21.73   20.31
  -2 -11 -13   38.63   35.24
   2  11 -13    2.61   10.81
  -2  11  12   12.22   17.74
   2 -11  12   14.62   18.22
   2  11 -11    3.70    7.38
  -2  11  11   39.97   23.42
   2 -11  11   13.17   25.02
   2 -11  10   22.53   22.00
  -2  11  10   22.79   17.69
  -2 -11 -10    4.26    7.87
   2  11 -10   40.70   24.18
   2  11  -9   17.61   15.16
  -2  11   9    6.35    8.59
  -2 -11  -9   -2.37    9.33
   2 -11   9   -1.14    2.90
   2 -11   8   21.80   17.91
  -2  11   8   24.64   17.39
  -2 -11  -8   -0.82    8.25
  -2  11   7    4.17    7.05
   2 -11   7    0.47   13.19
   2  11  -7   10.58   13.61
  -2 -11  -7    5.81    8.56
   2  11  -6   57.34   23.93
  -2 -11  -6   52.70   24.51
  -2  11   6   83.66   30.40
   2 -11   6   71.51   28.79
   2 -11   5   56.55   26.62
   2  11  -5   59.02   23.50
  -2 -11  -5   78.56   28.79
  -2  11   5   51.76   23.13
   2 -11   4   42.97   17.64
  -2 -11  -4   70.30   26.37
   2  11  -4   65.98   24.91
  -2  11   4   63.04   27.14
   2 -11   3   15.10    9.59
  -2  11   3   -8.76   28.59
  -2 -11  -3   -1.47    3.62
   2  11  -3   -6.14    7.69
   2  11  -2   22.68   13.73
  -2  11   2   -1.90   13.93
  -2 -11  -2    2.76    4.09
   2 -11   2   10.39    6.07
  -2  11   1   15.87   22.38
   2  11  -1   -9.28    3.65
   2 -11   1   30.54   21.80
  -2 -11  -1   13.09   14.92
   2  11   0   44.66   20.06
  -2 -11   0   68.99   26.14
  -2  11   0   66.52   27.56
   2 -11   0   59.66   26.76
  -2 -11   1   47.12   30.74
   2 -11  -1    0.10   19.25
  -2  11  -1   35.19   23.40
   2  11   1   14.98   12.29
   2 -11  -2   10.78   12.98
  -2 -11   2   26.20   17.73
  -2  11  -2    4.01    9.94
   2  11   2   29.89   17.21
   2  11   3    5.23    7.17
   2 -11  -3    1.98   20.88
  -2 -11   3   25.75   16.82
  -2  11  -3   31.79   20.34
   2  11   4   78.64   28.39
  -2 -11   4   76.69   29.02
   2 -11  -4   54.20   21.57
  -2  11  -4   63.09   27.42
  -2  11  -5   80.33   31.77
   2  11   5   35.32   20.04
  -2 -11   5   29.40   15.10
   2 -11  -5   67.37   25.62
   2  11   6   80.59   30.77
   2 -11  -6   30.54   17.19
  -2  11  -6   70.13   30.86
  -2 -11   6   59.11   24.16
  -2  11  -7   33.85   23.85
   2 -11  -7   -0.12    1.17
  -2 -11   7    7.28   10.25
   2  11   7   23.75   17.66
  -2  11  -8    8.73    6.40
   2 -11  -8   -3.96    6.84
  -2 -11   8   27.45   18.45
   2  11   8    2.15   11.91
   2  11   9   20.92   21.81
  -2  11  -9   -5.60   11.18
   2 -11  -9   32.32   20.55
  -2 -11   9   29.91   22.62
  -2 -11  10   15.72   18.35
   2  11  10   43.18   24.96
   2 -11 -10   60.02   27.68
  -2  11 -10   65.12   34.51
   2 -11 -11   -7.91   17.94
  -2 -11  11   14.13   15.29
  -2  11 -11   18.76   31.33
   2  11  11    5.00   14.86
  -2 -11  12   25.16   28.92
   2  11  12   23.86   18.87
   2 -11 -12   34.97   22.53
  -2  11 -12   33.31   20.34
   2 -11 -13    7.13   17.15
   2  11  13  -13.93   28.28
  -2 -11  13   -1.31   11.58
   2 -11 -14  -13.86   23.02
  -2 -11  14   33.75   38.33
   2 -11 -15   25.84   31.63
  -2  12  13    0.59    7.51
  -2  12  12   15.23   10.62
  -2 -12 -11   38.11   24.61
   2  12 -11    2.65    6.23
   2 -12  11   10.60   13.13
  -2  12  11   56.44   29.08
  -2 -12 -10   20.16   20.25
   2 -12  10   16.77   11.47
   2  12 -10   54.37   28.01
  -2  12  10   57.88   29.98
  -2 -12  -9    1.04    6.92
   2  12  -9    4.68    9.88
  -2  12   9    2.98    2.09
   2 -12   9   27.11   19.97
   2 -12   8    3.35    8.78
  -2 -12  -8    0.46    9.38
   2  12  -8   13.23   12.74
  -2  12   8    2.11    9.15
   2 -12   7   26.69   20.84
  -2 -12  -7   -3.48   11.79
  -2  12   7    1.59    2.76
   2  12  -6   11.09    9.07
   2 -12   6    2.97    5.85
  -2  12   6   23.51   16.35
   2 -12   5   -4.40    6.81
  -2 -12  -5   -2.40    5.30
  -2 -12  -4   36.01   19.45
   2  12  -4   23.51   15.75
   2  12  -3   24.23   15.97
   2  12  -2   66.89   26.92
   2 -12   2   20.26   20.75
  -2  12   2   36.78   23.32
  -2 -12  -2   12.95    5.02
  -2  12   1  -11.29   15.25
  -2 -12  -1   18.56   16.66
   2 -12   1    0.50    4.58
   2  12  -1   24.23   13.89
   2 -12   0   72.93   28.42
  -2  12   0   41.18   20.69
   2  12   0  142.72   41.39
  -2 -12   0   35.64   16.77
  -2  12  -1   17.60   13.94
  -2 -12   1   35.70   34.22
   2 -12  -1    1.33    6.12
  -2 -12   2   -7.17    1.36
  -2  12  -2   17.65   11.53
   2  12   2    9.98   10.51
  -2 -12   3   -1.69   11.60
   2  12   3   24.95   16.35
   2 -12  -3   16.04   13.24
   2 -12  -4   38.79   21.37
  -2  12  -4   -5.72   13.91
  -2 -12   4  -11.91   19.44
   2  12   4   33.55   19.16
  -2  12  -5   18.97   14.74
  -2 -12   5    6.58   10.81
   2 -12  -5   -5.54    7.63
   2  12   6    6.20    3.26
  -2 -12   6   -3.50    9.47
  -2  12  -6   12.04   16.16
   2 -12  -7   13.99   13.02
  -2  12  -7   28.34   21.83
   2  12   7    2.77    8.92
  -2  12  -8   -0.37   10.69
   2  12   8   -5.65   11.39
  -2 -12   8   -3.37    6.30
   2 -12  -8   -9.72   13.85
   2  12   9   27.57   23.42
  -2  12  -9   18.30   16.80
  -2 -12   9   14.27   17.87
   2  12  10   16.92   18.93
   2 -12 -10   58.78   29.12
  -2  12 -10    8.37   10.19
  -2 -12  10   19.38   20.22
   2 -12 -11   -5.50   10.90
   2  12  11   24.00   19.43
  -2 -12  11   -0.46   20.05
  -2  12 -11    1.50   16.14
   2 -12 -12   -4.22    7.47
  -2 -12  12    5.32   15.11
  -2  12 -12    0.73    4.05
   2 -12 -13   16.18   16.00
   2  13 -11   34.04   23.14
  -2  13  11    9.09   12.31
   2  13 -10   32.88   22.02
  -2  13  10   57.38   29.46
  -2  13   9   19.71   16.63
   2  13  -9   -3.45    6.95
   2  13  -8   11.88   12.29
  -2 -13  -8   32.21   27.35
   2 -13   8   -2.08    5.40
  -2  13   8   37.04   22.85
   2 -13   7   21.69   16.75
   2  13  -7   43.48   22.88
  -2 -13  -7   68.02   30.04
  -2  13   6   63.87   27.98
  -2 -13  -6   33.85   20.56
   2 -13   6   20.75   15.93
  -2  13   5   10.57   11.23
  -2 -13  -5   -7.31   11.97
   2 -13   5   12.69    9.94
   2 -13   4   45.87   22.06
   2  13  -4   24.04   17.29
  -2 -13  -4   14.71   12.80
  -2  13   4   12.96   12.72
   2  13  -3    4.66    7.28
  -2  13   3   -0.93   12.98
  -2 -13  -3   30.07   18.17
   2  13  -2   21.23   15.86
  -2  13   2    4.82    8.04
   2 -13   2   11.54   11.46
  -2 -13  -2    1.57    4.23
   2 -13   1   10.86   11.27
   2  13  -1   -3.63    7.78
  -2  13   1  -15.89   18.80
  -2 -13  -1   16.32   13.47
   2 -13   0   23.76   18.99
  -2  13   0   17.92   17.53
   2  13   0   46.01   24.68
  -2 -13   0   14.63    6.91
  -2 -13   1   -0.76    4.91
  -2  13  -1   13.52   12.75
   2  13   1   -7.51    9.73
  -2 -13   2   15.57   13.30
   2  13   2   10.99   11.53
  -2  13  -2    5.02    8.00
   2 -13  -2   25.71   17.87
   2  13   3   -4.43   10.89
   2 -13  -3   -8.11    8.89
  -2  13  -4   36.15   20.34
   2  13   4   61.45   26.81
   2 -13  -4   22.99   16.25
  -2 -13   4   18.01   15.98
  -2  13  -5    3.41    6.34
   2  13   5   -3.89    4.10
  -2 -13   5   -5.01    7.75
   2 -13  -5   17.72   14.17
  -2 -13   6   12.46   14.74
   2  13   6   27.22   17.46
   2 -13  -6   -5.96    7.36
  -2  13  -7    8.71   10.91
   2 -13  -7    6.10   10.91
  -2 -13   7   25.62   14.08
   2  13   7    9.27    9.11
  -2  13  -8   59.59   31.11
   2  13   8   12.85   14.05
   2 -13  -8   26.74   18.56
  -2 -13   8    6.02    4.54
   2  13   9   19.47   25.60
  -2 -13   9    1.72    6.37
   2 -13  -9   -6.12    8.17
  -2  13  -9   49.62   28.12
   2 -13 -10   27.85   20.40
   2  13  10   -6.38   13.88
   2  14  -9   15.51   14.77
  -2  14   8   15.10   17.41
  -2  14   7   16.60   15.19
   2  14  -6    6.51    8.56
  -2  14   6   -6.09    7.07
   2  14  -5   21.06   15.47
   2 -14   5   11.14   10.17
   2  14  -4   15.14   14.25
  -2 -14  -4    2.98    5.99
  -2  14   4    6.48    9.40
  -2  14   3   15.95   14.86
   2  14  -3   -8.74   17.60
   2 -14   3   42.25   23.88
   2 -14   2  -10.16   11.16
   2  14  -2   23.60   17.34
  -2 -14  -2   24.49   14.83
  -2  14   2    5.71    7.16
  -2  14   1   38.65   30.37
  -2 -14  -1   -4.83    7.77
   2  14  -1   -4.16    8.82
   2 -14   1   54.86   26.26
   2  14   0   21.31   17.29
  -2 -14   0   22.23   22.69
   2 -14   0   12.99   14.57
  -2 -14   1   13.93    7.44
   2  14   1    2.26    4.89
  -2 -14   2   38.60   24.72
  -2  14  -2   -2.25    5.48
   2  14   2   19.11   15.74
   2 -14  -3    2.73   13.21
   2  14   3   11.45   19.90
   2  14   4   16.51   18.63
   2 -14  -4    9.35   10.84
  -2  14  -4   33.66   23.91
  -2  14  -5   17.39   14.65
  -2 -14   5   26.60   17.26
   2  14   5   -3.35    9.67
   2 -14  -5   29.10   18.83
   2  14   6    7.54   10.64
  -2 -14   6    4.08    4.41
   2 -14  -6   14.33   13.32
   2 -14  -7   -7.21   11.83
   2  14   7   45.68   25.70
  -2  14  -7   -2.27    5.69
  -2  15   4    7.94   17.51
   2  15  -3   21.73   16.31
  -2  15   2   -4.37   13.84
   2  15  -2   28.12   19.76
   2  15  -1   24.14   19.42
   2  15   0   12.66   17.04
  -2  15   0   16.26   15.95
  -2  15  -2   19.35   16.34
   2  15   2    6.03   16.67
  -3   0   1    0.07    0.65
   3   0  -2  433.86   25.13
  -3   1   5  235.42   45.30
  -3   1   4   -2.21    6.18
  -3   1   3  131.69   18.85
   3   1  -1  155.37    9.58
   3  -1   0    2.02    3.13
  -3   1   0   28.97    9.47
   3   1   0    0.48    3.48
  -3  -1   0   18.24    9.47
  -3  -1   1  169.42    9.85
   3  -1  -1  168.04   13.40
   3  -1  -2  110.77   11.66
   3  -1  -3   80.32   14.05
   3  -1  -4    1.63    2.01
   3  -1  -5  125.32   33.18
  -3   2   9  -20.70   10.89
  -3   2   8  787.33  115.09
  -3   2   7    7.62   15.71
  -3   2   6   40.10   18.95
  -3   2   5   27.19   12.32
  -3   2   4   18.28    8.19
  -3  -2  -4   -2.23    7.42
   3   2  -3   -3.34    3.67
  -3  -2  -3  -10.07   16.28
   3   2  -2   13.41    4.55
  -3  -2  -2    7.71    5.93
  -3   2   1   23.83    6.76
   3  -2   1   27.62    9.98
   3   2  -1   16.75    4.73
   3  -2   0   14.71    5.71
  -3   2   0   17.05    5.81
  -3  -2   0   21.29    6.16
   3   2   0   25.20    6.88
   3   2   1   36.54   10.77
   3  -2  -1   32.10    8.47
  -3   2  -1   26.37   10.36
  -3  -2   1   27.65    6.13
   3  -2  -2   18.82    6.52
  -3  -2   2    7.71    3.12
   3   2   2    6.26    4.32
   3  -2  -3   20.70    6.07
  -3  -2   3    3.06    5.27
   3   2   3   46.66   23.37
   3  -2  -4    3.02    5.54
   3   2   4  -16.81   17.05
   3  -2  -5   22.28   10.34
   3  -2  -6    1.58   23.62
   3  -2  -7   21.51   13.96
   3  -2  -8  627.80   99.37
   3  -2  -9   34.48   25.72
  -3   3  13   -4.06   25.12
  -3   3  12   24.65    5.56
  -3   3  11   20.51   15.86
  -3   3  10   -4.79   11.12
  -3   3   8  656.38   93.60
  -3   3   7   13.71   11.94
  -3  -3  -7   -0.79   12.93
  -3   3   6   78.65   23.30
  -3  -3  -6   27.02    7.63
  -3  -3  -5  216.28   54.69
  -3   3   5  225.55   34.91
  -3  -3  -4   48.65   21.84
  -3   3   4   11.27    6.59
   3   3  -4   11.77    8.16
   3   3  -3   28.75    9.36
  -3   3   3   35.35   12.62
  -3  -3  -3   26.98    9.01
  -3  -3  -2   67.11   19.88
   3   3  -2   87.04   14.95
   3  -3   2   93.58   20.28
  -3   3   2  124.33   19.83
  -3  -3  -1  110.12   18.45
  -3   3   1  120.07   19.26
   3  -3   1   86.22   18.42
   3   3  -1  118.78   17.38
  -3  -3   0    7.28    5.00
  -3   3   0   10.06    9.63
   3   3   0    9.98    6.39
   3  -3   0   18.02    8.94
   3  -3  -1  113.00   19.41
  -3  -3   1   91.67   15.21
   3   3   1  118.91   19.47
  -3   3  -1   69.82   17.14
   3   3   2   60.59   16.69
  -3  -3   2  121.39   17.33
   3  -3  -2   93.52   16.67
  -3   3  -2   83.17   21.50
   3   3   3   88.56   24.71
  -3  -3   3   28.80    9.73
   3  -3  -3   40.58   10.36
  -3  -3   4    7.25    2.85
   3  -3  -4   12.64    7.07
   3   3   4   31.76   19.94
   3  -3  -5  131.05   27.51
   3   3   5  289.88   67.11
   3   3   6   63.64   33.73
   3  -3  -6   34.04   14.56
   3  -3  -7    7.02    6.11
   3   3   7    6.36   23.46
   3  -3  -8  728.14   99.96
   3  -3  -9   15.10   19.49
   3  -3 -10   24.47   26.30
   3  -3 -11   -7.27   12.68
   3  -3 -12   55.25   37.55
  -3   4  16   29.46   35.64
  -3   4  15   73.47   50.11
  -3   4  13   75.06   45.34
  -3   4  12   20.87   22.10
  -3   4  11   48.41   30.82
  -3   4  10  -18.04   29.18
  -3   4   9   22.58   14.83
  -3  -4  -9   30.19   26.79
  -3   4   8   41.23   17.50
  -3  -4  -8   40.43   40.35
  -3   4   7   15.85    4.99
  -3  -4  -7   27.53   31.42
  -3   4   6   -1.28    8.21
  -3  -4  -6   -5.33   20.41
  -3  -4  -5   86.92   27.17
   3   4  -5  128.86   26.79
  -3   4   5  113.07   24.94
   3   4  -4    9.60    8.58
  -3   4   4   -4.39    6.67
  -3  -4  -4   13.17   14.91
   3  -4   4   -3.37   10.67
   3   4  -3   63.39   14.77
  -3  -4  -3    8.88    5.49
   3  -4   3   68.70   21.69
  -3   4   3   56.31   15.41
  -3  -4  -2  175.61   27.52
   3   4  -2  233.41   28.44
  -3   4   2  203.16   29.81
   3  -4   2  209.37   32.53
   3  -4   1  425.11   42.46
   3   4  -1  433.62   40.37
  -3   4   1  445.09   45.48
  -3  -4  -1  419.18   42.26
   3  -4   0   -9.32    6.15
  -3   4   0   19.53    9.05
  -3  -4   0    5.03    3.83
   3   4   0   -3.31    3.00
   3  -4  -1  423.33   45.00
  -3  -4   1  442.47   40.09
   3   4   1  402.83   39.91
  -3   4  -1  485.97   45.78
   3   4   2  227.79   31.53
  -3  -4   2  339.29   33.35
   3  -4  -2  247.07   31.89
  -3   4  -2  205.15   35.87
   3   4   3   47.65   18.63
  -3   4  -3   52.56   19.34
  -3  -4   3   66.26   14.69
   3  -4  -3   59.76   14.80
   3  -4  -4    5.26    9.39
   3   4   4    2.09    1.82
  -3  -4   4   10.29    9.78
   3   4   5  113.51   36.93
   3  -4  -5  116.92   23.80
  -3  -4   5  110.99   25.65
   3  -4  -6    9.65   10.61
   3   4   6   17.96   12.37
   3  -4  -7    7.57   11.25
   3   4   7   -9.20    5.51
   3   4   8   52.61   40.86
   3  -4  -8   26.83   17.46
   3  -4  -9   43.62   27.14
   3   4   9    1.64    6.39
   3  -4 -10   50.39   28.36
   3   4  10   36.64   35.40
   3  -4 -12   46.65   32.27
   3  -4 -13   10.28   14.55
  -3   5  19   28.84   46.06
  -3   5  18   23.60   21.13
  -3   5  17   44.28   44.32
  -3   5  16   15.46   30.53
  -3   5  15   -3.55   30.53
  -3   5  14   -7.49   14.33
  -3  -5 -13   67.55   47.68
  -3   5  13   20.33   21.81
  -3  -5 -12   27.54   37.90
  -3   5  12    3.09    7.87
  -3   5  11   15.12   15.63
  -3  -5 -11   92.27   48.81
  -3   5  10   38.47   27.17
  -3  -5 -10   21.67   22.52
  -3   5   9   63.53   31.51
  -3  -5  -9   30.01   24.73
  -3  -5  -8  399.78   84.39
  -3   5   8  437.63   68.59
  -3   5   7   10.03   14.07
   3   5  -6   44.41   16.56
  -3   5   6   42.30   16.81
  -3  -5  -6   58.27   28.50
   3   5  -5  110.37   26.30
   3  -5   5   55.29   23.08
  -3  -5  -5  109.23   31.45
  -3   5   5  125.57   28.81
  -3   5   4   37.43   12.60
   3  -5   4  -14.83   14.91
   3   5  -4   15.54    9.32
  -3  -5  -4   16.73   12.50
  -3  -5  -3   17.98    8.64
   3  -5   3   33.05   13.38
  -3   5   3   38.68   14.77
   3   5  -3   11.80    4.94
   3   5  -2   39.00   12.97
  -3  -5  -2   30.91   13.75
  -3   5   2   32.66   16.21
   3  -5   2   32.56   16.19
  -3   5   1   96.70   24.11
   3   5  -1   62.81   22.10
  -3  -5  -1   89.04   21.13
   3  -5   1   75.79   18.47
   3  -5   0   14.74   11.37
  -3   5   0   22.01   16.49
  -3  -5   0   25.73   12.54
   3   5   0   16.47   15.87
   3   5   1   74.02   19.83
  -3  -5   1   78.07   19.75
  -3   5  -1   91.25   21.11
   3  -5  -1  122.90   27.23
   3   5   2   35.40   14.74
   3  -5  -2   31.51   11.75
  -3   5  -2   30.40   14.74
  -3   5  -3   37.43   15.79
   3   5   3   17.75   10.17
   3  -5  -3   25.23   10.86
  -3  -5   3   49.28   14.15
  -3   5  -4   28.10   16.99
   3  -5  -4   16.14   10.55
   3   5   4    7.14    7.70
  -3  -5   4   12.59    7.46
   3  -5  -5  111.06   26.40
   3   5   5  158.54   40.25
  -3   5  -5   73.72   35.51
  -3  -5   5  109.60   24.73
   3   5   6   45.28   20.34
   3  -5  -6   32.55   14.98
  -3  -5   6   26.55   10.53
   3   5   7   28.15   19.74
   3  -5  -7    1.45   11.39
   3  -5  -8  382.15   62.07
   3   5   8  537.32   99.29
   3  -5  -9   25.69   18.07
   3   5   9   18.19   19.42
   3  -5 -10   44.24   29.61
   3   5  10   18.01   21.03
   3   5  11    3.40    6.86
   3  -5 -11  -11.85    5.35
   3   5  12  -21.79   16.64
   3  -5 -13    2.93    8.13
   3  -5 -14   19.25   22.35
   3  -5 -15    9.57   30.24
   3   5  15  104.20   67.04
   3  -5 -17  -24.86   13.30
  -3   6  19    0.42   10.89
  -3  -6 -17    8.11   55.69
  -3   6  17    5.14   17.72
  -3   6  16   87.17   52.09
  -3  -6 -16    4.46   36.01
  -3   6  15  114.75   55.88
  -3  -6 -15  126.44   68.58
  -3   6  14   37.07   29.59
  -3  -6 -14   14.43   22.34
  -3  -6 -13   25.55   28.04
  -3   6  13   81.09   40.20
  -3  -6 -12   -1.12    5.51
  -3   6  12   45.84   28.42
  -3   6  11   78.61   34.70
  -3  -6 -11   32.08   27.64
  -3  -6 -10   43.19   29.81
  -3   6  10   55.15   28.45
  -3  -6  -9   13.60   15.17
  -3   6   9   15.23   12.89
  -3  -6  -8  405.03   77.79
  -3   6   8  398.11   63.12
  -3   6   7    2.32    8.74
  -3  -6  -7   -2.08   14.41
   3   6  -7   -4.69    9.83
  -3  -6  -6   50.30   23.86
   3   6  -6   92.32   31.04
  -3   6   6   94.14   37.50
   3  -6   6   55.40   30.84
  -3  -6  -5   39.72   17.61
   3   6  -5   56.82   19.74
  -3   6   5   21.51   14.71
   3  -6   5   11.70   10.93
   3  -6   4   20.06   14.60
   3   6  -4   21.35    9.39
  -3  -6  -4   29.60   12.12
  -3   6   4    3.34    5.75
  -3   6   3    4.85    3.08
  -3  -6  -3    9.71    9.69
   3  -6   3   13.92   11.10
   3   6  -3    1.55    4.55
   3  -6   2   -2.28    6.17
   3   6  -2   14.25    8.37
  -3  -6  -2   -1.95    7.82
  -3   6   2   13.32    8.64
  -3  -6  -1   10.74    6.83
  -3   6   1   -6.37    2.21
   3  -6   1    2.45    3.21
   3   6  -1   15.75   10.55
   3   6   0   27.14   13.39
   3  -6   0   31.29   13.38
  -3   6   0   40.38   14.72
  -3  -6   0   32.92   13.95
  -3  -6   1   22.56   12.22
   3  -6  -1   -6.61   11.09
   3   6   1   15.90    9.27
  -3   6  -1   12.68    9.33
  -3   6  -2   15.90   11.64
   3   6   2   18.20    8.13
   3  -6  -2    3.83    3.65
  -3  -6   2    5.66    1.48
   3   6   3    9.42    6.08
  -3   6  -3   22.84   13.05
  -3  -6   3   10.24    7.97
   3  -6  -3   10.68    7.46
  -3  -6   4   21.83   10.30
   3   6   4   13.20    7.86
  -3   6  -4   19.06   12.93
   3  -6  -4   24.96   13.18
   3   6   5   47.19   21.09
   3  -6  -5   21.89    9.79
  -3  -6   5   24.22   13.54
  -3   6  -5   17.75   15.33
  -3   6  -6   67.45   35.44
   3   6   6   62.38   26.39
   3  -6  -6   14.29   26.25
  -3  -6   6   81.96   30.66
   3   6   7   39.02   26.05
  -3  -6   7   12.37   12.16
   3  -6  -7   22.48   13.91
   3   6   8  334.85   71.82
  -3  -6   8  387.59   73.50
   3  -6  -8  349.36   57.26
   3  -6  -9   50.67   23.32
   3  -6 -10   29.39   19.14
   3   6  10    1.88   16.64
   3   6  11   10.23   15.83
   3  -6 -11   43.18   25.11
   3   6  12   70.34   44.81
   3  -6 -13   44.82   29.74
   3   6  13   61.13   44.00
   3   6  14   -0.05   16.22
   3  -6 -14   34.96   40.79
   3   6  15   51.08   41.55
   3  -6 -15  126.04   57.59
   3   6  16  190.18   89.96
   3  -6 -16   11.73    4.33
   3  -6 -17  -14.56   18.79
   3   6  17    9.62   50.07
   3   6  18  -34.61   55.39
   3  -6 -18   36.96   24.79
  -3   7  19  -14.68   35.68
  -3   7  18  -21.27   30.40
  -3   7  17  -21.42   29.05
  -3  -7 -17    1.06   35.59
  -3   7  16   -0.51   27.07
  -3   7  15   -7.43   29.19
  -3  -7 -15  113.80   62.32
  -3   7  14   70.24   38.21
  -3   7  13   26.53   22.29
  -3  -7 -13   -2.24    7.78
  -3   7  12   -3.87    7.88
  -3  -7 -12   -6.28   12.33
  -3   7  11  -10.48   12.57
  -3   7  10  -11.21   18.57
  -3  -7 -10   43.76   31.78
  -3   7   9    4.62   14.53
   3   7  -9  -10.31   26.11
   3   7  -8  308.94   60.67
  -3   7   8  249.20   49.07
  -3  -7  -8  207.02   55.72
   3   7  -7    3.29    9.34
  -3  -7  -7    3.55    7.04
   3  -7   7   10.89   15.41
  -3  -7  -6    4.79    6.92
   3  -7   6  -10.08   14.16
  -3   7   6   -2.29    6.41
   3   7  -6   15.84   14.39
   3   7  -5   81.22   24.12
  -3  -7  -5   78.69   24.27
  -3   7   5  121.70   31.94
   3  -7   5   48.01   21.07
  -3  -7  -4   31.83   13.74
   3  -7   4   28.87   12.09
  -3   7   4   22.74   11.30
   3   7  -4   39.24   15.64
   3  -7   3   17.49   13.90
   3   7  -3   25.45   12.71
  -3   7   3   22.92   14.89
  -3  -7  -3   18.77   14.19
   3   7  -2   48.54   17.32
   3  -7   2   16.96   11.96
  -3  -7  -2  106.85   27.55
  -3   7   2   32.43   14.46
   3   7  -1   13.09    6.14
  -3   7   1   25.99   15.10
   3  -7   1   46.46   17.72
  -3  -7  -1   51.82   18.30
   3   7   0   28.38   14.72
  -3   7   0   16.44   13.91
   3  -7   0   19.64   12.38
  -3  -7   0   10.89   10.11
  -3  -7   1   36.02   16.08
   3  -7  -1   39.69   17.89
  -3   7  -1   41.38   16.85
   3   7   1   41.96   17.13
  -3  -7   2   15.15    8.61
   3   7   2   49.30   17.74
  -3   7  -2   26.96   17.36
   3  -7  -2   29.79   16.64
   3   7   3   12.64   10.57
  -3   7  -3   18.87   13.04
  -3  -7   3   39.94   18.10
   3  -7  -3   17.07   12.48
  -3  -7   4   19.76   11.09
   3   7   4   29.45   16.62
   3  -7  -4   28.33   14.80
  -3   7  -4   22.62   14.73
   3   7   5  107.59   30.68
  -3   7  -5   59.33   23.79
  -3  -7   5   83.35   22.66
   3  -7  -5  111.95   27.76
   3   7   6   54.05   25.20
   3  -7  -6    8.60    8.16
  -3   7  -6    9.62    6.19
  -3  -7   6   -8.57   10.34
  -3   7  -7   11.68   22.47
   3   7   7    9.57   10.76
   3  -7  -7   23.00   13.80
  -3  -7   7   16.65   17.54
   3   7   8  329.91   70.27
   3  -7  -8  245.66   46.02
  -3  -7   8  277.58   53.97
   3   7   9   23.54   19.55
   3  -7  -9   29.46   17.66
  -3  -7   9   19.59   23.52
   3   7  10   62.76   33.97
   3  -7 -10   50.75   24.76
   3  -7 -11   -0.34    2.17
   3  -7 -12   38.02   24.36
   3   7  12    0.14    1.86
   3  -7 -13   22.33   20.07
   3   7  13    5.28    9.37
   3  -7 -14   67.83   36.59
   3  -7 -15   67.12   39.61
   3   7  15   49.76   43.78
   3   7  16   83.35   44.08
   3  -7 -16   39.20   34.26
   3   7  17  -29.03   47.83
   3  -7 -17   13.65   21.09
   3  -7 -18   51.25   55.39
   3  -7 -19  -28.62   63.83
  -3   8  18   13.27   22.69
  -3   8  17  -19.06   26.52
  -3  -8 -16   19.44   22.79
  -3   8  16   19.25   30.96
  -3  -8 -15   33.48   32.37
  -3   8  14   32.14   29.10
  -3  -8 -14  -15.86   32.83
  -3   8  13   16.51   19.09
  -3   8  12   -9.50    8.55
  -3  -8 -12   14.71   17.50
  -3  -8 -11    0.03    0.72
  -3   8  11   15.90   14.94
   3   8 -10   25.12   16.73
  -3   8  10   23.29   21.08
  -3  -8 -10   35.58   24.52
  -3  -8  -9    2.19    9.58
   3   8  -9   -2.46    7.00
  -3   8   9   39.99   20.17
  -3  -8  -8    0.95    4.32
  -3   8   8   21.40   14.74
   3  -8   8    4.13    8.66
   3   8  -8   14.90   16.07
   3   8  -7   -3.89    5.53
  -3   8   7    3.64   10.50
   3  -8   6    6.11    5.29
   3   8  -6   17.64   16.21
  -3   8   6    2.22    8.21
  -3  -8  -5   30.41   16.51
   3   8  -5   20.11   14.75
  -3   8   5   38.40   18.30
   3  -8   5   33.08   20.35
  -3  -8  -4   14.98   10.91
   3  -8   4   13.55    9.94
   3   8  -4   -7.34    6.78
   3  -8   3    2.81    2.98
  -3  -8  -3    1.18    4.72
   3   8  -3   19.12    9.97
  -3   8   3   31.72   17.48
  -3   8   2   69.22   24.47
   3   8  -2   96.44   27.04
   3  -8   2   51.28   19.15
  -3  -8  -2   39.22   16.87
  -3   8   1  114.49   34.55
   3  -8   1  121.10   31.10
   3   8  -1  127.69   31.89
  -3  -8  -1   65.62   21.05
   3  -8   0   10.73    9.02
  -3   8   0    3.87    3.73
   3   8   0   31.09   16.90
  -3  -8   1  118.07   31.43
   3  -8  -1  146.58   43.46
   3   8   1  102.49   26.41
  -3   8  -1   82.02   25.61
  -3  -8   2   70.98   22.75
   3  -8  -2   32.10   15.37
   3   8   2   52.92   19.43
  -3   8  -2   67.29   24.33
  -3  -8   3   24.51   15.14
   3   8   3   36.52   17.12
   3  -8  -3   35.89   16.81
  -3   8  -3   14.72   13.06
  -3   8  -4   10.66    2.01
   3  -8  -4   16.63   12.34
  -3  -8   4   -1.79    3.16
  -3  -8   5   49.58   19.12
  -3   8  -5   42.11   23.18
   3   8   5   46.66   22.66
   3  -8  -5   40.13   17.36
   3   8   6    7.48    8.40
  -3   8  -6  -13.30   12.77
   3  -8  -6   -5.60   13.74
   3   8   7   42.98   22.65
   3  -8  -7    6.80    7.91
  -3  -8   7    2.90    9.00
  -3   8  -7   14.38   19.27
  -3  -8   8   15.28   13.91
   3  -8  -8   27.75   16.16
  -3   8  -8   -7.24   18.30
   3  -8  -9   48.68    5.50
  -3  -8   9   -0.58   11.99
   3  -8 -10   51.82   24.92
   3   8  10   14.62   15.79
  -3  -8  10   15.68    4.10
   3   8  11  -14.57   16.32
   3   8  12  -17.08   19.75
   3  -8 -12   64.04   31.75
   3   8  13   -0.25   14.99
   3  -8 -13    6.75   18.55
   3   8  14    9.27   21.04
   3  -8 -14    6.86    5.63
   3   8  15   -0.68   27.83
   3  -8 -16   18.41   27.30
   3   8  16   26.57   14.63
   3  -8 -17    8.50   19.68
   3  -8 -18   28.68   30.20
  -3   9  17   62.00   49.49
  -3   9  16   29.91   29.19
  -3   9  15   18.41   10.34
  -3  -9 -15  -13.48   22.81
  -3  -9 -14  -13.04   14.99
  -3   9  14   -9.39   14.84
  -3   9  13   -7.86    9.88
  -3  -9 -12   13.36   16.41
  -3  -9 -11  -11.02   19.18
   3   9 -11  -19.41   22.86
  -3  -9 -10   15.99   16.19
  -3   9  10   13.17   16.26
   3   9 -10   31.18   17.98
   3  -9  10   26.48   24.81
   3   9  -9    1.07   14.04
  -3  -9  -9   17.75   15.99
  -3   9   9   -2.12    8.63
   3  -9   9   23.16   18.06
  -3  -9  -8  154.26   46.10
  -3   9   8  158.30   41.91
   3   9  -8  109.06   35.10
   3  -9   8  114.87   35.68
  -3  -9  -7   -7.50   12.11
   3  -9   7   -2.70    7.74
  -3   9   7   -6.05    7.74
   3   9  -7  -11.96   18.16
   3   9  -6   38.10   19.57
   3  -9   6   17.51   20.58
  -3   9   6   23.10   18.37
  -3  -9  -6   16.32   14.85
  -3  -9  -5   16.78   11.84
   3  -9   5   39.17   22.97
   3   9  -5   32.38   16.41
  -3   9   5   38.47   17.82
  -3  -9  -4    5.29    6.95
   3  -9   4   24.93   16.95
   3   9  -4    0.85    3.83
  -3   9   4    5.86    0.79
  -3   9   3   17.01   12.43
   3  -9   3   12.67    8.77
   3   9  -3   29.94   15.31
  -3  -9  -3   30.42   17.01
  -3   9   2   -3.37   12.58
   3  -9   2   19.65   12.84
   3   9  -2   20.86   13.06
  -3  -9  -2    9.31    7.84
   3   9  -1   14.21    9.24
   3  -9   1    8.79    8.00
  -3  -9  -1   17.00    9.88
  -3   9   1   18.45    8.51
   3   9   0   17.51   12.11
   3  -9   0   10.80   11.99
  -3   9   0   -2.82    8.54
  -3  -9   0   15.15   12.39
   3  -9  -1   45.94   25.83
  -3   9  -1   42.93   19.18
   3   9   1   25.89   14.33
  -3  -9   1   23.26   13.74
   3  -9  -2   -5.83    9.11
  -3  -9   2   -2.10   11.71
  -3   9  -2    4.07   11.24
  -3   9  -3    6.50   13.94
  -3  -9   3   24.00   12.52
   3   9   3    8.84    8.77
   3  -9  -3   14.25   13.48
  -3  -9   4   36.46   16.21
   3   9   4   13.95   11.27
  -3   9  -4   13.31   13.11
   3  -9  -4   20.34   12.91
   3   9   5   75.15   31.30
  -3   9  -5   18.93   14.39
   3  -9  -5   16.31   10.73
  -3  -9   5   13.45    9.92
  -3   9  -6   -7.81   11.23
  -3  -9   6    5.80    5.49
   3   9   6   -0.38    1.99
   3  -9  -6    6.96    8.03
   3   9   7   -6.39    8.27
   3  -9  -7   29.34   16.79
  -3   9  -7    7.42    4.45
  -3  -9   7    4.68   10.50
  -3   9  -8  188.89   56.92
   3   9   8  136.52   42.18
   3  -9  -8  177.56   44.25
  -3  -9   8   99.86   33.91
  -3   9  -9   18.04   35.82
   3  -9  -9   18.95   14.20
  -3  -9   9   26.94   18.56
   3   9   9   26.48   19.66
   3   9  10   58.40   31.89
  -3  -9  10   34.74   26.66
   3  -9 -10    0.15   10.17
   3  -9 -11    5.72    5.37
  -3  -9  11    2.75   10.38
   3   9  12   10.40   25.81
   3  -9 -12   55.35   28.33
   3   9  13   28.08   32.26
   3  -9 -13    7.64    8.73
   3  -9 -14   15.89   17.77
   3   9  15    6.55   18.54
   3  -9 -15   28.19   30.31
   3   9  16  -10.46   39.64
   3  -9 -16    3.97   14.89
   3  -9 -17  118.66   19.47
  -3  10  16   -9.64   16.69
  -3 -10 -14   29.08   26.27
  -3  10  14   54.95   31.72
  -3 -10 -13   84.64   42.58
  -3  10  13  -10.87   15.07
  -3 -10 -12   21.50   20.32
  -3  10  12   17.11   15.77
   3  10 -12   -7.37   19.06
  -3 -10 -11    9.38   16.97
  -3  10  11    4.77   10.89
   3 -10  10   39.72   33.48
  -3 -10 -10  -12.16   13.95
  -3  10  10    9.92    2.08
   3  10 -10  -12.00   16.73
   3 -10   9    9.47   18.54
   3  10  -9   11.64   19.15
  -3 -10  -9   13.44   13.82
  -3  10   9   -3.59    6.86
  -3  10   8  124.63   38.46
   3 -10   8   94.03   33.91
   3  10  -8   97.16   32.69
  -3 -10  -8  124.93   35.45
   3  10  -7    2.54    9.58
   3 -10   7   20.43   17.89
  -3 -10  -6  -10.06   10.78
  -3  10   6   38.74   36.68
   3 -10   6   12.50   14.93
  -3 -10  -5   10.72   14.02
  -3  10   5   -4.21    6.31
   3  10  -5    9.33   10.56
  -3  10   4   18.53   11.85
  -3 -10  -4   26.37   15.84
   3 -10   4   28.21   15.92
   3  10  -4   13.23   13.59
  -3  10   3    0.59    8.14
   3  10  -3    7.95    8.27
   3 -10   3   -1.75    8.07
  -3  10   2   -4.80    4.29
   3 -10   2   -5.48    5.48
  -3 -10  -1    3.35    8.42
   3 -10   1   -7.76   17.02
  -3 -10   0   41.98   20.05
   3 -10   0   49.35   21.17
  -3  10   0   22.85   12.68
   3  10   0   58.74   23.84
  -3 -10   1   -1.69    5.36
   3  10   1   -3.48    5.64
  -3  10  -1   12.93    7.95
   3 -10  -1    5.23   11.44
  -3 -10   2   -6.22    9.52
  -3  10  -2   13.40   14.77
   3 -10  -2    1.21    9.25
  -3 -10   3   -0.04    5.16
   3 -10  -3   17.20   12.53
   3  10   3   -6.66    7.78
  -3  10  -3   -1.45    6.99
  -3  10  -4   10.89    9.13
  -3 -10   4   -0.50    9.40
   3 -10  -4   35.29   21.25
   3  10   4    3.35    5.83
  -3  10  -5   -7.92   12.67
   3  10   5    0.73    2.79
   3 -10  -5    2.71    4.93
  -3 -10   5    7.42    7.70
  -3 -10   6    2.97   11.21
   3  10   6   21.09   16.07
  -3  10  -6   -3.40    8.79
  -3  10  -7  -12.96   13.95
   3  10   7   39.99   21.79
  -3 -10   7    8.12   10.57
   3  10   8   87.09   29.53
  -3  10  -8  111.62   41.05
   3 -10  -8  106.53   34.13
  -3 -10   8  129.28   40.17
   3  10   9   49.71   26.58
  -3 -10   9   12.25   13.56
  -3  10  -9    5.00    1.62
   3  10  10   32.17   22.80
   3 -10 -10   -7.64    9.18
  -3 -10  10    6.80    8.98
  -3  10 -10   10.13   30.69
   3 -10 -11   -4.44    8.46
   3  10  11   26.54   21.81
  -3 -10  11    8.99    9.67
   3 -10 -12   71.77   32.57
  -3 -10  12  -19.50   22.07
   3  10  12   13.23    4.67
   3  10  13   44.94   37.99
   3 -10 -13   -4.89   19.75
  -3 -10  13   13.91   24.29
   3  10  14  -13.24   33.87
   3 -10 -14   23.90    8.80
   3  10  15   38.02   38.82
   3 -10 -15   76.95   38.95
   3 -10 -16  -16.42   24.35
  -3  11  14   58.01   32.47
   3  11 -13   10.13   22.93
  -3 -11 -12   -3.62   12.71
   3 -11  12   22.83   18.41
   3  11 -12   11.34    9.47
  -3 -11 -11   15.02   22.52
   3 -11  11   71.44   43.24
   3  11 -11   40.62   27.81
  -3  11  11    9.87   16.46
   3  11 -10   35.90   25.66
  -3 -11 -10   -4.63   13.84
  -3  11  10   10.17   17.06
   3 -11  10    6.03    7.33
   3  11  -9   -5.38   10.26
  -3  11   9   -3.40   12.72
   3 -11   9    4.59   12.03
  -3 -11  -8   93.30   33.72
  -3  11   8   69.21   28.73
   3  11  -8   52.71   26.19
   3 -11   8   63.76   32.22
  -3 -11  -7    1.33    4.03
   3 -11   7   -9.21   15.12
  -3  11   7    5.34    7.88
  -3 -11  -6   39.67   21.71
   3 -11   6   -5.22   12.79
   3 -11   5   24.54   20.25
  -3  11   5   61.90   25.33
  -3 -11  -5   45.63   24.18
   3  11  -5   34.34   19.38
   3  11  -4   26.97   16.33
  -3 -11  -4    0.65    2.63
  -3  11   4   29.43   17.77
   3 -11   4   10.45   11.74
  -3  11   3   -1.54    4.96
  -3 -11  -3   13.78    9.70
  -3  11   2   10.79   17.35
   3  11  -2   42.82   20.87
   3 -11   2   44.79   25.47
  -3 -11  -2   28.72   17.67
  -3  11   1   45.52   31.07
   3  11  -1   -3.72   13.57
   3 -11   1   21.47   16.72
  -3 -11  -1    9.87   14.31
  -3 -11   0   50.74   23.90
   3  11   0   31.43   17.25
   3 -11   0   44.67   21.90
  -3  11   0   16.23   11.18
  -3 -11   1   17.96    9.01
   3 -11  -1    9.43   18.69
  -3  11  -1   24.44   19.18
   3  11   1   12.87   11.37
   3 -11  -2   15.45    7.67
  -3 -11   2   -7.49    4.05
   3  11   2   66.08   25.06
  -3  11  -2   -4.31    9.52
  -3 -11   3   -9.50    8.25
   3 -11  -3   16.69   15.85
   3  11   3    7.32    8.47
  -3  11  -3   -6.98    8.12
  -3  11  -4    2.82    8.88
   3 -11  -4   24.02   17.82
  -3 -11   4    6.08    5.98
   3  11   4   -1.32    3.76
  -3  11  -5   40.48   23.14
   3  11   5   12.59   15.65
  -3 -11   5   25.01   17.72
   3 -11  -5   12.85   11.16
   3 -11  -6   -2.41    2.87
   3  11   6    0.62   11.33
  -3  11  -6    8.43   12.90
  -3 -11   6   -8.10   14.58
  -3 -11   7    1.43    6.67
   3  11   7   -6.67   17.14
   3 -11  -7   22.15   15.78
  -3  11  -8   42.81   27.39
   3  11   8   42.50   23.62
  -3 -11   8   53.31   20.56
   3 -11  -8   83.36   30.75
   3  11   9   34.09   21.21
   3 -11  -9   -0.64   12.68
  -3 -11   9   -7.56    9.50
  -3  11  -9   15.83   19.26
  -3  11 -10   -9.35   15.00
  -3 -11  10    1.65    7.93
   3  11  10   12.03    6.78
   3 -11 -11    2.79    8.92
   3  11  11   -3.49    1.15
  -3 -11  11    4.58   10.83
  -3  11 -11   45.17   39.77
   3  11  12   37.17   41.52
   3 -11 -12  -10.33   11.55
  -3 -11  12  -12.98   16.59
  -3  11 -12    3.34    5.22
   3  11  13   27.21   32.03
   3 -11 -13    2.56   11.24
  -3 -11  13   22.48   13.05
  -3 -11  14  -25.12    1.87
   3 -11 -14    1.96   13.14
   3 -11 -15   52.26   31.62
  -3  12  11   38.16   24.50
   3  12 -10    3.06    6.53
  -3 -12 -10   24.66   18.93
  -3  12  10   -7.95    9.25
   3 -12  10   27.45   23.16
  -3  12   9   11.11    4.39
   3  12  -9    5.84    8.70
   3 -12   8   -4.22   14.92
   3  12  -8    7.83    9.59
  -3 -12  -8   12.02   14.16
  -3  12   8   66.67   29.47
   3 -12   7   -9.84   13.12
  -3  12   7    4.97   14.48
   3  12  -7    5.05    7.38
   3 -12   6    3.72    6.68
   3  12  -6    9.36    6.91
  -3 -12  -6   36.67   21.18
  -3  12   6   19.73    9.30
   3  12  -5    1.94    4.32
   3 -12   5    4.55    7.10
  -3 -12  -5    1.78    4.52
  -3 -12  -4    6.75    8.65
   3  12  -4   34.57   19.81
   3 -12   4    8.15   13.81
  -3  12   4   10.14   10.92
  -3  12   3    7.36    9.50
   3 -12   3   18.07   14.38
  -3  12   2   44.71   25.65
  -3 -12  -2   17.34   13.17
   3  12  -2   43.16   21.88
   3 -12   2  157.96   43.24
  -3 -12  -1   17.07   12.49
   3  12  -1   59.19   27.89
  -3  12   1   16.23   16.24
   3 -12   1   20.33   14.67
   3  12   0   -8.94   10.11
  -3 -12   0    7.85    6.32
  -3 -12   1   17.32   12.02
   3  12   1    3.36    5.65
  -3  12  -1    1.08    3.46
   3 -12  -1   52.28   38.22
   3 -12  -2   13.75   15.38
   3  12   2    5.96    6.19
  -3 -12   2   -2.11   13.95
   3  12   3   26.42   16.70
  -3 -12   3   -1.88    0.55
  -3  12  -3   -4.25    5.44
   3 -12  -3   28.83   17.73
  -3  12  -4    1.41    7.12
  -3 -12   4   35.19   23.14
   3 -12  -4   32.16   18.71
  -3  12  -5    9.53   12.08
   3  12   5   31.93   19.81
  -3 -12   5   27.09   18.19
   3 -12  -5    0.51    2.32
   3  12   6    0.55    8.31
   3 -12  -6   30.53   12.57
  -3 -12   6   -3.44   12.90
  -3 -12   7    4.31    6.68
   3  12   7   -9.89   13.92
  -3  12  -7    4.92   12.00
  -3  12  -8   10.59   18.05
   3 -12  -8   10.73   17.80
   3  12   8   42.95   24.35
   3  12   9    6.28   17.58
   3 -12  -9   -1.23    8.45
  -3  12  -9    9.89    5.02
   3  12  10   21.30   17.95
   3 -12 -10    9.07    9.76
  -3  12 -10   15.44   30.20
  -3 -12  10  -10.71   14.80
  -3 -12  11   14.09   14.03
   3  12  11   -7.57   14.84
   3 -12 -11    0.77    7.46
   3  12  12   28.36   35.50
   3 -12 -12    9.76   18.00
  -3 -12  12   -3.92    2.38
  -3  12 -12    2.83   19.56
   3 -12 -13   -6.74   11.67
   3  13 -11   27.23   20.41
  -3  13  11   -4.18    8.95
   3  13 -10    6.77   15.73
  -3  13   9    6.28   11.00
   3  13  -8   32.39   19.84
  -3 -13  -8   22.39   18.32
  -3  13   8   48.42   25.72
   3  13  -7   -5.83    7.29
   3 -13   7   18.39   11.37
  -3 -13  -7    3.72    7.11
  -3  13   7   15.35   13.89
  -3 -13  -6    0.66    9.35
   3 -13   6   -3.72    6.76
   3  13  -6    5.54    7.56
   3 -13   5   44.07   22.60
  -3 -13  -5   73.90   33.01
   3  13  -5   14.06   12.27
  -3  13   5   23.54   16.95
   3  13  -4   24.12   17.01
   3 -13   4    9.79   16.08
  -3  13   4   21.03   16.32
   3  13  -3   16.24   13.55
   3 -13   3   -2.44    9.95
  -3 -13  -3   37.29   20.27
  -3  13   3    6.90    8.32
  -3  13   2   17.77   16.02
   3  13  -2   58.21   26.44
   3 -13   2   10.50   11.24
  -3 -13  -2    1.81    4.45
   3  13  -1   16.75   15.44
  -3  13   1   32.64   23.93
  -3 -13  -1    3.72    6.54
  -3 -13   0   -0.21   12.77
   3  13   0   34.78   20.86
   3 -13   0   18.13   14.90
  -3  13   0   -5.48    8.28
  -3 -13   1   22.58   13.64
  -3  13  -1   53.47   25.35
   3  13   1    2.20   10.90
   3  13   2   -2.57    6.93
   3 -13  -2   18.52   12.32
  -3 -13   2   -3.21    6.88
  -3  13  -2    9.49    9.98
  -3 -13   3   13.05   14.57
   3  13   3   -6.52    3.59
  -3  13  -3    8.94    9.99
  -3 -13   4   -3.46    6.48
   3  13   4   -4.12    6.09
   3 -13  -4   26.86   17.84
  -3  13  -4   12.43   11.51
  -3  13  -5   -1.62   14.41
   3 -13  -5   -3.65   11.03
   3  13   5   19.69   14.32
  -3 -13   5   22.75   19.11
  -3  13  -6   -5.35    8.44
   3  13   6    3.91    5.18
  -3 -13   6   -1.08    7.34
   3 -13  -6   27.04   17.68
  -3  13  -7   -2.38    5.80
   3  13   7    4.64   11.19
   3 -13  -7   -5.96    7.52
  -3 -13   7    2.27    9.44
  -3 -13   8   33.74   19.19
   3  13   8    7.06    8.40
   3 -13  -8   47.38   24.90
  -3  13  -8   22.59   22.50
  -3 -13   9   25.99   22.81
  -3  13  -9   22.53   19.32
   3 -13  -9   10.48   11.79
   3  13  10   26.06   20.03
   3 -13 -10   51.87   26.92
  -3  13 -10   11.74   11.32
   3 -13 -11    2.57    6.33
  -3  14   8   81.01   33.39
   3  14  -8   33.39   20.51
   3  14  -7   13.43   12.52
   3  14  -5   20.58   15.79
  -3  14   5   30.27   20.18
   3  14  -4    2.21    8.39
  -3 -14  -4   48.92   24.24
   3 -14   4   25.50   17.14
  -3  14   4   17.57   15.37
   3  14  -3   -2.25   10.32
  -3 -14  -3   12.88   12.35
   3 -14   3   -2.27    5.42
  -3 -14  -2   24.26   17.08
   3  14  -2   16.51   17.71
  -3  14   2   17.99   16.70
   3  14  -1  -16.05   21.01
  -3  14   1   76.27   37.90
   3 -14   1   33.83   20.55
  -3 -14  -1   -3.62    6.69
   3  14   0   24.85   14.55
  -3  14   0   -3.34    7.86
  -3 -14   0   40.33   22.04
   3 -14  -1    3.22   22.88
  -3 -14   1   -0.45    2.52
   3  14   1    3.85   15.75
   3 -14  -2   27.31   19.39
   3  14   2   -4.50    7.74
   3 -14  -3   14.11   13.65
  -3 -14   3   11.47   11.92
  -3  14  -3   -8.65   13.18
   3  14   3   13.09   16.42
  -3  14  -4   11.95   11.88
   3 -14  -4   35.49   21.36
  -3 -14   4   14.00   13.96
   3  14   4    0.04    7.33
  -3  14  -5   -1.38    4.18
  -3 -14   5   17.63   12.65
   3  14   5    5.82    7.55
  -3  14  -6    2.24    5.51
   3 -14  -6   -3.59   14.71
   3  14   6   16.18   16.26
  -3 -14   6   -5.50    9.01
  -3  14  -7    0.89    3.61
   3  14   7   -3.84   16.29
   3 -14  -7   32.53   20.32
  -3  15   2   13.44   14.92
   3  15  -2   -7.77   20.30
   3  15  -1    9.55   13.20
  -3  15   1    6.25   11.22
   3  15   0    6.42   14.45
   3  15   1   27.77   19.73
  -3  15  -1   -0.96    5.68
   4   0  -2   16.83    3.59
  -4   0   2   -0.50    0.20
   4   0  -3    8.47    4.67
  -4   0   3    8.84    6.83
  -4   1   6   63.41   28.12
  -4   1   5  113.77   29.61
  -4   1   4   34.38   11.68
  -4   1   3    4.67    4.34
   4   1  -2    8.48    2.14
   4   1  -1    4.07    1.68
   4  -1   0   95.61   15.36
  -4  -1   1   74.70    8.38
   4  -1  -1    0.56    1.42
  -4  -1   2   10.66    2.33
   4  -1  -2   10.15    4.23
   4  -1  -3    7.40    1.98
   4  -1  -4   35.30   13.37
   4  -1  -5   62.44   19.98
   4  -1  -6   26.33   15.67
  -4   2  10   31.33   25.81
  -4   2   9    1.11    4.45
  -4   2   8   59.13   32.46
  -4   2   7   44.62   18.46
  -4   2   6   34.37   15.63
  -4   2   5  177.58   30.37
  -4   2   4   93.95   16.59
   4   2  -3   54.41   10.50
  -4  -2  -3   34.52   11.86
  -4   2   3   63.42   12.18
  -4   2   2  129.19   17.36
   4   2  -2   90.22   11.09
  -4  -2  -2  114.69   31.90
   4  -2   1   55.85   15.38
  -4   2   1   66.23   11.77
   4   2  -1   72.07   11.05
  -4  -2  -1   60.42   16.17
   4   2   0 2544.52   78.69
   4  -2   0 2552.44   83.48
  -4   2   0 2587.26   85.30
  -4  -2   0 2552.41   80.59
  -4   2  -1   54.99   14.90
   4  -2  -1   67.96   12.25
  -4  -2   1   60.89    9.21
   4   2   1   64.98   16.06
  -4  -2   2  105.80   11.76
   4  -2  -2  135.73   17.11
   4   2   2  138.29   34.21
   4  -2  -3   60.68   12.89
   4   2   3   44.37   23.59
   4  -2  -4   80.72   15.41
   4  -2  -5  116.93   23.63
   4  -2  -6   31.23   14.78
   4  -2  -7   -1.15   12.77
   4  -2  -8   47.41   25.46
  -4   3  13  -16.13   21.45
  -4   3  12  -11.17   16.76
  -4   3  11    9.80    6.47
  -4   3  10   28.79   22.23
  -4   3   9    9.66   11.11
  -4   3   8   55.14   24.62
  -4   3   7   62.45   22.17
  -4   3   6    0.65    8.20
  -4  -3  -6   -1.83   16.61
  -4   3   5   58.39   16.51
  -4  -3  -5   53.67   43.87
   4   3  -4   24.31    8.33
  -4   3   4   22.77    9.42
  -4  -3  -4   18.29   12.93
  -4   3   3   18.41    7.83
  -4  -3  -3   23.97   10.35
   4   3  -3   11.62    6.34
   4   3  -2   -1.87    3.32
  -4   3   2   24.20    9.15
  -4  -3  -2   10.19    7.08
   4  -3   2   16.20   12.26
  -4  -3  -1    7.82    4.68
  -4   3   1   22.96    8.95
   4   3  -1   20.94    8.53
   4  -3   1    9.49    8.64
  -4  -3   0    5.00    5.67
   4   3   0    8.49    6.64
   4  -3   0    6.04    4.35
  -4   3   0    4.50    3.38
  -4  -3   1    0.79    1.88
   4   3   1    2.34    4.30
   4  -3  -1   10.46    5.61
   4  -3  -2   29.04    9.67
   4   3   2   25.89   15.06
  -4  -3   2   29.13    8.97
  -4   3  -2    6.76    8.36
  -4  -3   3   -3.02    4.68
   4  -3  -3    5.13    5.18
   4   3   3   18.00   16.60
   4  -3  -4   23.10    9.27
  -4  -3   4    9.89    6.78
   4   3   4   31.88   23.34
   4  -3  -5   48.51   13.74
   4   3   5   39.35   39.09
   4  -3  -6   49.41   17.58
   4   3   6   52.15   35.06
   4  -3  -7   50.67   19.86
   4   3   7   54.56   26.00
   4  -3  -8   51.07   29.24
   4  -3  -9   23.00   17.74
   4  -3 -10   63.28   32.85
   4  -3 -11   19.53   20.18
   4  -3 -13   23.32   53.49
  -4   4  17   15.34   18.75
  -4   4  16   57.57   46.57
  -4   4  15    9.09   12.17
  -4   4  13   41.25   22.73
  -4   4  12   16.70   19.01
  -4   4  11   44.64   39.83
  -4   4  10   55.10   29.42
  -4  -4 -10   -8.36   25.41
  -4   4   9   17.76   16.34
  -4  -4  -9   -0.83   25.57
  -4   4   8   68.23   26.57
  -4  -4  -8   46.97   25.38
  -4  -4  -7   34.19   23.56
  -4   4   7   79.71   24.66
  -4  -4  -6   30.36   19.03
  -4   4   6   23.52   11.05
  -4  -4  -5   15.17    8.56
  -4   4   5   54.98   16.66
   4   4  -5   32.90   14.09
  -4  -4  -4   20.05   19.27
  -4   4   4   13.59    8.49
   4   4  -4   50.76   13.63
   4  -4   3    1.60   10.40
  -4  -4  -3   35.33   16.92
  -4   4   3   30.15   11.05
   4   4  -3   16.00    7.93
  -4   4   2   12.08    8.13
   4  -4   2    8.19    8.40
  -4  -4  -2   14.12    9.25
   4   4  -2   36.49   12.59
  -4  -4  -1   23.85   12.10
   4  -4   1    9.80    0.88
  -4   4   1   23.78    9.17
   4   4  -1   14.58    7.93
  -4  -4   0   64.68   14.92
   4   4   0  113.43   21.14
   4  -4   0   65.70   15.81
  -4   4   0  126.75   20.93
   4   4   1   14.95    8.79
   4  -4  -1   13.67    6.35
  -4   4  -1    9.86    3.55
  -4  -4   1   21.42    8.56
  -4  -4   2   23.37    8.64
   4  -4  -2    1.97    5.33
  -4   4  -2   22.19   13.13
   4   4   2   14.72   10.37
   4   4   3   12.07    4.49
  -4  -4   3    6.84    5.75
  -4   4  -3   20.28   14.86
   4  -4  -3   20.89    8.97
   4   4   4   17.03   13.39
  -4  -4   4   14.60    9.52
   4  -4  -4    7.88    6.45
   4  -4  -5   37.11   14.17
  -4  -4   5   24.80    9.03
   4   4   5   55.30   29.93
   4  -4  -6   45.22   17.62
   4   4   6   77.23   38.97
   4  -4  -7   35.95   13.28
   4   4   7   78.37   38.71
   4  -4  -8   80.56   28.64
   4   4   8    6.29   11.96
   4   4   9   17.32   21.26
   4  -4 -10   39.91   23.77
   4   4  10   89.05   51.52
   4  -4 -11   37.90   25.57
   4  -4 -12  109.29   47.46
   4  -4 -13    0.62   34.38
   4  -4 -14   28.87   35.06
   4  -4 -15   21.46   34.34
   4  -4 -16   91.88   71.93
  -4   5  18  -26.57   50.34
  -4   5  17   72.88   53.28
  -4   5  16   15.62   12.00
  -4   5  15   16.69   19.85
  -4  -5 -13   14.51   24.09
  -4   5  12   18.07   17.96
  -4  -5 -11   56.47   35.95
  -4   5  10   27.00   18.56
  -4   5   9   24.78   18.24
  -4  -5  -9   51.93   38.32
  -4  -5  -8   19.77   13.85
  -4   5   8    6.74    9.80
  -4   5   7   18.92   11.35
  -4  -5  -7   24.76   23.86
  -4  -5  -6   18.37    6.35
  -4   5   6   47.78   16.87
   4   5  -6   64.97   21.61
  -4   5   5   82.13   22.00
   4   5  -5   69.30   18.51
  -4  -5  -5   46.42   41.38
   4   5  -4   14.30    7.79
  -4   5   4   25.11   13.10
   4  -5   4   20.06   20.14
  -4  -5  -4   17.16   12.47
  -4  -5  -3   16.30   10.29
   4  -5   3   23.99   14.04
   4   5  -3   -0.39    3.08
  -4   5   3   15.79   10.48
   4   5  -2   13.94    7.59
  -4  -5  -2    8.46    9.62
   4  -5   2   16.58    7.38
  -4   5   2    4.09    5.02
  -4   5   1    3.93    7.67
   4  -5   1    2.75    4.42
  -4  -5  -1    5.63    7.90
   4   5  -1   -2.53    5.72
   4  -5   0    8.54    8.43
  -4   5   0    3.89    4.30
  -4  -5   0    8.11    9.07
   4   5   0    7.53    5.97
  -4  -5   1   -1.88    3.05
   4  -5  -1   -4.44    7.53
   4   5   1   12.29   10.45
  -4   5  -1   -5.12    4.22
   4  -5  -2   -4.94   11.68
  -4  -5   2    3.06    1.95
   4   5   2    4.76    8.53
  -4   5  -2   11.21    8.58
  -4   5  -3   13.17    9.92
  -4  -5   3   -2.31    3.99
   4   5   3   10.26    8.44
   4  -5  -3    0.09    7.33
  -4   5  -4   10.93   10.92
  -4  -5   4    6.57    2.09
   4   5   4   31.87   20.20
   4  -5  -4   19.64   11.25
   4  -5  -5   68.23   19.34
   4   5   5  110.41   34.94
  -4  -5   5   73.54   18.09
   4  -5  -6   41.96   16.17
  -4  -5   6   56.11   18.79
   4   5   6   45.73   23.84
   4  -5  -7    2.65    4.23
  -4  -5   7   34.40   20.09
   4  -5  -8   13.29   10.65
   4   5   8   20.14   19.59
   4  -5  -9    7.94   10.88
   4   5   9   -2.44    7.47
   4  -5 -10    1.88    4.83
   4   5  10   14.54   19.61
   4  -5 -11   -7.66   13.61
   4   5  11  -26.87   39.16
   4  -5 -12   18.87   26.65
   4   5  12  -17.67   24.28
   4   5  13   22.56   35.89
   4  -5 -13    5.71   10.90
   4  -5 -14    9.98   27.90
   4  -5 -16  -12.92   22.79
   4  -5 -17   48.91   42.60
   4  -5 -18  -26.18   45.04
   4  -5 -19  -17.36   20.24
  -4   6  19   76.54   58.85
  -4   6  18   -9.14   33.16
  -4   6  17   20.32   25.84
  -4   6  16   19.70   13.68
  -4  -6 -16  -28.93   43.85
  -4  -6 -15   39.45   39.34
  -4   6  15   25.68   32.01
  -4   6  14   -1.35   16.55
  -4   6  13   15.92    9.38
  -4  -6 -13   93.79   58.35
  -4   6  12   43.77   26.77
  -4  -6 -12  -20.01   24.27
  -4   6  11   57.09   28.29
  -4  -6 -11   46.95   34.81
  -4  -6 -10    2.15   12.84
  -4   6  10   -1.15    3.78
  -4   6   9   22.05   14.65
  -4  -6  -9    9.48   13.44
  -4  -6  -8    7.05   10.41
   4   6  -8    7.63   15.58
  -4   6   8   26.10   12.70
  -4   6   7   19.65    9.66
   4   6  -7    7.69    3.35
  -4  -6  -7    4.86   11.89
  -4  -6  -6   93.83   31.64
  -4   6   6   36.92   18.64
   4   6  -6   35.74   15.88
   4  -6   6    6.02   10.05
  -4  -6  -5   72.83   28.07
   4  -6   5   61.57   25.42
   4   6  -5   72.24   19.52
  -4   6   5   90.17   25.00
   4  -6   4   65.24   26.02
  -4  -6  -4   47.58   18.25
  -4   6   4   54.40   18.21
   4   6  -4   52.89   15.93
  -4  -6  -3   29.59   15.54
  -4   6   3   39.21   17.45
   4   6  -3   29.53   13.69
   4  -6   3   39.89   15.17
  -4   6   2   49.53   18.11
   4  -6   2   41.61   17.64
  -4  -6  -2   61.70   20.47
   4   6  -2   48.73   16.60
   4   6  -1   93.59   22.65
  -4   6   1   72.60   21.63
  -4  -6  -1   98.87   24.14
   4  -6   1   65.06   19.60
   4  -6   0 1723.63  104.37
  -4   6   0 1673.93  102.44
  -4  -6   0 1764.08   93.76
   4   6   0 1753.15   95.93
  -4  -6   1   60.72   18.21
   4  -6  -1   49.67   15.97
   4   6   1   74.63   21.05
  -4   6  -1   76.40   20.88
   4  -6  -2   32.28   17.41
  -4  -6   2   79.94   22.60
  -4   6  -2   56.90   19.51
   4   6   2   57.09   20.50
   4   6   3   48.82   19.76
  -4  -6   3   42.93   16.75
   4  -6  -3   25.99   13.44
  -4   6  -3   44.88   20.94
  -4   6  -4   26.75   17.95
   4  -6  -4   46.12   17.00
   4   6   4   25.98   14.52
  -4  -6   4   35.07   13.90
   4  -6  -5   82.61   24.69
  -4  -6   5   90.70   23.39
  -4   6  -5   93.40   34.77
   4   6   5  105.12   33.01
   4  -6  -6   22.06   13.22
  -4  -6   6   46.80   18.76
   4   6   6   51.88   22.91
   4  -6  -7    4.47   11.15
  -4  -6   7   38.57   19.89
  -4  -6   8   -7.49   11.51
   4   6   8   82.49   35.95
   4  -6  -8    9.52   11.12
   4   6   9   18.51   18.92
   4  -6  -9   14.12   11.88
   4  -6 -10    0.61   13.77
   4   6  10  -13.76   21.21
   4   6  11  -14.77   19.81
   4  -6 -11    8.70   10.46
   4  -6 -12   10.91   23.76
   4  -6 -13   25.29   26.57
   4   6  13   -6.67   22.13
   4   6  14   14.74   14.68
   4  -6 -14   22.08   12.76
   4  -6 -15  -12.05   20.73
   4   6  15  166.24   82.11
   4   6  16   14.49   33.89
   4  -6 -16   17.15   35.94
   4  -6 -17   39.04   48.72
   4   6  17  -16.71   45.64
   4  -6 -18   29.22   31.85
   4  -6 -19   10.27   33.52
  -4   7  18  -24.54   30.52
  -4   7  17   21.02   17.06
  -4   7  16  -12.51   12.64
  -4   7  15  -16.47   19.95
  -4  -7 -15    1.61   20.87
  -4   7  14   15.72    9.88
  -4  -7 -14   37.10   34.84
  -4   7  13   24.18   20.49
  -4  -7 -13   41.90   35.34
  -4  -7 -12  -11.29   17.09
  -4   7  11   31.09   20.49
  -4  -7 -11   25.24   21.49
  -4   7  10   19.52   15.20
  -4  -7  -9   32.84   23.39
  -4   7   9   25.05   12.80
   4   7  -9   38.92   27.74
  -4  -7  -8   31.38   21.97
  -4   7   8   24.60   15.05
   4   7  -8   20.42   16.38
   4   7  -7   41.15   18.67
  -4   7   7   48.70   23.26
  -4  -7  -7   38.07   21.02
   4  -7   7   44.79   27.78
  -4  -7  -6   20.64   17.74
  -4   7   6   34.08   15.56
   4  -7   6    0.42    6.91
   4   7  -6   33.64   13.62
   4   7  -5   35.95   14.54
   4  -7   5   49.20   23.19
  -4  -7  -5   38.40   24.67
  -4   7   5   28.91   16.09
  -4  -7  -4    1.89    9.56
  -4   7   4   -1.84    0.25
   4   7  -4   34.01   15.20
   4  -7   4   -4.55   12.33
  -4  -7  -3   15.87   10.70
   4  -7   3   -0.71    7.41
   4   7  -3    6.37    8.77
  -4   7   3   20.86   12.85
   4  -7   2    0.89    4.53
  -4   7   2    2.32    6.89
   4   7  -2   27.56   14.35
  -4  -7  -2    7.58    6.30
   4   7  -1   16.37   11.17
  -4   7   1    8.08    8.24
  -4  -7  -1   31.24   12.69
   4  -7   1   -2.37    6.07
   4   7   0   -4.07    2.76
   4  -7   0   16.07   10.57
  -4   7   0   24.54   13.41
  -4  -7   0    4.31    3.69
   4  -7  -1   -6.59    7.62
  -4  -7   1    7.29    7.65
   4   7   1    8.08    5.86
  -4   7  -1   -9.54    8.06
  -4   7  -2   20.01   17.04
   4  -7  -2   17.24   11.35
  -4  -7   2   26.28   14.33
   4   7   2   31.64   16.32
  -4  -7   3   15.74    9.93
  -4   7  -3    3.58    5.52
   4   7   3   21.37   13.14
   4  -7  -3    8.29    3.22
  -4   7  -4   -3.73   10.87
   4  -7  -4   21.02   12.48
  -4  -7   4   -4.14    8.48
  -4  -7   5   21.61   12.96
  -4   7  -5    3.20   20.39
   4   7   5   27.13   21.85
   4  -7  -5   26.09   13.23
   4   7   6    1.20    3.64
  -4  -7   6   12.57   10.01
   4  -7  -6    4.41    1.51
  -4   7  -6   12.59   23.16
   4   7   7   14.08    9.15
  -4   7  -7   -3.44   13.65
   4  -7  -7   57.15   23.41
  -4  -7   7   15.99    8.42
  -4  -7   8   10.63   12.70
   4   7   8   20.94   17.47
   4  -7  -8   60.34   22.53
   4   7   9   27.07   21.67
  -4  -7   9  -10.07   19.88
   4  -7  -9   11.89    8.05
   4   7  10    5.41   10.14
   4  -7 -10   12.68   12.03
   4   7  11   66.77   39.16
   4  -7 -12   21.96   17.99
   4   7  13  -16.25   22.57
   4  -7 -14    3.11   10.54
   4   7  14   59.28   56.49
   4   7  15    7.39   29.32
   4  -7 -15   75.43   40.34
   4  -7 -16   -3.62   18.37
   4   7  17   -0.71   15.30
   4  -7 -17   20.17   30.20
  -4   8  17   48.91   46.04
  -4   8  16   13.10   30.28
  -4  -8 -16   15.40   37.15
  -4   8  15   25.18   28.01
  -4  -8 -15   -1.28    6.55
  -4   8  14   43.22   28.15
  -4  -8 -14   -1.48   10.36
  -4   8  13   32.29   23.03
  -4  -8 -13   91.53   49.02
  -4   8  12   16.26   26.84
  -4  -8 -12  -12.56    8.19
  -4  -8 -11   17.66   18.66
  -4   8  11    7.13   14.73
  -4  -8 -10   14.31   23.68
   4   8 -10   -4.13   14.46
  -4   8  10   25.83   16.60
  -4   8   9   36.40   19.46
   4   8  -9   19.46   17.96
  -4  -8  -8   63.24   30.29
   4  -8   8   49.25   34.69
  -4   8   8   37.98   20.14
   4   8  -8   44.48   22.66
  -4  -8  -7   21.46   12.07
   4  -8   7   31.21   19.29
  -4   8   7   15.29   11.78
   4   8  -7   14.56   10.62
  -4  -8  -6   43.14   23.71
   4   8  -6   37.60   16.75
  -4   8   6   11.20   10.78
   4  -8   6   -7.99   10.58
   4  -8   5   16.79   11.84
  -4  -8  -5   24.86   15.84
  -4   8   5   20.78   13.11
   4   8  -5   33.39   16.63
  -4  -8  -4   29.11   16.46
   4  -8   4   19.82   12.23
   4   8  -4   16.82   11.12
  -4   8   4    2.26    1.41
  -4   8   3   27.53   16.87
   4  -8   3   15.81   13.70
   4   8  -3   18.71   10.87
  -4  -8  -3    2.25    6.41
   4  -8   2    3.84    5.71
  -4   8   2    1.99    7.53
   4   8  -2   52.49   21.77
  -4  -8  -2   17.22   13.25
   4   8  -1    8.27    8.40
  -4   8   1   33.90   16.55
  -4  -8  -1   20.26   12.57
   4  -8   1   21.16   11.14
   4   8   0   20.00   11.24
   4  -8   0   11.54    9.34
  -4   8   0   18.43   13.24
  -4  -8   0    3.22    5.39
   4  -8  -1   17.05    4.92
   4   8   1   15.69    6.88
  -4   8  -1   11.79    9.03
  -4  -8   1   33.62   14.29
   4  -8  -2   14.12    8.33
  -4   8  -2    5.75    5.23
   4   8   2   15.21    9.62
  -4  -8   2    8.46    9.84
  -4  -8   3   18.00   13.56
   4  -8  -3   -0.15    6.98
  -4   8  -3   15.80   15.40
   4   8   3   21.30   13.06
   4   8   4  106.49   31.84
  -4  -8   4    0.27    6.35
   4  -8  -4   11.53    9.13
  -4   8  -4   37.57   17.66
  -4   8  -5   18.53   17.82
   4   8   5   12.35   10.64
  -4  -8   5   28.49   13.48
  -4  -8   6   28.41   14.84
   4   8   6   -1.54    3.94
  -4   8  -6   43.18   26.63
   4  -8  -6    4.12    6.01
  -4   8  -7   21.88   26.54
   4   8   7   -2.38    5.45
   4  -8  -7   32.17   16.87
  -4  -8   7   41.17   17.21
   4   8   8   57.71   28.88
  -4  -8   8   33.68   18.54
   4  -8  -8   49.94   22.27
  -4   8  -8    9.33    8.68
   4   8   9   39.90   25.31
  -4  -8   9    5.93    5.64
   4  -8  -9   -2.11    3.31
   4   8  10  -15.82   26.50
   4  -8 -10   21.29   15.18
  -4  -8  10   -6.07   11.42
   4   8  11   -4.09    4.05
   4  -8 -11    6.36    4.87
   4   8  12   19.96    5.10
   4  -8 -12   -2.68   12.45
   4   8  13    4.35   18.21
   4  -8 -13    4.90    5.37
   4  -8 -14   18.56   18.01
   4  -8 -15   68.75   37.46
   4   8  15  -17.60    2.17
   4  -8 -16    2.52   15.82
   4   8  16   23.58   13.21
   4   8  17  140.78   75.45
  -4   9  16   30.53   25.94
  -4   9  15   21.63   27.57
  -4  -9 -14   88.55   48.79
  -4   9  14   19.67   18.53
  -4  -9 -13  -18.89   18.46
  -4  -9 -12    1.96   19.54
  -4   9  12   -2.84   11.81
  -4  -9 -11    3.01    7.60
  -4   9  11    0.49    2.43
   4   9 -11    5.47   16.84
  -4  -9 -10   72.44   35.13
  -4   9  10    3.18    6.11
   4   9 -10   -9.94    5.98
  -4   9   9    5.47   14.38
   4  -9   9   38.21   26.19
   4   9  -9    6.48   12.53
  -4  -9  -9   21.99   18.74
  -4  -9  -8   21.10   16.88
  -4   9   8   15.18   12.73
   4  -9   8   13.50   19.56
   4   9  -8    2.78    9.41
   4  -9   7   -2.78   11.54
   4   9  -7   11.21   10.89
  -4   9   7    5.75    7.56
  -4  -9  -7    8.75   10.15
   4   9  -6   38.00   19.84
   4  -9   6    5.01   15.23
  -4  -9  -6   25.96   20.26
  -4   9   6   38.60   19.77
  -4  -9  -5    5.00   35.63
   4  -9   5   75.11   27.32
  -4   9   5   58.96   23.80
   4   9  -5   67.24   21.74
   4  -9   4    5.82    6.93
  -4  -9  -4    1.94    5.39
   4   9  -4    5.90    8.18
  -4   9   4   10.74    9.56
  -4   9   3    3.72    3.70
   4  -9   3    2.20    4.16
   4   9  -3    3.92    1.67
  -4  -9  -3    2.32    7.77
   4   9  -2    0.17    7.27
   4  -9   2    9.89   12.81
   4   9  -1    4.38    8.90
  -4  -9  -1    4.04    6.36
  -4   9   1   11.86   14.43
   4  -9   1   15.68   12.96
   4  -9   0   -0.93    4.57
  -4  -9   0    5.36    8.53
  -4   9   0   25.21   16.75
   4   9   0    6.93    7.44
  -4  -9   1   11.24   11.27
  -4   9  -1   -8.32   13.67
   4   9   1    3.38    2.43
   4  -9  -2   17.06   15.24
  -4  -9   2    6.29   15.38
   4   9   2   11.88   12.39
  -4   9  -2    8.42    9.02
   4  -9  -3    5.94    7.10
  -4   9  -3   18.62   13.26
  -4  -9   3    6.18   11.85
  -4   9  -4   11.82    9.17
   4   9   4   -2.63    5.01
  -4  -9   4    3.26    0.87
   4  -9  -4   37.17   17.46
   4   9   5   62.71   32.98
   4  -9  -5   38.32   17.67
  -4  -9   5   43.39   16.64
  -4   9  -5   -0.48   29.01
  -4  -9   6   39.89   17.92
  -4   9  -6   55.23   27.70
   4   9   6   50.07   22.71
   4  -9  -6   55.67   24.55
  -4   9  -7    5.13    6.73
   4   9   7   12.47   11.93
  -4  -9   7    4.50    7.33
   4  -9  -7   33.63   17.64
  -4   9  -8   -7.50   19.48
   4   9   8   20.94   16.86
   4  -9  -8    1.15    3.43
  -4  -9   8   11.58   13.89
  -4  -9   9   -0.82    9.12
   4  -9  -9   19.77   15.78
  -4   9  -9   14.04   11.03
   4   9  10    6.17   13.48
   4  -9 -10    2.72    6.34
  -4  -9  10   -5.20   16.15
   4   9  11    1.22   20.70
  -4  -9  11  -10.31   20.58
   4  -9 -11   -1.52   16.57
  -4  -9  12   24.06   33.59
   4  -9 -12   -3.22   11.37
   4   9  12   11.67   15.91
   4   9  13   -8.08   15.52
   4  -9 -13   -2.95   14.86
   4   9  14  -17.88   27.63
   4  -9 -14  -12.16   25.41
   4   9  15   -3.95   24.10
   4  -9 -15   15.64   30.14
   4  -9 -16  -12.25   17.66
   4   9  16  -21.16   49.81
  -4  10  15    6.18   23.91
  -4  10  14   31.90   34.12
  -4 -10 -13   12.80   17.02
   4  10 -12   -2.89   10.40
  -4  10  12   11.01   13.20
  -4 -10 -12  -11.87   14.32
  -4 -10 -11   23.99   21.10
  -4  10  11   15.38   14.03
   4  10 -10   30.19   20.28
   4 -10  10   22.45    5.87
  -4  10  10    2.39    5.55
   4  10  -9   13.92    5.57
  -4 -10  -9   35.57   23.04
   4 -10   9   21.65   16.32
  -4  10   9    8.51   10.16
  -4 -10  -8   44.40   24.14
  -4  10   8   38.29   20.50
   4  10  -8   -3.38   10.32
   4 -10   8    6.37   10.09
   4 -10   7   24.90   20.70
   4  10  -7   33.35   20.89
  -4 -10  -7   21.76   15.50
  -4  10   7   10.55   10.63
   4  10  -6   17.45   15.58
  -4 -10  -6   -7.00    8.77
   4 -10   6    5.62    3.18
  -4  10   6   28.21   15.97
   4 -10   5   34.42   20.56
  -4 -10  -5   14.57   14.21
   4  10  -5   22.86   13.64
  -4  10   5   73.10   28.20
  -4 -10  -4   35.76   17.43
   4 -10   4   42.74   21.77
   4  10  -4   23.34   15.95
  -4  10   4    8.83   10.83
  -4  10   3    7.89   11.18
   4  10  -3   10.91   12.62
  -4 -10  -3    0.30    1.67
  -4  10   2   18.85   18.12
   4  10  -2   -9.34    9.89
   4 -10   2    9.04    5.63
   4  10  -1   67.63   25.75
  -4  10   1   30.45   17.64
   4 -10   1   35.95   18.81
  -4 -10  -1   24.75   15.60
   4 -10   0  503.87   69.46
  -4  10   0  528.68   71.13
  -4 -10   0  515.34   68.71
   4  10   0  602.58   74.65
   4 -10  -1   10.65    9.57
  -4 -10   1   26.01   13.20
  -4  10  -1    4.84    5.52
   4  10   1   13.08    5.82
   4 -10  -2   10.82   12.43
  -4 -10   2   20.19   14.82
  -4  10  -2   12.25   13.11
   4  10   2   17.04   12.18
   4 -10  -3   25.03   17.07
  -4  10  -3    8.71   13.70
  -4 -10   3    9.69   15.30
   4  10   3   26.20   15.77
  -4  10  -4   33.85   16.77
   4  10   4    9.57    9.75
  -4 -10   4    6.29    5.98
   4 -10  -4   19.69   13.47
   4  10   5   42.71   21.65
  -4  10  -5   15.91    8.06
  -4 -10   5   44.38   20.60
   4  10   6   41.87   22.19
   4 -10  -6   22.55   13.86
  -4  10  -6   -1.32   10.96
  -4 -10   7   16.08   12.50
   4  10   7   33.97   19.83
  -4  10  -7   14.79   16.56
   4 -10  -7   14.36   13.43
  -4  10  -8   -0.42   15.42
   4  10   8   -1.01    7.20
  -4 -10   8   31.35   21.68
   4 -10  -8   20.23   14.63
   4  10   9    3.88   19.04
  -4 -10   9   14.94   10.83
   4 -10  -9   20.92   15.74
  -4  10  -9    5.57   18.91
   4 -10 -10   38.95   21.49
  -4 -10  10   11.87   18.51
  -4  10 -10   20.35   30.35
  -4 -10  11    1.52    6.00
   4  10  11   40.15   40.19
  -4 -10  12   21.98   18.13
   4  10  12  -12.94   18.62
   4 -10 -12   -3.46   16.86
  -4 -10  13   50.64   40.88
   4  10  13   48.09   33.96
   4 -10 -13   22.80   15.94
   4  10  14   10.06   27.46
   4 -10 -14   25.55   22.80
   4 -10 -15   20.84   16.90
  -4  11  14   10.23   10.21
  -4  11  13   -1.16   10.67
   4  11 -13   20.79   35.30
  -4 -11 -12   56.04   33.56
  -4  11  12   35.36   22.36
   4  11 -12   10.69   13.08
   4 -11  12   56.40   42.58
  -4 -11 -11   -5.47    9.08
  -4  11  11   -2.62   10.42
   4 -11  11    5.00   21.64
   4  11 -11    4.74    7.98
   4  11 -10   10.12   10.72
  -4  11  10   86.37   34.32
  -4 -11 -10    4.96   17.20
  -4 -11  -9   30.81   21.13
  -4  11   9   -2.89   10.92
   4 -11   9   -4.53    7.80
   4  11  -9   -2.32   10.02
   4 -11   8   -9.12   20.67
   4  11  -8   -7.49    9.06
  -4  11   8   -1.67    4.50
  -4 -11  -8   32.11   19.85
   4  11  -7   21.42   14.48
  -4 -11  -7   -5.17    7.95
   4 -11   7   12.11    7.23
  -4  11   7   16.60   13.48
   4  11  -6    5.16    6.81
   4 -11   6   23.00   19.54
  -4  11   6    2.60    5.23
   4 -11   5   30.74   21.60
   4  11  -5   12.78   11.04
  -4 -11  -5    5.87    8.15
  -4  11   5   12.31   11.37
   4 -11   4   10.93   10.46
   4  11  -4   11.20   10.57
  -4 -11  -4   10.15   10.29
  -4  11   3   16.70   13.78
  -4 -11  -3   -0.54    2.28
   4 -11   3   10.22   11.39
  -4  11   2    5.56   11.94
   4  11  -2   21.91   16.55
   4 -11   2    2.21    6.86
  -4 -11  -2   -7.96    8.59
   4  11  -1   23.14   15.82
  -4  11   1   -2.30   10.65
  -4 -11  -1    0.63    9.56
   4 -11   0   26.19   16.15
  -4  11   0   13.57   11.14
  -4 -11   0   -4.92    7.54
  -4 -11   1   16.66   11.95
   4  11   1    0.40    6.05
   4 -11  -2   -1.79    7.00
  -4 -11   2   48.54   27.80
  -4  11  -2   10.87    9.64
   4  11   2   54.91   22.81
  -4 -11   3    4.90    6.06
  -4  11  -3   13.37   13.72
   4 -11  -3    7.57    8.92
  -4  11  -4   -2.84    5.59
  -4 -11   4    9.92   12.95
   4 -11  -4   26.74   16.57
  -4  11  -5    4.70    6.13
   4  11   5   -7.91    3.42
  -4 -11   5   18.43   14.63
   4 -11  -5   57.02   23.61
  -4 -11   6    0.32    5.52
   4  11   6   13.63   13.14
  -4  11  -6   25.58   26.63
   4 -11  -6    9.50    9.73
  -4 -11   7   21.11   14.17
   4  11   7   31.87   20.19
   4 -11  -7   57.96   25.15
  -4  11  -7   39.66   25.94
  -4 -11   8   35.91   23.72
   4  11   8   13.47   16.22
  -4  11  -8   15.34   12.61
   4 -11  -8   -1.64   12.89
  -4  11  -9   32.28   24.08
   4 -11  -9   -9.20   10.88
  -4 -11   9   -3.63   14.35
   4  11  10   20.62   23.01
   4 -11 -10   68.80   30.27
  -4  11 -10   21.13   29.52
  -4 -11  10   -7.81   13.83
   4  11  11   -8.79   14.94
  -4  11 -11   29.82   22.30
   4 -11 -11    0.24    8.51
  -4 -11  11    7.11   12.10
   4  11  12    2.43   15.21
   4 -11 -12   -0.76   13.41
  -4 -11  12    8.25   18.83
   4  11  13  -14.57   26.78
   4 -11 -13   27.12   19.99
  -4 -11  13    5.07    9.27
   4 -11 -14  -11.97   16.04
  -4 -11  14   63.78   42.66
  -4  12  12  -11.53   15.95
   4  12 -12   31.48   21.59
  -4  12  11   -0.88   12.34
  -4 -12 -10   29.08   21.47
  -4  12  10   -0.36   15.40
   4  12 -10   -0.11    1.23
   4 -12   9   -0.37   14.20
  -4 -12  -9   14.11   13.84
   4  12  -9   67.29   29.01
  -4  12   9    8.49   14.06
  -4 -12  -8   26.92   18.88
  -4  12   8   14.04   16.04
   4 -12   8   24.90   23.88
   4  12  -8   33.14   19.36
   4  12  -7   12.07   11.12
   4 -12   7   -7.09    7.67
  -4  12   7   -2.21    8.83
  -4 -12  -7    8.35   20.76
   4 -12   6   22.10   19.39
  -4 -12  -6    1.65    4.01
  -4  12   6    2.31    1.86
   4  12  -6   32.08   16.68
   4 -12   5   27.62   18.16
  -4 -12  -5    1.43    4.09
   4  12  -5   17.86   13.34
  -4  12   5   25.05   16.94
   4 -12   4   13.88   12.06
  -4 -12  -4   30.75   18.88
  -4  12   3   18.20   15.07
   4  12  -3   -0.28    1.70
  -4 -12  -3   16.81   13.22
   4 -12   3   -3.98   15.33
   4  12  -2   36.20   22.23
  -4 -12  -2   -1.13    3.38
  -4  12   2   28.10   19.97
   4  12  -1   41.20   22.06
  -4  12   1   26.77    7.10
   4 -12   1   30.30   18.02
  -4 -12  -1   17.13   13.21
  -4 -12   0   11.53   10.96
   4  12   0    3.38    6.17
  -4  12   0   34.28   19.73
   4 -12   0    3.05    5.79
  -4 -12   1   44.80   23.78
   4 -12  -1   18.54   16.26
   4  12   1   -7.46    8.98
  -4 -12   2   32.44   30.75
   4 -12  -2   28.81   18.83
  -4  12  -2   -1.05   11.65
   4  12   2    1.35   13.36
  -4 -12   3   14.12    4.29
  -4  12  -3   17.72   14.29
  -4  12  -4    2.48    6.69
   4  12   4    7.09   10.73
  -4  12  -5    6.41   14.00
   4 -12  -5   10.57    9.99
   4  12   6   11.82   10.75
   4 -12  -6   30.04   13.86
  -4 -12   6   18.58   14.73
   4  12   7   12.49   17.66
  -4  12  -7   38.25   27.90
   4 -12  -7    9.92    2.10
  -4 -12   7    7.35   15.79
  -4 -12   8   13.72    6.30
   4  12   8   72.44   31.87
   4 -12  -8   57.63   26.54
  -4 -12   9   -6.77    9.07
   4 -12  -9   -7.32   10.63
  -4  12  -9    0.27   11.93
  -4  12 -10   19.11   19.22
   4  12  10    0.85   14.29
  -4 -12  10   17.78   19.53
   4  12  11   -9.49    8.76
   4 -12 -11    6.54   11.77
  -4  12 -11   30.27   36.74
  -4  12 -12   42.23   33.16
   4 -12 -12    2.49    6.41
  -4 -12  12   24.75   24.29
   4  13 -10   38.62   22.83
   4  13  -9   32.16   20.12
   4  13  -8    5.59    8.05
  -4  13   8   10.93   11.63
   4  13  -7   -1.07    3.39
   4 -13   7    5.27    8.25
  -4  13   7    4.88   11.66
   4 -13   6   30.78   19.83
  -4 -13  -6   13.94   13.55
  -4  13   6   27.64   18.37
   4  13  -6    9.08    9.59
  -4 -13  -5   -8.89    1.69
   4  13  -5   33.78   19.33
   4 -13   5   26.79   24.06
  -4  13   5   -8.90   10.63
  -4  13   4   -8.89   10.30
   4 -13   4    2.06    6.11
  -4 -13  -4   -3.52    3.00
   4 -13   3   10.06    4.51
   4  13  -3   10.00   10.66
  -4  13   3   30.03   20.11
  -4 -13  -3   -7.02    8.84
   4  13  -2   43.75   25.45
  -4  13   2    3.84    7.67
  -4 -13  -2    1.37    3.88
   4  13  -1   10.60   20.23
  -4  13   1   -2.85   13.53
   4 -13   1   28.20   18.07
  -4 -13   0   -9.33   10.36
   4  13   0    5.19    7.97
   4 -13   0   22.26   16.35
  -4 -13   1   14.31    7.32
   4  13   1   33.79   19.87
   4 -13  -2    4.66    7.88
  -4 -13   2    9.38   23.30
  -4  13  -2    2.77    5.80
  -4  13  -3    2.19   10.11
  -4 -13   3   17.46   18.64
  -4  13  -4    1.87    6.00
   4  13   4    5.01    9.10
   4 -13  -4   16.44   20.60
  -4  13  -5    1.35   12.82
  -4 -13   5   75.99   31.25
   4  13   5   24.84    9.88
  -4  13  -6   15.50   12.39
   4  13   6   17.31    5.93
   4 -13  -6    7.82   10.16
   4 -13  -7   28.20   18.29
  -4 -13   7    8.06    9.35
   4  13   8   17.53   23.04
   4 -13  -8   23.31   17.32
  -4  13  -8  -11.11   20.35
  -4  13  -9   -0.24    2.00
   4  13   9   26.61   15.90
  -4 -13  10   15.04    4.58
  -4  14   7   10.44   12.38
   4  14  -7   22.56   15.93
   4  14  -6   41.33   21.28
  -4  14   6    9.95   14.49
   4  14  -5   65.10   29.08
  -4  14   5   -0.49   12.93
  -4  14   4    5.73    4.53
   4  14  -4    7.14    8.68
   4 -14   4   -2.71    5.60
  -4  14   3   -8.22   10.96
   4 -14   3   32.25   19.88
  -4 -14  -3   18.02   14.65
   4  14  -2   87.27   37.32
   4 -14   2   11.44   12.37
   4  14  -1   -3.35    8.36
  -4 -14  -1   13.88   13.12
  -4  14   1   32.44   22.87
   4 -14   1   41.63   22.74
   4  14   0   47.16   24.92
  -4 -14   0  108.55   34.32
   4 -14   0   51.86   26.11
  -4  14   0  156.76   45.33
   4  14   1   51.35   25.29
   4 -14  -1  -14.24   16.04
  -4  14  -1   23.31   17.47
  -4 -14   1    7.01    8.98
   4  14   2   10.32   11.23
  -4 -14   2   27.74   21.36
   4 -14  -2   -6.83   10.06
  -4 -14   3   12.03   16.67
  -4  14  -3    5.62    3.67
   4  14   3   19.08   23.01
  -4 -14   4   11.13   11.56
  -4  14  -4   -7.50    9.51
   4 -14  -4   -7.37   17.12
  -4  14  -5   30.18   19.86
   4 -14  -5    3.12   14.88
  -4 -14   5   18.94   15.39
  -4  14  -6  -10.58   10.71
   4  14   6    4.37   17.16
   4 -14  -6   67.85   27.59
  -4 -14   6   -8.40   16.39
  -4  14  -7   28.23   22.49
   4 -14  -7    3.43   11.95
  -5   0   2    3.07    1.33
   5   0  -2  517.26   16.96
  -5   0   3   -0.61    3.02
   5   0  -3  493.48   27.04
  -5   0   4   11.72    9.42
  -5   1   7  417.53   71.01
  -5   1   6   17.76   11.96
  -5   1   5   41.57   11.58
  -5   1   4   67.67   14.53
   5   1  -2  177.85    8.46
   5   1  -1    0.82    4.33
   5  -1  -1   94.21   12.27
   5  -1  -2  186.67   20.32
  -5  -1   2  181.22    8.18
   5  -1  -3  251.79   19.72
   5  -1  -4   65.12   12.94
   5  -1  -5   41.29   15.73
   5  -1  -6   16.97   15.61
   5  -1  -7  310.22   59.99
  -5   2  11   71.74   40.71
  -5   2  10  132.36   50.40
  -5   2   9   84.89   36.53
  -5   2   8   67.39   30.28
  -5   2   7  236.71   46.16
  -5   2   6    4.39    6.37
  -5   2   5   11.49    6.79
  -5   2   4    1.49    2.62
   5   2  -3   16.56    5.70
  -5   2   3    4.88    2.46
   5   2  -2    5.72    2.29
  -5   2   2   11.25    5.74
  -5  -2  -2   29.36   20.07
  -5   2   1   11.60    5.75
   5   2  -1    7.82    3.83
   5  -2   1    4.78    4.56
  -5  -2  -1   -6.89    5.08
   5  -2   0   14.79    6.19
   5   2   0    0.18    3.13
  -5   2   0   15.91    6.61
  -5  -2   0   -4.49    6.61
   5   2   1   -7.52   10.88
  -5  -2   1    7.44    3.99
   5  -2  -1    2.63    1.16
   5  -2  -2    5.32    1.18
   5   2   2   42.77   18.42
  -5  -2   2   14.91    5.17
  -5  -2   3    1.19    1.04
   5  -2  -3   10.28    4.70
   5  -2  -4   15.43    8.28
   5  -2  -5    4.56    2.57
   5  -2  -6    9.06    6.58
   5  -2  -7  236.63   46.14
   5  -2  -8   78.28   30.48
   5  -2  -9   -9.46   12.03
   5  -2 -10   41.70   27.77
  -5   3  14   63.97   49.39
  -5   3  13    6.70   13.34
  -5   3  12   40.02   30.45
  -5   3  10   11.80   13.57
  -5   3   9   21.78   25.08
  -5   3   8   -1.18    3.32
  -5   3   7  459.91   57.96
  -5   3   6   -5.64    7.58
  -5  -3  -5   24.42   22.62
  -5   3   5   67.56   18.65
  -5   3   4   58.72   15.58
   5   3  -4   82.62   15.02
  -5  -3  -4   79.59   35.22
   5   3  -3  160.06   18.38
  -5   3   3  176.36   24.38
  -5  -3  -3  164.13   41.14
  -5  -3  -2  120.60   27.41
   5   3  -2   69.30   15.52
  -5   3   2  145.36   24.49
   5  -3   2   51.41   16.62
   5  -3   1   16.22    7.19
   5   3  -1    9.71    5.38
  -5   3   1   22.89    8.38
  -5  -3  -1   13.04    4.06
   5  -3   0   -0.55    3.45
  -5   3   0   -3.72    2.96
  -5  -3   0    3.08    4.09
   5   3   0    6.64    4.71
   5   3   1   12.04    6.02
  -5   3  -1   20.33   11.10
  -5  -3   1   28.72    7.67
   5  -3  -1    9.40    6.92
  -5  -3   2  145.14   18.44
  -5   3  -2  144.62   34.41
   5  -3  -2   57.79   20.07
   5   3   2  116.31   26.46
  -5  -3   3  160.01   17.82
   5  -3  -3  175.17   23.90
   5   3   3  128.06   34.86
   5  -3  -4   57.43   13.81
  -5  -3   4   71.97   14.26
   5   3   4   13.57    8.11
   5  -3  -5   48.81   14.06
   5   3   5   94.85   44.70
   5  -3  -6    3.60    5.86
   5   3   6    6.41   14.47
   5  -3  -7  374.98   53.04
   5  -3  -8   38.35   18.67
   5  -3  -9   41.53   29.26
   5  -3 -11  -12.87   15.56
   5  -3 -12  -17.17   19.56
   5  -3 -13   19.28   22.03
  -5   4  18  -25.18   48.22
  -5   4  17   -5.25   10.81
  -5   4  16    6.26    3.18
  -5   4  15   92.08   53.11
  -5   4  13  -16.00   19.31
  -5   4  11   18.29   17.06
  -5   4  10   32.46   20.34
  -5   4   9   -5.19    7.32
  -5  -4  -9   16.36   18.37
  -5   4   8   19.37   13.01
  -5  -4  -8   -0.65   14.96
  -5   4   7   64.76   21.93
  -5  -4  -7   45.78   36.26
  -5   4   6    7.85    6.60
  -5  -4  -6   -1.56   26.56
   5   4  -5   22.19    7.67
  -5   4   5   27.45   10.99
  -5  -4  -5   34.60   16.27
   5   4  -4   45.29   12.26
  -5   4   4   39.48   13.46
  -5  -4  -4   71.30   29.74
  -5  -4  -3  341.13   54.78
   5  -4   3  282.32   49.56
   5   4  -3  358.29   33.44
  -5   4   3  357.43   40.28
  -5   4   2  481.18   55.08
  -5  -4  -2  477.52   53.11
   5  -4   2  413.38   48.83
  -5  -4  -1   23.88   10.73
  -5   4   1   49.99   15.18
   5   4  -1   21.78    6.42
   5  -4   0    1.69    3.89
  -5   4   0    1.27    4.41
  -5  -4   0   12.85    7.17
   5   4   0   11.92    8.59
   5   4   1   26.68   10.18
   5  -4  -1   30.75   10.04
  -5   4  -1   67.33   18.80
  -5  -4   1   31.98    9.67
  -5  -4   2  411.72   37.40
   5  -4  -2  199.99   43.30
   5   4   2  484.22   51.46
  -5   4  -2  397.06   47.23
   5   4   3  356.34   51.82
  -5  -4   3  273.68   30.67
  -5   4  -3  301.99   54.38
   5  -4  -3  295.02   35.70
   5   4   4   41.53   18.66
   5  -4  -4   47.46   14.03
  -5  -4   4   52.18   12.74
   5  -4  -5   22.73   11.55
   5   4   5   62.53   32.57
   5   4   6   18.97   16.22
   5  -4  -6    1.56    4.64
  -5  -4   6    0.25    6.57
   5  -4  -7   64.66   22.87
   5  -4  -8   -7.03    7.82
   5   4   8   19.82   22.00
   5  -4  -9   17.74   13.55
   5  -4 -10    6.07    8.62
   5  -4 -11   -2.64    6.41
   5  -4 -13   29.23   38.38
   5  -4 -14    0.29   11.54
   5  -4 -15   -3.89   26.16
   5  -4 -16  -11.12   32.87
  -5   5  19    6.87   35.94
  -5   5  18   10.92   14.68
  -5   5  17   37.31   48.53
  -5   5  15   73.22   44.24
  -5   5  14    8.52   17.45
  -5   5  13   42.18   28.86
  -5  -5 -12   15.90   38.19
  -5   5  11   15.96   14.99
  -5  -5 -11   16.76   24.07
  -5   5  10   15.17   13.39
  -5  -5 -10   62.50   38.74
  -5   5   9   -0.01   10.63
  -5  -5  -9   48.17   33.58
  -5  -5  -8   55.23   37.80
  -5   5   8   58.59   22.14
  -5   5   7  269.67   44.10
   5   5  -7  181.37   38.47
  -5  -5  -7  212.31   58.33
  -5   5   6    9.99    7.05
   5   5  -6    5.29    3.01
  -5  -5  -6   15.67    8.36
  -5  -5  -5   13.18   13.57
   5   5  -5   46.49   17.64
  -5   5   5   19.55    9.26
  -5  -5  -4   30.15   17.24
   5  -5   4   27.46   19.61
  -5   5   4   19.33   10.71
   5   5  -4   23.10    8.83
  -5  -5  -3  113.41   30.82
   5  -5   3  151.47   32.90
   5   5  -3  203.61   28.85
  -5   5   3  174.39   30.91
   5   5  -2   23.61   14.71
  -5   5   2  103.86   27.47
  -5  -5  -2   94.71   23.34
   5  -5   2   71.54   21.11
   5  -5   1   28.33   13.85
  -5  -5  -1   13.51    8.38
  -5   5   1   16.36    9.99
   5   5  -1    0.32    5.30
  -5  -5   0   -1.69    2.39
   5   5   0   17.57   10.09
   5  -5   0   -0.74    3.59
  -5   5   0    9.29    6.95
  -5   5  -1    3.23    7.58
   5  -5  -1   15.99    8.66
  -5  -5   1    7.70    5.76
  -5  -5   2   96.50   21.75
   5  -5  -2   99.00   36.99
   5   5   2   77.74   20.93
  -5   5  -2  125.59   28.45
   5   5   3  112.42   30.77
  -5  -5   3  137.80   23.63
  -5   5  -3  135.64   33.11
   5  -5  -3  156.88   27.81
  -5   5  -4    4.37    8.09
   5   5   4   18.21   12.62
   5  -5  -4   20.84   10.51
  -5  -5   4   14.04    8.47
   5   5   5   52.18   26.72
  -5  -5   5   10.25    1.81
   5  -5  -5   32.81   12.76
  -5  -5   6    8.85    8.04
   5  -5  -6   20.55   11.41
  -5  -5   7  228.75   44.82
   5  -5  -7  263.83   41.30
   5   5   7  185.38   56.64
   5  -5  -8   65.22   24.97
   5   5   8   -7.94   12.89
   5  -5  -9   28.49   24.72
   5   5  10   34.51   31.12
   5  -5 -10   54.48   24.76
   5  -5 -11    5.14   14.63
   5   5  11   52.92   40.95
   5  -5 -12  -10.25    9.05
   5  -5 -13   54.87   32.71
   5   5  13   24.53   45.13
   5  -5 -14  105.92   48.50
   5  -5 -15   50.78   32.70
   5  -5 -16  -19.23   15.27
   5  -5 -17   15.73   37.77
   5  -5 -18   -5.13   20.08
   5  -5 -19  -27.60   40.62
  -5   6  18   63.41   46.63
  -5   6  16   52.15   49.59
  -5  -6 -15  100.86   64.80
  -5   6  15   80.05   43.36
  -5   6  14  201.30   62.51
  -5  -6 -14  192.50   85.64
  -5   6  13   82.79   38.31
  -5  -6 -13   83.81   54.19
  -5   6  12   -9.41   21.61
  -5  -6 -12   72.75   47.92
  -5   6  11   82.39   33.56
  -5  -6 -11   31.53   29.65
  -5   6  10   46.23   22.66
  -5  -6 -10   17.63   20.90
  -5  -6  -9    9.81   14.37
  -5   6   9   22.51    7.21
  -5   6   8   59.42   24.64
   5   6  -8   38.58   23.62
  -5  -6  -8   80.17   37.69
  -5  -6  -7  114.49   38.79
  -5   6   7   66.32   22.48
   5   6  -7  126.55   30.14
   5   6  -6   10.74   11.74
  -5   6   6    4.14    6.49
   5  -6   5   19.29   12.67
  -5  -6  -5    6.46    8.25
   5   6  -5   12.06    8.64
  -5   6   5   17.05   11.66
   5   6  -4    8.88    5.21
  -5   6   4   17.66   10.59
   5  -6   4   15.33   12.31
  -5  -6  -3   14.50    9.03
   5   6  -3   15.63    9.56
   5  -6   3   11.70   12.80
  -5   6   3   -0.28    5.65
   5   6  -2    4.22    5.32
  -5   6   2    5.83   10.94
  -5  -6  -2    1.43    3.82
   5  -6   1   -2.64    6.02
  -5   6   1   13.69   10.58
  -5  -6  -1    4.63    3.29
   5   6  -1    3.92    4.75
  -5  -6   0    5.59    5.37
   5  -6   0   -1.63    4.69
  -5   6   0   15.57   11.36
   5  -6  -1    2.98    8.55
   5   6   1   -0.67    6.21
  -5  -6   1   -2.53    2.56
   5   6   2  210.27   39.58
  -5   6  -2    8.32   10.18
   5  -6  -3    8.28    7.95
  -5   6  -3   30.83   15.28
   5   6   3   -3.92   12.03
  -5  -6   3    6.23    4.11
  -5   6  -4  -12.70   15.08
  -5  -6   4   -4.99    8.94
   5  -6  -4   17.43   10.18
  -5  -6   5    5.63   10.34
   5   6   5    3.86    3.29
   5  -6  -5    0.78    7.22
  -5   6  -5   13.75   15.38
   5   6   6   38.84   21.87
  -5  -6   6    4.23    3.84
   5  -6  -6    6.38    6.48
   5   6   7   98.35   38.05
  -5  -6   7  140.19   32.39
   5  -6  -7  133.14   32.07
  -5  -6   8   53.28   23.52
   5  -6  -8   17.73   12.69
   5   6   8   62.18   32.77
   5  -6  -9   16.59   12.53
   5   6   9    3.42   13.48
   5  -6 -10   84.39   30.35
   5   6  10   28.52   26.18
   5  -6 -11  125.59   39.93
   5   6  11   29.27   28.29
   5  -6 -12   38.60   23.88
   5   6  12    7.95   32.83
   5  -6 -13   -4.82    8.92
   5   6  13   16.20   28.00
   5   6  14  272.50  103.02
   5  -6 -14  292.71   75.18
   5   6  15   17.71   24.76
   5  -6 -15   34.99   32.76
   5   6  16   98.59   64.50
   5  -6 -16   -4.93   31.02
   5  -6 -17   48.75   52.72
   5   6  17   -5.32   23.41
   5  -6 -18    9.13   28.53
  -5   7  17   44.14   48.72
  -5   7  16   38.40   29.02
  -5  -7 -16   19.70   28.81
  -5  -7 -15   26.72   32.35
  -5   7  14   53.16   34.14
  -5  -7 -14   22.19   40.43
  -5  -7 -13   28.64   30.00
  -5   7  12  123.33   42.67
  -5  -7 -12  -18.22   22.75
  -5   7  11   10.28   13.45
  -5  -7 -11  -10.91   16.45
  -5  -7 -10   46.42   31.57
  -5   7  10   17.09    8.10
  -5  -7  -9  -10.63   13.73
  -5   7   9   17.44   18.69
   5   7  -9  -10.97    9.23
  -5  -7  -8    1.80   21.41
   5   7  -8    0.07   10.11
  -5   7   8   39.96   19.49
  -5  -7  -7  159.25   46.98
  -5   7   7  180.89   39.14
   5   7  -7  140.11   33.34
   5  -7   7  139.18   52.77
  -5  -7  -6   11.14    2.61
   5  -7   6    8.62   17.89
   5   7  -6   26.07   13.01
  -5   7   6   12.03    9.69
  -5  -7  -5   42.15   18.10
  -5   7   5   63.61   22.03
   5  -7   5   40.88   15.67
   5   7  -5   44.70   16.61
   5  -7   4   23.78   13.03
  -5   7   4   36.30   15.47
  -5  -7  -4   25.93   14.06
   5   7  -4   22.60   11.62
  -5   7   3   48.25   19.09
  -5  -7  -3   33.25   13.40
   5   7  -3   46.39   15.95
   5  -7   3   34.87   19.04
   5   7  -2   83.84   36.52
  -5   7   2   39.18   21.87
   5  -7   2   23.22    4.64
  -5  -7  -2   44.55   18.39
  -5   7   1   11.58    9.30
  -5  -7  -1   21.05   13.98
   5  -7   1   11.48    9.65
   5   7  -1   26.42   12.58
   5  -7   0   21.12   12.59
  -5   7   0    5.42    6.23
  -5  -7   0   -2.95    1.34
   5   7   0    4.68    6.56
  -5   7  -1    6.61    6.46
   5  -7  -1   12.61    7.22
   5   7   1   25.16   11.97
  -5  -7   1   13.73   10.68
  -5  -7   2   49.26   20.26
   5  -7  -2  139.62   42.63
  -5   7  -2  137.74   33.38
   5   7   2   60.78   20.43
   5  -7  -3   39.20   17.69
   5   7   3   53.30   20.09
  -5  -7   3   35.75   14.86
  -5   7  -3   16.57    7.61
   5   7   4   24.27   13.74
  -5   7  -4   45.71   21.47
  -5  -7   4   37.66   16.34
   5  -7  -4   42.35   16.60
   5   7   5   68.46   26.21
  -5   7  -5   64.84   25.82
   5  -7  -5   26.55   13.18
  -5  -7   5   30.90   12.74
  -5   7  -6   14.40   20.60
   5   7   6   24.86   17.06
  -5  -7   6   -1.87   10.21
   5  -7  -6   -2.92    9.84
   5   7   7  106.56   38.04
   5  -7  -7  227.55   42.85
  -5  -7   7  224.55   41.69
   5   7   8   11.73   13.63
   5  -7  -8   32.42   16.64
  -5  -7   8   -8.17   15.42
   5   7   9   39.05   26.31
   5  -7  -9    9.44    9.52
   5   7  10    5.50   23.12
   5  -7 -10    5.76   11.59
   5   7  11  -14.18   28.59
   5  -7 -12   14.55    8.61
   5   7  12  -17.46    7.76
   5  -7 -13   57.62   30.17
   5   7  13  -11.81   43.37
   5  -7 -14   75.73   37.13
   5   7  14   26.49   34.35
   5   7  15   17.95   43.36
   5  -7 -15   19.26   20.55
   5   7  16  126.60   82.03
   5  -7 -16    3.48   21.08
   5  -7 -17    4.48   28.90
   5   7  17  -20.96   36.19
  -5   8  17   21.28   31.42
  -5   8  15   14.71   24.17
  -5  -8 -15  -16.72   43.30
  -5   8  14   87.53   39.67
  -5   8  13   41.98   25.83
  -5  -8 -13    5.16   21.37
  -5  -8 -12   58.38   38.24
  -5   8  12    1.42   14.06
  -5  -8 -11   58.57   35.42
  -5   8  11   -8.40   13.37
  -5   8  10   -5.43    8.59
  -5  -8 -10   -0.89    4.12
   5   8 -10    2.42    6.48
  -5  -8  -9   64.00   33.07
   5   8  -9    2.63    4.85
   5   8  -8    3.00    1.29
   5  -8   8   22.72    8.43
  -5   8   8   30.83   17.29
  -5   8   7   17.54   12.56
   5   8  -7   -7.52   11.67
   5  -8   7  -15.37    8.41
   5   8  -6    7.98    9.95
  -5   8   6    2.94    5.31
   5  -8   6   -8.98    8.43
   5  -8   5    3.19    7.07
  -5  -8  -5   14.78    6.13
  -5   8   5   30.64   17.49
   5   8  -5    8.24    6.14
  -5  -8  -4   13.24   11.93
   5   8  -4   36.77   17.48
   5  -8   4    5.02    7.06
  -5   8   4   11.56    7.91
  -5   8   3   88.21   26.95
   5  -8   3   93.70   28.99
   5   8  -3   87.67   25.89
  -5  -8  -3   99.57   28.26
   5  -8   2  166.43   34.92
   5   8  -2  170.18   49.22
  -5   8   2  157.66   47.07
  -5  -8  -2  155.48   32.49
   5   8  -1   34.77   17.35
   5  -8   1    6.09    9.84
  -5   8   1   10.30    4.50
  -5  -8  -1    1.65    7.58
   5  -8   0   10.27   11.41
  -5  -8   0    1.88    3.50
   5  -8  -1   15.53    9.10
   5   8   1   14.12   10.31
  -5   8  -1   20.61   13.95
  -5  -8   1   31.70   16.27
  -5   8  -2  161.77   31.84
  -5  -8   2   97.62   30.12
   5  -8  -2  216.43   46.63
   5   8   2  153.62   35.95
   5  -8  -3   99.72   29.64
  -5  -8   3   93.45   27.36
  -5   8  -3  106.47   31.12
   5   8   3   88.07   27.05
  -5   8  -4   31.25   15.85
   5   8   4   15.50   11.78
  -5  -8   4   13.98   11.55
   5  -8  -4   24.36   14.52
   5   8   5    0.61    9.29
  -5   8  -5   18.86   18.87
   5  -8  -5    2.75    4.50
  -5  -8   5   -0.93    8.84
   5   8   6   -5.10    7.65
   5  -8  -6   -6.16   12.13
  -5   8  -6   44.34   26.17
  -5  -8   6   28.20   14.17
  -5   8  -7   13.76   12.54
  -5  -8   7   19.20   15.83
   5  -8  -7   19.13   12.67
  -5  -8   8   10.29   13.02
   5   8   8    0.24    1.89
   5  -8  -8    0.11    1.03
   5   8   9   31.01   22.65
   5  -8  -9   -2.90   11.15
  -5  -8   9   12.55    7.62
   5   8  10    8.35   10.46
   5  -8 -10    9.23   15.60
  -5  -8  10    7.54    9.13
   5  -8 -11   10.02    5.89
  -5  -8  11   -6.53   19.61
   5   8  12    4.51   21.06
   5  -8 -12   24.19   24.80
   5  -8 -13   20.69   14.77
   5  -8 -14   34.47   24.75
   5  -8 -15   -8.41   19.73
   5   8  15  -16.07   31.60
   5  -8 -16   20.08   13.29
   5   8  16   78.25   39.68
   5  -8 -17  -19.73   30.37
  -5   9  16    4.68   16.89
  -5   9  15    8.01    4.32
  -5   9  14   21.59   22.52
  -5  -9 -14   90.53   51.10
  -5  -9 -13   41.71   43.00
  -5   9  13   15.92   18.70
  -5  -9 -12   56.19   35.22
  -5   9  12   58.18   27.89
  -5   9  11    7.02    7.68
   5   9 -11   44.24   25.65
   5   9 -10    1.78    8.44
  -5   9  10   43.27   22.49
  -5  -9  -9   18.05   17.20
   5   9  -9   13.07   14.65
   5  -9   9   22.38   29.25
  -5   9   9   -7.55    9.24
  -5  -9  -8   -0.66    3.07
  -5   9   8    3.40    5.85
   5  -9   8   22.45   26.78
   5   9  -8   10.22   15.11
  -5  -9  -7  105.96   36.59
   5   9  -7   60.52   23.45
   5  -9   7   60.48   25.55
  -5   9   7   45.67   21.13
   5   9  -6   -0.01    0.29
  -5  -9  -6    4.82    8.24
  -5   9   6    2.63    4.82
   5  -9   6   17.20   12.10
  -5  -9  -5   29.57   16.98
   5   9  -5    5.23    6.57
   5  -9   5   -1.91    3.71
  -5   9   5   17.91   12.46
  -5  -9  -4   25.62   16.04
   5   9  -4   13.34   12.65
   5  -9   4   28.73   17.69
  -5   9   3   32.20   17.35
   5  -9   3   30.43   16.35
   5   9  -3   57.46   23.40
  -5  -9  -3   63.31   23.40
   5   9  -2   39.68   25.00
  -5   9   2   36.34   23.12
  -5  -9  -2   34.09   18.01
   5  -9   2   20.46   12.88
   5   9  -1    3.14    5.08
  -5   9   1   16.79    8.75
   5  -9   1   -5.39   10.02
  -5  -9  -1   -1.20    5.26
  -5  -9   0   10.32   10.95
   5   9   0    9.46    8.59
  -5  -9   1   -5.36    7.81
   5  -9  -1   21.41   15.46
   5   9   1    4.71    5.97
  -5   9  -1   -6.25   12.99
   5  -9  -2   21.09   13.77
  -5  -9   2   38.16   22.77
   5   9   2   28.99   15.51
  -5   9  -2   36.44   20.37
   5  -9  -3   76.07   26.92
  -5   9  -3   57.97   23.73
  -5  -9   3   34.51   16.73
   5   9   3   38.90   18.40
  -5  -9   4    2.23    5.91
   5   9   4   -2.42    8.25
  -5   9  -4   15.92   14.45
   5  -9  -4   16.06   11.73
  -5   9  -5   20.47   19.73
   5   9   5   17.86   13.44
  -5  -9   5   18.70   13.19
   5  -9  -5   16.91   11.74
  -5  -9   6    5.99    6.63
  -5   9  -6    2.60    4.31
   5   9   6   42.90   21.01
   5  -9  -6   18.54   12.52
  -5  -9   7   90.17   28.75
   5   9   7   74.98   30.82
   5  -9  -7   63.18   24.38
  -5   9  -7   78.24   32.19
  -5   9  -8   30.71   30.14
   5  -9  -8    1.33    3.63
  -5  -9   8   19.50   11.43
   5   9   8   32.41   21.39
  -5  -9   9    4.72   10.02
   5   9   9   -4.55   10.12
   5  -9  -9   12.38   19.89
  -5   9  -9  -25.73   46.88
   5   9  10    3.93    2.45
  -5  -9  10   14.26   16.07
   5  -9 -10   23.37   13.76
   5  -9 -11   10.36   15.10
  -5  -9  11   18.72   22.85
   5   9  12   -2.10   27.84
   5  -9 -12   15.12   26.46
  -5  -9  12   53.20   29.98
   5   9  13    1.76   14.63
   5  -9 -13    8.34    9.79
   5   9  14   16.37   36.21
   5  -9 -14   37.46   28.28
   5  -9 -15   21.16   11.92
   5   9  15  -12.00   25.71
  -5  10  14   90.77   39.23
  -5 -10 -13   27.63   25.69
  -5  10  13   28.67   18.35
  -5 -10 -12   11.71    3.57
  -5  10  12   52.73   26.10
   5  10 -12    6.48    6.15
  -5 -10 -11   89.90   41.36
  -5  10  11   50.23   25.55
   5  10 -11   35.37   22.26
   5 -10  10   22.07   20.61
  -5 -10 -10   49.91   30.20
  -5  10  10   47.31   25.11
   5  10 -10   29.78   19.56
  -5 -10  -9   65.42   32.19
  -5  10   9    0.53   11.17
   5  10  -9   20.38   14.99
  -5 -10  -8   -7.92   10.59
   5  10  -8   33.16   19.22
  -5  10   8    9.52   11.73
   5 -10   8  -10.68   17.72
   5  10  -7   59.53   22.45
  -5 -10  -7   20.65   16.98
   5 -10   7   13.63    8.54
  -5  10   7   47.19   21.79
  -5 -10  -6   68.25   27.22
  -5  10   6    5.67    7.39
   5 -10   6   26.89   19.31
  -5 -10  -5   -6.13    8.23
   5 -10   5    1.75    1.40
   5  10  -5    6.84    7.27
   5 -10   4    4.02    6.40
  -5 -10  -4   12.12   16.40
   5  10  -4   19.95   13.14
   5 -10   3   -3.60    5.72
   5  10  -3   18.90   12.69
  -5 -10  -3   21.00   14.05
   5  10  -2    9.24   11.95
  -5  10   2   22.65   19.55
  -5 -10  -2   32.13   17.71
   5 -10   2    0.06   14.39
  -5  10   1   14.40   11.86
   5 -10   1   -4.66    6.65
  -5 -10  -1    7.01    7.61
   5 -10   0   -7.56    8.28
  -5 -10   0   15.25   10.92
  -5 -10   1   35.64   18.47
   5 -10  -1   23.05   14.85
  -5  10  -1   16.41   14.61
   5  10   1    7.99    7.50
   5 -10  -2   28.28   20.02
  -5 -10   2   -7.21    8.54
  -5  10  -2   12.70   15.31
  -5  10  -3   -2.88    6.84
  -5 -10   3   -1.69    5.60
   5  10   3   13.94   11.71
   5 -10  -3   -8.64    9.25
  -5  10  -4    3.50    7.13
  -5 -10   4    2.19    8.73
   5  10   4   -6.81   14.33
   5 -10  -4    5.75   12.92
   5  10   5   -7.48    9.30
  -5 -10   5    4.25    7.87
  -5  10  -5   11.89    6.78
  -5  10  -6   17.52   16.27
   5  10   6   31.48   18.97
   5 -10  -6   16.25   16.09
  -5 -10   7   75.14   26.61
   5  10   7   34.28   19.88
  -5  10  -7   38.16   21.74
   5 -10  -7   55.60   23.65
   5  10   8   20.44   16.96
  -5 -10   8   -0.43   14.09
   5 -10  -8   18.42   17.35
  -5  10  -8   29.72   27.90
   5  10   9   20.75   27.01
  -5 -10   9    9.48    6.94
   5  10  10   45.31   28.44
  -5 -10  10   14.63    7.19
   5 -10 -10   38.88   21.98
  -5  10 -10   12.99   22.39
   5  10  11   16.22   22.64
   5 -10 -11   30.13   18.92
  -5 -10  11   22.51   12.77
  -5 -10  12   33.34   28.90
   5  10  12  -10.27   15.30
   5 -10 -12   49.79   24.70
   5  10  13  -10.30   34.50
   5 -10 -13   34.54   16.69
  -5 -10  13   44.99   42.82
   5  10  14   56.42   45.57
   5 -10 -14   83.63   36.86
   5  11 -13    5.14   11.14
  -5  11  12   24.56   22.59
  -5 -11 -11   -8.32   17.77
  -5  11  11    0.41   13.17
   5  11 -11    1.51    4.38
   5 -11  11  -19.82   21.42
   5  11 -10    2.85    5.96
  -5 -11 -10   18.67   19.01
  -5  11  10   -6.20   12.67
   5 -11  10   13.42   20.10
   5 -11   9   10.02   13.11
  -5 -11  -9   13.02   14.25
  -5  11   9   13.81   12.67
   5  11  -9    0.72   16.16
  -5 -11  -8   21.73   16.94
   5  11  -8    9.51    9.90
   5 -11   8    6.28   17.48
  -5  11   8   -7.14    3.22
  -5 -11  -7   35.73   20.62
  -5  11   7   77.51   28.77
   5 -11   7   76.26   30.69
  -5 -11  -6   -6.02    4.76
   5 -11   6   -6.32    6.05
  -5  11   6   22.56   15.37
  -5  11   5   -9.02   14.92
  -5 -11  -5   29.66   18.69
   5 -11   5   18.43   15.49
   5  11  -5    1.15    3.49
  -5  11   4    5.63    7.85
   5  11  -4   33.63   17.54
  -5 -11  -4   21.22   15.03
   5 -11   3   -3.48    5.77
  -5  11   3   27.40   17.72
   5  11  -3   63.93   24.67
  -5 -11  -3    8.00    9.17
  -5  11   2   23.38   24.26
  -5 -11  -2   -6.81    8.01
   5 -11   2    1.81    4.10
  -5  11   1   31.49   18.44
   5 -11   1   23.25   15.94
  -5 -11  -1   -2.63    4.89
   5  11  -1   27.07   16.62
   5 -11   0   -7.61    8.69
  -5  11   0    5.13    7.46
  -5 -11   0    6.83   10.60
  -5 -11   1   20.78   16.83
   5 -11  -1    0.95    8.18
  -5  11  -1   13.00   11.63
   5  11   1   33.59   17.64
  -5 -11   2   40.88   19.37
   5 -11  -2   43.53   24.32
   5  11   2   34.68   18.10
  -5  11  -2   29.50   17.80
   5 -11  -3   14.28   12.44
  -5 -11   3   45.89   24.48
   5  11   3    3.39    2.39
  -5  11  -3   22.88   18.17
  -5  11  -4    5.19    3.29
   5  11   4   39.19   20.50
   5 -11  -4    0.10    7.32
   5  11   5   12.20   11.97
  -5  11  -5   14.95   11.93
  -5 -11   5   24.43   15.42
   5 -11  -5   12.78   11.28
   5  11   6   -9.82   13.68
  -5  11  -6   15.34   10.49
   5 -11  -6   13.67   14.60
  -5 -11   6    2.54    7.02
   5  11   7    5.44    7.42
  -5  11  -7   71.30   33.83
   5 -11  -7   58.38   24.54
  -5 -11   7   44.58   22.05
   5  11   8    5.86   15.81
   5 -11  -8   10.39    5.62
  -5  11  -8   18.69   22.75
   5  11   9   -2.91   13.95
  -5  11  -9   22.21   22.36
   5 -11  -9   21.90   21.32
  -5 -11   9   34.05   19.78
   5  11  10  -10.84   23.79
  -5  11 -10   11.44    4.43
   5 -11 -10   17.99   19.64
  -5 -11  10   -3.37    6.41
   5  11  11   -7.90    9.22
  -5  11 -11   33.95   29.64
   5 -11 -11   -5.12   11.19
   5  11  12   32.70   24.80
   5 -11 -12    8.32   15.88
   5 -11 -13    5.79    9.84
   5  12 -11   12.14   12.95
  -5  12  10   19.10   21.03
   5  12 -10    2.36    5.48
   5 -12  10    7.12    3.60
   5 -12   9    2.41   15.36
   5  12  -9   19.55   14.51
  -5  12   9   -1.96    6.83
   5 -12   8    7.54   14.78
   5  12  -8   -5.96    8.02
  -5 -12  -8   -5.43   10.10
  -5  12   8   -5.00   11.53
  -5 -12  -7   14.14   18.87
  -5  12   7   11.14   11.50
   5 -12   7   32.95   18.87
   5  12  -7   39.05   19.54
   5 -12   6   13.86   17.37
   5  12  -6   13.93   11.31
  -5  12   6   -7.38    3.61
   5 -12   5   -2.12    5.01
  -5 -12  -5    1.34    4.05
   5  12  -5   20.18   14.51
  -5  12   5   -0.85   11.90
  -5  12   4    5.50   12.29
   5  12  -4   -8.02    8.96
   5 -12   4    0.34    1.92
  -5  12   3   36.71   21.70
   5  12  -3   69.97   27.24
  -5 -12  -3   36.61   20.03
  -5  12   2   98.26   41.48
   5  12  -2   10.48   13.99
   5 -12   2   27.12   19.72
  -5 -12  -2   75.96   27.56
   5  12  -1   22.67   16.00
  -5  12   1   19.64   15.18
   5 -12   1    2.42    5.30
   5  12   0    7.51    9.94
  -5  12   0    6.94    8.85
  -5 -12   0   34.11   18.92
   5 -12  -1   13.09   12.69
  -5  12  -1   -5.30    8.08
   5  12   1   12.42   11.30
  -5 -12   2   95.02   34.17
   5 -12  -2   30.56   22.06
  -5  12  -2   40.05   24.74
   5  12   2   29.40   17.44
  -5  12  -3   14.22   12.79
  -5 -12   3   41.24   24.15
   5  12   3   58.52   24.89
  -5 -12   4   12.99   11.51
   5  12   4   -7.61   18.02
  -5  12  -4   20.93   13.12
   5 -12  -4    2.58    9.43
  -5 -12   5   36.46   19.87
   5  12   5   43.83   22.91
   5 -12  -6   29.60   17.82
   5  12   6   -6.11   10.41
  -5  12  -6    5.08    2.24
   5  12   7   -7.24   14.41
   5 -12  -7    6.73   11.12
  -5  12  -7   15.35    7.15
  -5 -12   7   16.35   12.44
  -5  12  -8    8.31   15.52
   5  12   8    1.87    2.97
   5  12   9   -4.51    9.60
   5 -12  -9   -2.70    8.67
  -5  12  -9   12.85   20.15
   5  12  10  -12.01   15.16
  -5  12 -10   -3.27   17.85
   5 -12 -10    1.18    5.92
  -5 -12  10   -8.81   19.78
  -5  12 -11    6.47   28.10
  -5 -12  11   17.94    5.36
   5  13  -8   15.00   19.74
  -5 -13  -7   17.91   16.32
   5 -13   7   23.58   15.41
  -5  13   7   40.87   22.50
   5  13  -7   37.93   19.77
   5 -13   6   17.81   15.38
  -5 -13  -6   19.51   16.33
   5  13  -6   -3.07    5.56
  -5  13   6   38.27   21.78
   5 -13   5   11.80   12.18
  -5 -13  -5   -0.69    4.55
   5  13  -5   18.26   14.70
  -5  13   5   -0.51    6.33
  -5  13   4    3.96    7.29
  -5 -13  -4    2.41   11.63
   5 -13   4   36.92   20.50
  -5  13   3   12.12   13.08
   5  13  -3   55.22   25.21
  -5 -13  -3    0.69    8.56
   5 -13   3    2.71    5.44
  -5  13   2   64.45   34.45
   5  13  -2   -2.77   11.56
   5 -13   2   15.33   13.42
  -5 -13  -2    3.87    6.50
   5  13  -1   48.60   24.40
  -5  13   1   37.26   21.91
   5 -13   1   -7.81    9.60
  -5 -13  -1   20.93   15.16
   5 -13   0   25.40   17.34
  -5 -13   1   22.90   16.56
   5 -13  -1   -4.54   15.62
  -5  13  -1   11.81   12.55
   5  13   1    9.63   16.74
   5 -13  -2   32.89   21.98
  -5 -13   2    2.51   13.88
   5  13   2   36.80   20.17
   5 -13  -3   -6.34    6.30
  -5 -13   3   23.47   20.15
   5  13   3    8.63   11.27
  -5  13  -3   10.60   14.51
  -5  13  -4   18.04   14.77
  -5 -13   4   17.79   14.06
   5 -13  -4   -0.50    6.77
   5  13   4    9.81   14.06
  -5  13  -5   15.66   14.36
   5  13   5    1.08    8.30
  -5 -13   5   25.45   16.83
   5 -13  -5   11.21    5.20
  -5  13  -6   24.50   20.22
   5 -13  -6   41.93   22.04
   5  13   7   18.70   17.47
  -5  13  -7   27.78   15.94
   5 -13  -7   16.87   15.26
  -5 -13   7   55.37   25.56
  -5  13  -8   12.27   14.15
  -5 -13   8   24.32   16.28
   5  13   8   26.24   26.40
   5  14  -4   -1.42   10.68
   5 -14   4    2.15    5.02
  -5  14   3    2.81    9.50
   5  14  -3   -1.57    9.71
  -5 -14  -3   -3.63    6.67
   5  14  -2  -13.96   19.68
  -5  14   2   32.50   24.91
   5 -14   2   79.68   30.88
  -5 -14  -2   12.16   14.01
   5  14  -1   36.34   22.05
  -5  14   1   13.64   13.74
   5 -14   1    0.91    4.61
  -5 -14  -1    7.83    9.67
  -5 -14   0   15.05   13.54
   5  14   0   12.56   17.95
  -5  14   0   15.32   14.22
   5 -14  -1   27.49   20.62
  -5 -14   2    5.46    6.08
   5 -14  -2    8.05   11.27
  -5  14  -2   11.28   12.73
   5  14   2   30.24   21.10
   5  14   3   14.36   15.53
   5 -14  -3    4.17    7.59
  -5 -14   3   23.31   19.20
  -5  14  -3   22.53   16.47
   5 -14  -4   -6.79    9.28
  -5  14  -4   -4.90    7.88
  -5 -14   4   -2.48    5.51
   5  14   4  -10.48   11.95
   6   0  -2   32.03    4.67
   6   0  -3   20.31    4.20
  -6   0   3    4.05    2.74
   6   0  -4    7.44    1.39
  -6   1   8   29.75   20.07
  -6   1   7   81.55   28.42
  -6   1   6  143.95   29.19
  -6   1   5  138.34   22.87
  -6   1   4   26.19    7.40
   6   1  -2   72.74    7.14
  -6   1   2    3.54    2.24
  -6   1   1   22.03    7.47
   6  -1  -1   38.38    9.11
   6  -1  -2  100.42   12.17
  -6  -1   2   66.32    8.85
   6  -1  -3   76.89   10.47
   6  -1  -4   43.29    9.06
   6  -1  -5  102.32   19.86
   6  -1  -6  145.58   31.55
   6  -1  -7   37.98   19.48
  -6   2  11   73.94   39.35
  -6   2  10   99.60   41.69
  -6   2   9   28.51   19.83
  -6   2   8   11.80   12.36
  -6   2   7   58.88   20.46
  -6   2   6   23.27   10.79
  -6   2   5   19.19    7.92
  -6   2   4    8.92    5.49
   6   2  -3   21.12    4.73
  -6   2   3   25.09    7.63
  -6   2   2   56.68   10.93
   6   2  -2   51.81    7.46
   6   2  -1   11.72    3.96
  -6   2   1    6.10    7.32
  -6  -2  -1   12.09    6.75
   6  -2   0  703.77   49.00
  -6   2   0  670.58   49.17
  -6  -2   0  623.79   55.65
   6   2   0  601.86   51.35
  -6  -2   1   23.78    8.62
   6  -2  -1    6.93    4.10
   6   2   1   -7.72    7.73
   6  -2  -2   46.70    8.99
  -6  -2   2   47.84    7.10
  -6  -2   3   23.12    4.53
   6  -2  -3   22.20    6.92
  -6  -2   4    9.40    1.27
   6  -2  -4   12.76    6.07
   6  -2  -5    7.96    5.50
   6  -2  -6   -3.81    4.40
   6  -2  -7   -0.01   12.46
   6  -2  -8   18.69   13.79
   6  -2  -9    7.53   10.03
   6  -2 -10   85.57   38.11
   6  -2 -11   20.88   20.48
  -6   3  15    9.20   17.19
  -6   3  14   13.15   19.29
  -6   3  13   -8.83   24.25
  -6   3  12  -10.70   14.97
  -6   3  11   83.66   38.16
  -6   3  10  171.61   49.42
  -6   3   9   69.87   27.06
  -6   3   8   56.96   21.48
  -6   3   7   44.66   16.72
  -6   3   6  167.92   28.82
   6   3  -5   72.94   18.42
  -6   3   5   80.81   18.10
   6   3  -4   58.03   12.87
  -6   3   4   22.86    9.77
  -6  -3  -4   29.88   24.43
  -6   3   3   45.81   11.06
  -6  -3  -3   77.73   33.13
   6   3  -3   42.58    8.87
  -6   3   2   31.97    9.10
   6   3  -2   45.02   10.09
  -6  -3  -2   53.06   19.19
  -6  -3  -1   18.67    9.97
   6   3  -1   -0.59    2.85
  -6   3   1   -0.43    1.28
   6  -3   1   15.77   10.80
  -6  -3   0  224.58   30.07
   6   3   0  226.18   29.11
   6  -3   0  211.62   30.67
  -6   3   0  316.15   37.87
  -6   3  -1   10.28   10.93
  -6  -3   1    0.80    1.87
   6  -3  -1   14.20    6.17
   6   3   1   21.03   10.43
  -6  -3   2   37.82    8.78
   6  -3  -2   30.09    8.77
   6   3   2   31.35   15.73
  -6  -3   3   51.60    9.13
   6   3   3   42.53   22.01
   6  -3  -3   61.69   14.17
  -6  -3   4   16.17    7.23
   6  -3  -4   14.34    6.25
   6  -3  -5   65.79   17.90
  -6  -3   5   72.38   15.16
   6   3   5   44.22   28.63
   6  -3  -6  150.05   26.31
   6  -3  -7    2.73    4.15
   6  -3  -8   74.37   25.20
   6  -3 -10  198.22   52.46
   6  -3 -11   28.93   22.14
   6  -3 -12    9.88   15.19
   6  -3 -13   -4.73   10.59
   6  -3 -14   12.09   27.18
  -6   4  18  162.16   80.10
  -6   4  16  -29.67   50.33
  -6   4  15   10.16   15.06
  -6   4  14   58.53   38.06
  -6   4  13    8.20   18.62
  -6   4  12   26.52   13.17
  -6   4  11   49.81   26.19
  -6   4  10  100.27   34.78
  -6   4   8   27.14   14.56
  -6  -4  -8    8.48   14.97
  -6   4   7    9.49    7.32
   6   4  -6   13.29   12.29
  -6   4   6   14.62    9.12
   6   4  -5   17.56    6.11
  -6   4   5   13.76    8.17
  -6  -4  -5   31.20   20.18
   6   4  -4    4.65    2.87
  -6   4   4   20.81    8.42
  -6  -4  -4   11.95   10.15
  -6   4   3   16.44    9.54
  -6  -4  -3   17.74   13.13
   6   4  -3    4.44    2.04
   6  -4   3    7.67    3.41
  -6  -4  -2   31.35   18.27
  -6   4   2   44.56   13.98
   6  -4   2   31.49   13.15
   6   4  -2   36.50   10.65
  -6  -4  -1    4.04    4.75
   6   4  -1    5.67    4.53
  -6   4   1    9.24    6.24
   6  -4   1   14.49   11.55
   6  -4   0  533.91   47.91
  -6   4   0  385.71   44.31
  -6  -4   0  466.16   43.24
   6   4   0  290.59   35.52
   6   4   1    5.62    4.13
  -6  -4   1    0.48    7.69
   6  -4  -1   10.65    8.32
  -6   4  -1   58.57   18.29
  -6  -4   2   31.82   10.34
   6   4   2   23.86   12.55
  -6   4  -2    3.75    6.59
   6   4   3   19.57   13.06
  -6  -4   3   21.27    9.42
   6  -4  -3   10.68    5.67
   6  -4  -4    2.88    3.71
  -6  -4   4    2.12    4.07
   6   4   4   47.88   23.63
   6  -4  -5   22.42   12.40
  -6  -4   5   11.00    3.76
   6   4   5    6.10    9.60
  -6  -4   6   11.09   10.68
   6  -4  -6    5.76    5.65
   6   4   6  -12.20   15.18
   6  -4  -7    3.13    3.44
   6   4   7   58.26   36.31
   6  -4  -8    2.65    4.47
   6   4   8    1.47   34.23
   6  -4  -9   23.59   12.30
   6  -4 -10   84.33   31.17
   6  -4 -11   17.66   15.61
   6  -4 -12    2.89   27.81
   6  -4 -13   53.29   33.24
   6  -4 -14   -8.52    5.59
   6  -4 -15  -19.39   37.10
   6  -4 -16   61.36   68.82
   6  -4 -17  -20.13   32.35
  -6   5  18   41.56   55.07
  -6   5  16  129.38   46.94
  -6   5  15    8.14   24.32
  -6   5  14   30.03   25.27
  -6   5  13    9.49   18.48
  -6   5  12    4.53   10.02
  -6  -5 -11  -23.24   27.81
  -6   5  11   63.47   28.42
  -6   5  10  281.38   57.61
  -6  -5 -10  161.07   67.57
  -6   5   9    2.53    4.79
  -6  -5  -9   19.16   15.70
  -6   5   8    4.06    5.34
  -6  -5  -8   48.13   35.28
   6   5  -7   24.42   12.80
  -6   5   7   22.64   12.75
  -6  -5  -7   22.21   20.84
   6   5  -6  169.34   30.86
  -6   5   6   86.24   22.66
  -6  -5  -6   88.79   39.37
   6   5  -5   58.48   16.91
  -6   5   5   34.70   13.60
  -6  -5  -5   16.33   14.28
  -6  -5  -4   46.87   24.30
   6  -5   4   67.82   26.72
   6   5  -4   68.35   15.71
  -6   5   4   49.51   17.75
   6  -5   3   28.93   12.28
  -6   5   3   19.61    8.29
  -6  -5  -3   29.19   14.11
   6   5  -3   18.81    7.50
   6   5  -2  106.83   21.26
  -6  -5  -2   40.22   17.36
  -6   5   2  118.09   24.54
   6  -5   2   81.47   23.22
   6  -5   1   24.79   11.88
  -6  -5  -1    4.90    5.73
  -6   5   1   30.45   14.54
   6   5  -1    0.43    5.13
  -6  -5   0  403.47   43.74
   6   5   0  432.33   43.61
  -6   5   0  414.19   45.55
   6  -5   0  431.51   45.69
  -6   5  -1   11.14   13.41
   6  -5  -1   11.44    5.69
   6   5   1   12.73    8.03
  -6  -5   1    6.53    0.81
  -6   5  -2   49.54   17.84
   6  -5  -2   79.82   21.99
   6   5   2   43.86   15.95
  -6  -5   2  104.63   20.78
   6  -5  -3   38.10   14.27
   6   5   3   14.50   10.78
  -6  -5   3   56.68   15.98
  -6   5  -3   16.56    4.53
   6   5   4   49.42   21.96
  -6   5  -4   49.60   26.56
  -6  -5   4   50.21   14.25
   6  -5  -4   40.61   14.12
  -6  -5   5   55.20   15.79
   6   5   5   81.50   31.15
   6  -5  -5   62.07   21.04
   6  -5  -6   83.61   25.10
  -6  -5   6   82.28   23.06
   6   5   6   50.41   27.87
   6  -5  -7   43.35   16.70
  -6  -5   7   38.06   15.16
   6   5   7   47.58   25.71
   6  -5  -8    1.43    3.13
   6  -5  -9   17.48   12.38
   6   5   9   67.62   41.96
   6  -5 -10  167.03   42.16
   6   5  10   94.68   53.16
   6  -5 -11   36.57   21.50
   6   5  11   29.58   31.18
   6  -5 -12    9.17   25.17
   6   5  12  -29.36   44.09
   6  -5 -13  -12.89   20.91
   6  -5 -14   46.65   34.00
   6  -5 -15  -17.14   32.05
   6  -5 -16  118.71   53.78
   6  -5 -17   19.17   47.62
   6  -5 -18  126.74   74.14
  -6   6  17    2.09   17.67
  -6   6  16   29.69   23.70
  -6   6  15   30.85   30.35
  -6   6  14   30.38   30.78
  -6  -6 -14   21.69   50.87
  -6   6  13   36.52   24.92
  -6   6  12    0.79    9.44
  -6  -6 -12   54.76   43.09
  -6   6  11   -9.56    3.23
  -6  -6 -11   45.59   29.94
  -6   6  10   97.53   32.17
  -6  -6 -10  162.38   65.58
  -6  -6  -9  -12.69   17.09
  -6   6   9   -2.46   11.75
   6   6  -8    6.17   16.09
  -6   6   8    0.83    7.34
  -6  -6  -8   42.93   30.41
  -6  -6  -7   -2.80    6.71
   6   6  -7   20.73   12.04
  -6   6   7   13.12   12.76
  -6  -6  -6   23.05   15.55
  -6   6   6   30.19   14.44
   6   6  -6   27.62   11.14
   6   6  -5   25.88   11.62
  -6  -6  -5   -1.59    5.17
   6  -6   5    9.34    9.74
  -6   6   5   -0.07    7.90
  -6  -6  -4   17.44   13.80
   6  -6   4   -1.05   17.10
   6   6  -4    0.45    6.71
  -6   6   4   10.93    9.64
  -6   6   3    6.80    9.27
   6  -6   3    3.74    3.94
   6   6  -3    5.41    3.64
   6   6  -2   22.95   11.56
  -6   6   2   21.36   11.72
  -6  -6  -2   22.35   11.25
   6  -6   2   45.30   16.83
   6  -6   1   14.56   11.84
  -6   6   1   18.27   11.93
   6   6  -1   -3.26    6.60
  -6  -6   0  261.16   38.62
   6   6   0  351.58   42.90
   6  -6   0  353.12   44.94
  -6   6   0  303.15   41.31
  -6   6  -1    5.81   10.96
   6   6   1   -1.05    2.45
   6  -6  -1   -3.11    5.55
  -6  -6   2   25.19   10.82
   6  -6  -2   21.97   11.92
   6   6   2    5.69    9.40
  -6   6  -2    8.44    7.90
   6  -6  -3   11.81   10.99
  -6  -6   3   11.41    7.04
   6   6   3   17.04   11.12
  -6   6  -3   13.21   13.64
   6   6   4   38.67   18.78
  -6   6  -4   10.61    6.38
   6  -6  -4    2.66    3.46
  -6   6  -5  111.86   45.70
   6   6   5   64.63   26.75
   6  -6  -5   -0.80    7.58
  -6  -6   5   10.86    5.47
   6   6   6   20.05   16.31
  -6  -6   6   -0.65   10.39
   6  -6  -6   12.34    8.97
  -6  -6   7   38.10   17.52
   6   6   7   25.76   19.87
   6  -6  -7    1.75    5.89
  -6  -6   8    2.49    3.01
   6  -6  -8   10.60    8.96
   6   6   8    0.05   11.86
   6  -6  -9   11.30    9.64
   6   6   9   -0.95   13.73
   6  -6 -10   65.33   25.84
   6   6  10   42.59   33.42
   6  -6 -11   22.78   18.25
   6   6  11  -10.33   16.05
   6  -6 -12    6.12   19.40
   6   6  12  -22.08   41.97
   6  -6 -13   90.45   37.83
   6   6  13   37.19   37.00
   6  -6 -14   14.87   34.84
   6   6  14   31.42   32.21
   6  -6 -15    2.41   15.29
   6   6  15   61.90   65.46
   6  -6 -16  -16.76   26.12
   6  -6 -17   -8.30   17.37
  -6   7  16   -2.20   19.05
  -6   7  15   24.91   13.58
  -6  -7 -15    7.87   48.47
  -6   7  14   37.44   29.53
  -6  -7 -14   30.82   33.96
  -6   7  13   22.13   18.87
  -6  -7 -13  -24.11   17.46
  -6   7  12    1.51    7.69
  -6  -7 -12   11.42   46.96
  -6   7  11    2.19    5.15
  -6  -7 -11   11.78   17.78
  -6   7  10   59.10   23.78
  -6  -7 -10   91.02   46.45
  -6   7   9   19.80   13.67
   6   7  -9    2.50   19.39
  -6  -7  -8  108.57   42.51
   6   7  -8   75.57   25.70
  -6   7   8   78.17   26.17
  -6  -7  -7   13.02   13.90
  -6   7   7   36.59   17.11
   6   7  -7    5.75   11.35
  -6  -7  -6   59.92   25.51
   6   7  -6  119.92   27.18
   6  -7   6   55.92   22.36
  -6   7   6   87.59   24.71
  -6  -7  -5   68.24   27.65
   6  -7   5   40.77   23.74
  -6   7   5  107.91   29.01
   6   7  -5   29.66   13.13
  -6  -7  -4   22.71   16.25
   6  -7   4   12.75   11.69
   6   7  -4   28.40   13.78
  -6   7   4    3.96    6.02
  -6   7   3    5.70    3.64
   6   7  -3   28.56   12.25
  -6  -7  -3   12.25    9.43
   6  -7   3   19.51   13.31
   6   7  -2   26.37   12.81
  -6   7   2   10.25    3.46
   6  -7   2   14.41   11.00
  -6  -7  -2   12.48    9.69
   6   7  -1   19.12   10.49
  -6   7   1    9.33    5.80
  -6  -7  -1   26.17   14.62
   6  -7   1    7.67    5.02
   6  -7   0  254.81   40.53
  -6  -7   0  254.15   38.96
   6   7   0  233.05   37.24
  -6   7   0  243.25   40.08
  -6   7  -1    6.62    8.37
   6  -7  -1   -0.78    7.59
   6   7   1    8.00    7.17
  -6  -7   1   -2.49    6.53
  -6  -7   2    6.15    9.20
   6  -7  -2   18.27   12.43
  -6   7  -2   15.70   15.44
   6   7   2    0.54    1.98
   6  -7  -3    3.95    5.46
  -6  -7   3   25.90   15.77
   6   7   3   50.91   19.70
  -6   7  -3   10.96   10.34
   6   7   4   25.44   14.16
  -6   7  -4    3.78    6.76
  -6  -7   4   22.52    8.71
   6  -7  -4    7.51    2.68
   6   7   5   21.58   14.98
   6  -7  -5   49.12   20.22
  -6  -7   5   61.90   18.81
  -6   7  -5   55.21   26.71
  -6  -7   6   74.37   21.64
   6   7   6  144.95   42.81
  -6   7  -6   63.48   33.30
   6  -7  -6   77.23   24.57
   6  -7  -7   25.50   13.94
  -6  -7   7   19.07   10.38
   6   7   8   98.17   40.65
  -6  -7   8   32.86   15.92
   6  -7  -8   24.33   14.81
   6   7   9  -11.72   18.99
   6  -7  -9   22.53   13.95
  -6  -7   9    7.86    9.39
  -6  -7  10   99.25   42.72
   6  -7 -10   72.60   26.22
   6   7  10  119.07   51.89
   6  -7 -11   10.29   15.99
   6  -7 -12   59.95   28.41
   6  -7 -13   10.54   12.54
   6   7  13   60.13   50.31
   6  -7 -14   14.22   21.80
   6   7  14   -2.42   20.83
   6  -7 -15   30.65   24.11
   6   7  15  -14.43   11.13
   6  -7 -16   -2.06    7.41
  -6   8  15    0.03    9.98
  -6   8  14   18.57   26.58
  -6  -8 -14  -25.52   56.88
  -6   8  13    0.02    6.86
  -6  -8 -13   26.07   28.02
  -6   8  12    4.45   14.72
  -6  -8 -11   24.92   24.37
  -6   8  11    5.11    8.99
  -6  -8 -10   75.78   39.04
   6   8 -10   67.42   27.96
  -6   8  10   67.67   26.90
  -6  -8  -9   11.47   14.52
  -6   8   9    3.83   10.19
   6   8  -9    5.79    5.16
  -6  -8  -8    7.11   10.63
   6  -8   8    6.14   38.35
  -6   8   8    9.12   10.90
   6   8  -8   22.35   15.47
   6  -8   7   31.75   23.99
   6   8  -7    8.04    8.11
  -6   8   7   10.00   15.70
   6   8  -6   12.69   13.14
   6  -8   6   17.26   17.37
  -6  -8  -6   -2.23    5.20
  -6   8   6    2.17    4.75
  -6  -8  -5   -9.13    9.82
   6  -8   5    8.83   11.86
   6   8  -5   18.82    8.83
  -6   8   5   52.38   20.35
  -6  -8  -4    9.86    9.07
   6   8  -4   18.60   10.86
   6  -8   4    8.26    9.95
  -6   8   3    0.03    2.72
   6   8  -3   -5.93    6.37
   6  -8   3   17.52   12.38
   6   8  -2    0.22    2.52
   6  -8   2   34.97   18.40
  -6   8   2   24.58   18.40
  -6  -8  -2    9.22    8.38
  -6   8   1   -0.13    9.63
  -6  -8  -1    1.04    2.76
   6  -8   1   -5.54    6.14
   6   8  -1    8.54    7.59
   6  -8   0  177.02   37.31
  -6   8   0  173.55   36.32
  -6  -8   0  128.96   28.92
   6   8   0  158.95   32.17
   6  -8  -1    9.92    8.72
   6   8   1   61.60   20.56
  -6  -8   1   10.71    8.46
  -6   8  -1    9.92    9.51
  -6  -8   2   20.58   13.82
   6  -8  -2   71.83   28.73
  -6   8  -2   12.73   12.45
   6   8   2   28.59   18.25
   6  -8  -3   20.74   18.09
  -6  -8   3    7.14   12.24
   6   8   3   13.98   11.25
  -6   8  -3   17.83   15.44
   6   8   4   21.82   13.81
  -6   8  -4    3.94    8.04
   6  -8  -4   25.92   14.17
  -6   8  -5   -6.65    9.19
  -6  -8   5   -5.44    9.18
   6  -8  -5   41.78   17.58
  -6  -8   6   -2.67    7.40
   6   8   6   -8.75   10.34
  -6   8  -6   -9.03   18.07
   6  -8  -6   19.73   12.29
  -6   8  -7   24.34   19.41
   6   8   7   -3.79   11.97
  -6  -8   7    4.14    5.54
   6  -8  -7   16.78   13.99
   6   8   8    8.58   20.37
   6  -8  -8    2.72    0.77
  -6  -8   8    5.01   11.62
   6   8   9   20.64   20.92
  -6  -8   9   19.29   13.63
   6   8  10   87.68   41.79
   6  -8 -10   83.85   28.55
  -6  -8  10   19.82   10.60
   6   8  11   -1.02   24.29
   6  -8 -11   -0.79   12.38
  -6  -8  11   -1.85    8.16
   6   8  12  -11.58   33.61
   6  -8 -12   24.40   21.90
   6  -8 -13   24.29   18.79
   6   8  13    6.59   29.25
   6  -8 -14   -1.19   15.03
   6   8  14   24.04   45.34
   6  -8 -15   -8.02   15.60
   6   8  15   21.02   11.92
   6  -8 -16  -11.77   23.17
  -6   9  14   28.79   31.44
  -6  -9 -13  115.07   59.86
  -6   9  13    2.42    5.30
   6   9 -12   35.16   24.83
  -6  -9 -12   11.83    9.06
  -6   9  12   12.95   19.44
  -6  -9 -11   10.89   22.67
   6   9 -11    2.83   13.84
  -6   9  11    5.40    8.05
  -6  -9 -10   83.62   40.32
  -6   9  10   73.68   29.97
   6   9 -10   90.65   33.70
  -6  -9  -9  -13.23   14.95
   6  -9   9   41.84   38.43
  -6   9   9   10.36   10.63
   6   9  -9   29.68   17.31
  -6  -9  -8   22.18   18.86
   6  -9   8   20.38   26.37
  -6   9   8   38.54   19.79
   6   9  -8    7.74    6.77
   6  -9   7    5.40    2.79
   6   9  -7   15.49   13.04
  -6  -9  -7    5.00    8.18
  -6   9   7   17.69   12.77
   6   9  -6   15.44   10.46
  -6  -9  -6   43.08   22.71
   6  -9   6   22.42   12.70
  -6   9   6   32.28   16.87
  -6  -9  -5    7.60    8.60
   6   9  -5   30.78   15.78
  -6   9   5   53.96   22.07
   6  -9   5   14.72   14.28
  -6   9   4   44.47   20.40
  -6  -9  -4   16.75   12.73
   6  -9   4   30.03   18.28
   6   9  -4   45.53   18.19
  -6   9   3   24.53   15.97
   6  -9   3   -4.66    6.53
   6   9  -3    0.35    1.66
   6   9  -2   -7.66    8.03
  -6   9   2   13.76    1.29
  -6  -9  -2   51.48   20.73
   6  -9   2   41.11   18.37
  -6   9   1   -0.90    3.34
  -6  -9  -1   -0.17    1.15
   6  -9   1   13.01   12.53
   6   9  -1    0.38    2.80
   6  -9   0   70.39   24.22
  -6   9   0   96.33   31.18
  -6  -9   0   62.99   21.63
   6   9   0  118.63   29.53
   6  -9  -1   28.60   15.50
  -6   9  -1   10.31    5.21
  -6  -9   1   -5.30    6.37
  -6  -9   2   31.45   15.37
  -6   9  -2   29.72   14.99
   6  -9  -2   42.27   21.64
   6   9   2   41.55   18.80
   6  -9  -3   14.17   11.46
  -6  -9   3   -3.18   12.74
  -6   9  -3   14.71   12.38
   6   9   3   -0.49    2.12
   6  -9  -4   12.52   10.34
  -6  -9   4   34.68   17.52
   6   9   4   43.53   21.15
  -6   9  -4  111.63   34.08
  -6   9  -5   21.46   18.55
  -6  -9   5   37.16   16.93
   6  -9  -5   39.02   18.03
   6   9   6  101.60   33.39
  -6   9  -6   24.50   10.92
   6  -9  -6   11.66    8.49
  -6  -9   6   29.66   14.68
  -6  -9   7   16.28   11.29
   6   9   7   17.06   13.59
  -6   9  -7   17.00    2.89
   6  -9  -7    4.98    9.72
   6   9   8    7.44    7.85
   6  -9  -8   20.45   16.85
  -6   9  -8    8.17   18.37
   6   9   9   45.72   27.92
   6  -9  -9   48.00   22.50
  -6  -9   9   33.72   14.85
   6   9  10   37.61   26.62
  -6  -9  10   96.06   32.56
   6  -9 -10   15.44   12.95
   6   9  11    9.78   20.57
   6  -9 -11   -2.10    8.63
   6   9  12   -6.29   21.58
   6  -9 -12   10.82    6.15
  -6  -9  12    5.39   21.63
   6   9  13   16.46   52.18
   6  -9 -13   31.75   21.15
   6   9  14   73.31   46.75
   6  -9 -14   36.27   23.98
   6  10 -13   45.63   39.44
  -6  10  13   26.16   22.47
  -6 -10 -12  -10.81   31.97
   6  10 -12   23.25   22.08
  -6  10  12    4.66    8.49
  -6 -10 -11  -16.52   21.54
  -6  10  11   58.45   28.24
   6  10 -11   10.77   11.44
   6  10 -10   17.75   19.14
  -6 -10 -10   20.54   19.52
  -6  10  10   50.48   24.87
   6 -10  10   45.19   36.59
   6 -10   9   11.63   12.63
  -6  10   9    8.84    8.95
   6  10  -9    1.53    4.00
  -6 -10  -8   -8.06   15.42
   6  10  -8    2.18   10.42
   6 -10   8    8.69   23.22
  -6  10   8   12.47    6.76
   6  10  -7   44.78   19.68
  -6 -10  -7   25.63   18.52
   6 -10   7   28.50   21.60
  -6  10   7    1.26    5.07
   6 -10   6    3.37    6.30
  -6 -10  -6    4.31    6.88
  -6  10   6    8.68    9.49
   6  10  -6   -3.77    5.32
  -6 -10  -5   -5.32    7.61
   6 -10   5   32.08   19.73
   6  10  -5   34.83   16.86
  -6  10   5   47.67   21.97
  -6  10   4    4.65    7.00
  -6 -10  -4   65.37   27.08
  -6  10   3    6.49    8.63
  -6 -10  -3   -3.46    5.79
   6  10  -2   42.74   20.43
  -6  10   2   -4.31    6.85
  -6 -10  -2   -2.27   12.27
   6 -10   2    6.50    7.46
  -6  10   1   13.20   11.28
   6 -10   1   13.01   10.71
  -6 -10  -1   -0.47    1.98
   6  10  -1   10.20   16.82
   6 -10   0   42.00   20.08
  -6  10   0  127.37   36.42
  -6 -10   0   96.83   27.99
   6  10   0   94.40   28.04
   6 -10  -1   22.06   14.42
   6  10   1    0.51    2.80
  -6  10  -1   -3.85   14.12
  -6 -10   1    1.37    4.02
  -6  10  -2   28.48   20.09
  -6 -10   2    9.93    9.55
   6 -10  -2   26.37   18.75
   6 -10  -3   17.84   13.59
  -6 -10   3   -1.67    6.07
  -6  10  -3    1.89    4.38
   6  10   3   -6.90   12.56
   6 -10  -4   24.51   15.34
  -6  10  -4    3.27    6.73
  -6 -10   4   12.12   10.05
   6  10   4   31.59   18.23
  -6  10  -5    4.71    6.52
   6  10   5    8.56   16.03
  -6 -10   5   40.06   19.05
   6 -10  -5   11.39   12.49
  -6  10  -6   -5.24   10.39
   6  10   6   -0.70   14.07
   6 -10  -6   -2.38    2.53
  -6 -10   6   11.05    9.23
  -6 -10   7   14.32   10.87
   6  10   7   -9.29   13.16
   6 -10  -7   -0.15    6.84
   6  10   8   18.75   16.24
  -6 -10   8    5.83    7.37
  -6  10  -8   13.99   18.95
   6 -10  -8   -6.88    5.33
   6  10   9   18.62   29.61
   6 -10  -9   -8.46   16.42
  -6 -10   9   14.60   12.71
  -6  10  -9   17.67   22.58
  -6 -10  10   54.02   27.24
   6  10  10   70.16   36.43
   6 -10 -10   38.23   21.80
   6  10  11  -13.99   26.48
  -6 -10  11   -0.10   13.73
   6 -10 -11   -8.18   11.12
  -6 -10  12    6.42   21.42
   6 -10 -12    7.77    9.98
   6  10  13    4.55   18.87
   6 -10 -13   27.64   19.40
  -6 -10  13   27.18   24.50
   6  11 -11   18.51   15.21
  -6  11  11    5.12   11.09
   6 -11  11   83.47   54.07
  -6 -11 -10    0.46   18.02
  -6  11  10   18.58   14.73
   6 -11  10   23.06   14.82
   6  11 -10   -2.57    5.55
   6 -11   9   17.27   16.55
  -6 -11  -9    5.57    9.54
  -6  11   9  -10.28   15.81
   6  11  -8   70.61   26.50
   6 -11   8   34.01   22.07
  -6 -11  -8   67.05   31.50
  -6  11   8   43.92   22.16
  -6 -11  -7    1.98   13.83
  -6  11   7    4.48    7.30
   6 -11   7   36.31   22.64
  -6  11   6   35.74   19.45
   6  11  -6   67.72   23.65
   6 -11   6   20.08   13.67
   6  11  -5   51.06   22.40
  -6  11   5   -4.90   13.38
  -6  11   4   15.11   13.21
   6 -11   4   15.21   12.82
  -6 -11  -4   26.90   17.35
   6 -11   3    4.39    6.61
  -6  11   3    4.34    7.46
   6  11  -3   10.31   10.29
   6  11  -2   -0.88    3.08
  -6  11   2   13.86   12.86
  -6 -11  -2   17.99   13.12
   6 -11   2    1.92    4.23
   6  11  -1   -2.39    4.37
   6 -11   1   11.85   10.94
   6 -11   0   61.39   24.83
  -6  11   0   75.73   29.10
  -6 -11   0   42.55   19.72
   6  11   0   67.16   25.18
  -6 -11   1   -4.70    6.65
  -6 -11   2   -0.57    3.96
   6  11   2   23.96   15.06
  -6  11  -2   10.71   10.18
  -6 -11   3   40.37   23.15
  -6  11  -4   26.82   19.87
   6  11   4   15.30   20.26
   6  11   5    7.70   10.53
  -6 -11   5   38.11   19.10
  -6  11  -5   25.48   14.98
   6 -11  -5   79.96   28.80
   6  11   6   46.83   24.03
  -6 -11   6   22.85   14.18
   6 -11  -6   29.72   17.18
  -6  11  -6   35.16   20.82
  -6  11  -7   17.49   13.55
   6  11   7   -0.90   11.93
   6 -11  -7   -5.15    9.26
  -6 -11   7   -7.99    8.28
  -6 -11   8   67.36   25.79
  -6  11  -8   58.38   33.84
   6  11   8   66.32   29.97
   6 -11  -8   68.48   27.62
   6  11   9   26.37   21.34
  -6 -11   9    3.41    6.02
  -6  11  -9  -16.35   24.64
   6 -11  -9    9.90   15.73
  -6  11 -10   62.25   47.89
   6 -11 -10   44.53   23.35
  -6 -11  10   36.00   21.94
  -6 -11  11    2.89    6.11
   6  11  11  -13.94   12.81
  -6  11 -11   41.83   48.73
   6 -11 -11   10.02   11.65
  -6 -12  -9   -5.22   13.03
   6 -12   9    2.03    5.67
  -6  12   9    4.51    9.73
   6  12  -8   10.87    3.52
   6 -12   8    5.59    7.54
  -6 -12  -8   38.59   22.85
  -6  12   8   -0.13   13.91
  -6  12   7   19.82   13.46
  -6 -12  -7   13.01   13.09
   6 -12   7    3.03    8.85
   6  12  -7   21.35   14.14
  -6 -12  -6   -6.54   12.90
   6 -12   6   30.61   22.20
  -6  12   6   -4.34    5.21
   6 -12   5   -3.82    6.88
  -6 -12  -5   -3.86    6.98
   6  12  -5   27.88   17.33
  -6  12   5    0.15    1.34
  -6  12   4    0.41    6.02
   6 -12   4    5.81    1.29
   6  12  -4    5.36    7.30
  -6 -12  -4   30.94   18.92
  -6  12   3    1.47    4.53
   6  12  -3   -5.47   10.01
   6 -12   3   -7.37    9.67
  -6  12   2    3.31    9.78
   6 -12   2   12.69   11.02
   6  12  -1   37.22   20.14
  -6  12   1   -4.61    3.37
   6 -12   1   -3.74    8.53
  -6 -12  -1    0.92    3.03
   6 -12   0   -0.62    2.60
  -6  12   0   38.38   21.32
  -6 -12   0   46.32   21.84
   6  12   0   53.36   23.59
  -6 -12   1    3.44    6.00
  -6  12  -1   -7.67    9.22
   6  12   1   -2.65    9.73
  -6 -12   2    1.15    3.58
   6 -12  -2   72.37   36.00
   6  12   2   30.58   18.66
  -6  12  -2    3.19    5.68
  -6  12  -3    5.93    8.33
  -6 -12   3   18.72   17.57
   6  12   3    0.96    6.95
  -6  12  -4   15.62   13.70
  -6 -12   4    1.19    3.52
   6  12   4    8.00   11.80
  -6 -12   5   43.41   20.88
   6  12   6   17.98   21.62
  -6  12  -6   19.87    8.15
   6  12   7   -0.79    3.20
   6 -12  -7   -1.94    9.43
   6  12   8  -10.35   13.46
  -6  12  -8   -3.33   10.00
   6 -12  -8    7.44   10.99
  -6 -12   8   41.20   20.36
  -6 -12   9    9.79   10.41
   6  12   9   32.12   21.82
   6 -12  -9    6.08   15.94
  -6  12  -9   -5.52   13.18
   6 -13   6   -9.70   11.51
  -6 -13  -6   18.03   16.09
   6  13  -6   -2.94    5.55
  -6  13   6   -5.80    8.66
  -6  13   5    4.10    7.25
   6 -13   5   -3.83    5.47
  -6 -13  -5   15.48   14.23
   6  13  -5    5.63    9.77
   6 -13   4   17.11   14.14
  -6  13   4    5.34   16.13
  -6 -13  -4   -9.05   10.55
  -6  13   3   17.83   16.39
   6  13  -3   18.06   15.48
  -6 -13  -3    4.68    6.32
   6 -13   3   -8.20    9.45
   6  13  -2    0.67    2.98
   6 -13   2   -7.13    8.98
  -6 -13  -2    5.73   10.12
   6  13  -1   60.43   26.74
  -6  13   1   -9.29   15.91
   6 -13   1   28.13   18.86
   6 -13   0   -5.99    8.39
  -6  13   0   21.60   16.34
  -6 -13   0    4.31    6.97
   6  13   0   38.05   20.73
   6  13   1    8.99    9.93
   6 -13  -1   -4.42    7.41
  -6  13  -1    3.24   14.51
  -6 -13   2   49.43   24.68
   6  13   2   35.97   19.80
  -6  13  -2   -0.68   12.32
  -6 -13   3   23.57   20.57
   6  13   3   19.04   19.48
   6 -13  -4    3.14    8.38
  -6  13  -4    0.27    1.86
  -6 -13   4   28.63   18.18
   6  13   4    9.18   12.02
  -6  13  -5   18.20   15.77
  -6 -13   5   -1.57    4.15
   6  13   5   -3.27    8.17
   6 -13  -5    2.48    1.90
   6  13   6   12.88   13.27
  -6  13  -6   21.09   17.65
   6 -13  -6   39.47   21.43
   7   0  -2    2.09    2.35
  -7   0   3   -0.41    2.28
   7   0  -3   10.77    2.90
   7   0  -4   34.65    7.46
  -7   0   4   -0.68    1.36
  -7   0   5   19.31   12.15
  -7   1   9  105.91   42.90
  -7   1   8  664.71   90.73
  -7   1   7   48.76   20.63
  -7   1   6   14.46    7.73
  -7   1   5   18.91    7.29
   7   1  -3    8.61    1.47
  -7   1   1   28.90   26.54
   7  -1  -1  196.15   18.53
   7  -1  -2   28.66    6.70
  -7  -1   3   16.04    1.65
   7  -1  -3   48.70    9.73
   7  -1  -4  104.88   13.88
   7  -1  -5    4.16    3.48
   7  -1  -6    4.26    4.55
   7  -1  -7    7.50    7.85
   7  -1  -8  581.37   82.47
  -7   2  10   20.63   17.76
  -7   2   9   16.48    4.32
  -7   2   8    4.45    6.01
  -7   2   7   26.98   10.61
  -7   2   6    1.35    2.37
  -7   2   5   13.22    6.43
   7   2  -4   83.62   11.42
  -7   2   4  107.12   15.92
  -7   2   3   56.05   15.83
   7   2  -3   64.67    8.21
   7   2  -2   59.09    9.31
  -7   2   2   45.70   10.01
   7   2  -1   12.21    5.89
  -7   2   1   69.96   14.75
  -7   2   0   30.80   14.96
   7  -2   0    7.11    9.84
  -7  -2   0   34.91   18.14
   7   2   1   21.72   14.30
  -7  -2   1   47.39   12.46
  -7  -2   2   48.02    7.88
   7  -2  -2   45.60    9.51
   7  -2  -3   45.49   10.83
  -7  -2   3   36.67    6.65
  -7  -2   4  111.30   12.58
   7  -2  -4  117.88   16.97
   7  -2  -5   20.09    9.16
   7  -2  -6    7.01    8.74
   7  -2  -7   20.39   10.36
   7  -2  -8   71.89   24.82
   7  -2  -9    0.83    3.13
   7  -2 -10   20.55   17.63
   7  -2 -11  -18.46   30.65
  -7   3  15    4.81   12.03
  -7   3  13   33.79   27.68
  -7   3  12   73.06   37.46
  -7   3  11    1.73   12.31
  -7   3  10   35.11   20.22
  -7   3   9   67.18   25.31
  -7   3   8  499.98   63.34
  -7   3   7   10.36    7.48
  -7   3   6   34.32   13.00
   7   3  -5   10.12    5.28
  -7   3   5   17.52    7.85
   7   3  -4   76.68   11.77
  -7  -3  -4   94.90   41.22
  -7   3   4   70.96   15.23
  -7   3   3   37.00   16.23
   7   3  -3   56.44   11.51
  -7  -3  -3   24.24   24.44
   7   3  -2   18.71    5.72
  -7  -3  -2   49.14   23.98
  -7   3   1    1.59    6.90
   7  -3   1    2.39    4.52
   7   3  -1    5.32    5.87
  -7  -3  -1   12.60   12.89
  -7   3   0   17.06   10.43
  -7  -3   0    0.63    1.67
   7   3   0    6.54    5.28
   7  -3   0    6.53    5.18
   7  -3  -1   -3.65    7.27
  -7  -3   1    2.57    4.43
   7   3   1   30.11   13.52
  -7   3  -1   22.24   13.50
   7  -3  -2   18.98    6.81
  -7  -3   2   63.01   12.14
   7   3   2   55.90   22.99
   7  -3  -3   38.84   11.90
  -7  -3   3    0.74    6.09
   7   3   3   37.44   22.26
   7  -3  -4   66.58   15.08
   7   3   4  116.86   44.00
  -7  -3   4   59.91   10.16
  -7  -3   5    3.77    0.83
   7  -3  -5    2.47    0.64
   7  -3  -6   13.76    6.66
   7  -3  -7   17.44    6.14
   7  -3  -8  569.41   66.79
   7  -3 -10   34.74   20.46
   7  -3 -11   27.28   20.29
   7  -3 -12   28.91   29.83
   7  -3 -13   -9.89   17.12
   7  -3 -14  -17.74   18.77
  -7   4  17   31.12   39.94
  -7   4  16   34.36   33.31
  -7   4  15   98.58   51.05
  -7   4  14   90.31   45.45
  -7   4  13  126.87   49.63
  -7   4  12   51.25   30.39
  -7   4  11   95.73   35.44
  -7   4  10  128.22   36.89
  -7   4   9   45.94   20.05
  -7   4   8  475.36   57.87
  -7   4   7   11.30    8.16
   7   4  -6    3.14    5.93
  -7   4   6   -0.59    1.75
  -7  -4  -6   62.00   36.59
   7   4  -5   13.72    9.21
  -7   4   5    2.31    5.99
  -7  -4  -5   -0.69    3.53
   7   4  -4   14.77    6.60
  -7  -4  -4   21.43   17.93
  -7   4   4   -0.65    4.85
   7   4  -3   11.48    6.74
  -7   4   3   10.51   10.84
  -7  -4  -3    6.93    6.55
  -7  -4  -2   21.36   10.17
   7  -4   2   -1.84   10.04
   7   4  -2    3.12    2.95
   7  -4   1   15.88    8.96
  -7  -4  -1   11.32   11.05
   7   4  -1   -3.63    3.54
  -7   4   1   -2.38    6.30
  -7  -4   0   11.90    8.86
   7   4   0   12.42    6.81
   7  -4   0    3.01    4.63
  -7   4   0   24.45   11.49
   7   4   1    3.72    7.42
  -7   4  -1    4.05    7.09
  -7  -4   1    1.35    4.34
   7  -4  -1    5.98    6.53
   7   4   2   22.41   12.88
   7  -4  -2    4.98    5.65
  -7  -4   2   16.01    5.43
  -7   4  -2    0.85    8.96
   7  -4  -3    8.96   10.05
  -7  -4   3    4.82    4.13
   7   4   3   23.22   14.98
   7  -4  -4    4.67    3.77
   7   4   4  -10.20   11.62
  -7  -4   5    2.91    3.63
   7  -4  -5   23.64   11.74
   7   4   5   31.86   23.14
   7  -4  -6    7.13    7.28
  -7  -4   6    3.76    7.68
   7   4   6  -14.97   33.43
   7  -4  -7    0.46    5.56
   7   4   7  -14.93   18.90
   7  -4  -8  356.19   51.38
   7   4   8  265.68   85.87
   7  -4  -9   61.46   23.40
   7  -4 -10  104.22   33.05
   7  -4 -11   80.69   31.47
   7  -4 -12   16.07   13.66
   7  -4 -13   89.74   40.90
   7  -4 -15   -4.98   25.01
   7  -4 -17   11.03   12.15
  -7   5  17  136.43   64.55
  -7   5  15   10.91   39.92
  -7   5  14   -6.61   11.28
  -7   5  13   61.49   31.73
  -7   5  12    1.03   11.14
  -7   5  11   19.98   15.60
  -7   5  10   34.55   18.54
  -7  -5 -10   12.94   21.16
  -7   5   9   58.81   21.89
  -7  -5  -9  113.91   58.53
  -7   5   8  517.26   65.04
  -7  -5  -8  393.60  100.53
  -7   5   7   52.89   18.42
   7   5  -7   64.87   23.13
  -7  -5  -7   19.45   20.45
  -7   5   6    4.27    5.08
   7   5  -6   11.43    9.92
   7   5  -5   13.99    5.92
  -7   5   5   13.09    8.30
  -7  -5  -4   71.49   28.25
   7  -5   4   65.25   26.98
   7   5  -4  108.45   20.91
  -7   5   4   93.68   23.30
  -7   5   3   37.41   18.94
   7   5  -3    9.42    6.60
   7  -5   3   19.16   17.16
  -7  -5  -2   12.97   10.24
   7  -5   2    6.52    6.60
   7   5  -2    2.80    3.27
   7  -5   1    0.04   10.71
  -7  -5  -1    1.78    4.34
   7   5  -1    5.55    5.05
   7  -5   0    3.92    5.02
  -7   5   0   -2.83    9.74
  -7  -5   0    9.84    7.90
   7   5   0   -3.38    5.74
  -7   5  -1   33.78   17.06
   7   5   1   -0.35    1.30
  -7  -5   1   -2.28    8.80
   7  -5  -1   -6.95    5.06
   7   5   2   13.27    9.48
   7  -5  -2    1.55    3.71
  -7   5  -2    3.81    8.77
  -7  -5   2    4.11    2.98
   7   5   3   28.43   15.64
  -7  -5   3   36.23   14.51
   7  -5  -3    4.23    6.48
  -7   5  -3  -16.22   19.58
   7   5   4   95.21   32.24
  -7  -5   4   91.38   19.04
   7  -5  -4   89.29   21.48
   7   5   5  -12.37   12.85
   7  -5  -5    0.73    4.02
  -7  -5   5   19.38   10.05
   7  -5  -6   -1.11    2.29
  -7  -5   6    4.78    6.23
  -7  -5   7   51.42   17.98
   7  -5  -7   63.86   20.81
   7   5   7   43.31   29.94
   7  -5  -8  424.32   54.00
  -7  -5   8  267.45   51.79
   7   5   8  304.73   85.84
   7  -5  -9   69.17   24.01
   7   5   9   13.79   22.53
   7  -5 -10   92.85   30.19
   7   5  10   14.93   37.93
   7  -5 -11   93.76   32.63
   7   5  11    0.25   31.76
   7  -5 -12   23.01   25.28
   7  -5 -13   25.57   18.70
   7  -5 -14  -18.24   20.41
   7  -5 -15   23.68   36.12
   7  -5 -17   76.77   60.22
  -7   6  16   22.61   32.93
  -7   6  14   17.18   22.64
  -7   6  13  -10.36   10.29
  -7  -6 -13  -25.44   27.16
  -7   6  12   11.03    8.27
  -7  -6 -12   65.39   48.20
  -7   6  11   -4.08    6.86
  -7  -6 -11    9.10   17.27
  -7   6  10   27.13   15.84
  -7   6   9   23.79   14.07
  -7  -6  -9   -2.18    7.40
  -7   6   8   20.16   12.95
   7   6  -8   14.11    9.28
   7   6  -7   15.11    8.49
  -7   6   7    8.32    7.70
  -7  -6  -7   18.34   18.33
  -7  -6  -6  -10.77   12.55
   7   6  -6    5.92    4.54
  -7   6   6   28.54   14.68
  -7  -6  -5   17.50   14.83
   7  -6   5   25.38   22.28
  -7   6   5   19.99   13.17
   7   6  -5   17.15    9.64
  -7  -6  -4   17.88   13.65
   7   6  -4   70.55   19.13
   7  -6   4   31.20   12.67
  -7   6   4   47.44   17.17
   7   6  -3   18.49    8.41
  -7   6   3   96.72   37.53
  -7  -6  -3   28.33   15.45
   7  -6   3   38.06   17.83
   7   6  -2    8.89    6.51
  -7  -6  -2    5.82    3.03
  -7   6   2   25.22   12.70
   7  -6   2   16.60   11.48
   7  -6   1   17.38   12.54
  -7  -6  -1   -0.09    3.70
  -7   6   1   26.70   14.74
   7   6  -1   22.99   10.25
  -7   6   0   13.73   11.58
  -7  -6   0    1.01    2.95
   7   6   0    2.47    3.60
   7  -6   0    4.22    1.29
  -7   6  -1   13.36    6.42
   7   6   1   37.22   16.24
   7  -6  -1   55.97   17.57
  -7  -6   1    8.42    8.34
   7  -6  -2   20.88   16.12
   7   6   2   -1.05    2.52
  -7   6  -2   27.52   17.33
  -7  -6   2    9.90    3.81
  -7  -6   3   55.42   19.95
   7  -6  -3   22.76   13.32
  -7   6  -3   34.13   18.84
   7   6   3   27.47   14.88
   7   6   4   32.00   18.20
  -7  -6   4   62.60   17.63
  -7   6  -4   35.41   18.20
   7  -6  -4   61.12   18.70
   7   6   5  -11.29   11.66
  -7   6  -5  -19.63   20.87
  -7  -6   5   19.37    9.34
   7  -6  -5   17.36   11.03
   7   6   6    2.97    4.23
  -7  -6   6    2.37    5.48
   7  -6  -7   13.00    9.44
  -7  -6   7    8.74    1.73
   7  -6  -8   21.60   13.12
  -7  -6   8   23.18   10.44
   7   6   8   28.73   27.23
   7  -6  -9   15.58   10.79
  -7  -6   9   27.98   23.58
   7   6   9   16.05   31.56
   7  -6 -10   -2.68   16.82
   7  -6 -11    6.12    2.26
   7   6  11    3.29   19.16
   7  -6 -12   17.90   12.35
   7   6  12  -17.67    4.41
   7  -6 -13   25.44   23.67
   7  -6 -14   17.64   22.01
   7   6  14   82.68   62.22
   7  -6 -15   -8.22    6.05
  -7   7  15  129.23   49.11
  -7  -7 -15  -30.37   33.55
  -7   7  14    6.17   20.89
  -7  -7 -14    6.47   17.27
  -7   7  13   12.78   13.71
  -7   7  12   12.13   16.40
  -7  -7 -12   45.84   38.50
  -7   7  11    6.32    8.19
  -7   7  10   -3.31   19.80
  -7  -7 -10   -4.57   23.74
  -7   7   9   29.45   17.03
   7   7  -9   58.90   21.76
  -7  -7  -9   42.75   30.59
   7   7  -8  186.80   38.67
  -7   7   8  265.21   48.55
  -7  -7  -8  226.24   64.24
  -7  -7  -7   16.52   21.38
  -7   7   7   15.69   11.27
   7   7  -7   -2.08   10.13
   7  -7   6    0.54   19.16
   7   7  -6    9.63    2.83
  -7   7   6    8.71    7.92
  -7  -7  -5   36.89   21.01
   7  -7   5   12.82   16.93
   7   7  -5    4.93    7.45
  -7   7   4   45.07   19.81
  -7  -7  -4   51.56   22.64
   7   7  -4   30.44   12.81
   7  -7   4   10.04   14.39
  -7   7   3   40.41   25.49
   7   7  -3   17.60    8.80
  -7  -7  -3    6.62    7.24
   7  -7   3   21.12   12.07
   7   7  -2   12.44    8.60
  -7   7   2   -0.93    6.50
   7  -7   2   15.78    9.03
  -7  -7  -1    3.04    4.53
  -7   7   1    6.38    6.98
   7   7  -1    7.36    8.54
  -7  -7   0   27.41   13.04
   7   7   0   18.29   10.25
   7  -7   0   -3.74    3.42
  -7   7   0   11.99    9.74
  -7   7  -1    8.29    3.00
   7  -7  -1   16.40   13.09
  -7  -7   1    7.24    6.37
   7  -7  -2    8.59   10.80
   7   7   2   16.54   11.05
  -7   7  -2   -5.64    7.18
  -7  -7   2    4.38    7.48
  -7   7  -3    8.41   11.22
   7  -7  -3   36.41   20.09
  -7  -7   3    5.35    4.71
   7   7   3   57.97   20.70
   7  -7  -4   -6.42    6.70
   7   7   4   41.51   19.91
  -7  -7   4   14.58    9.77
  -7   7  -4    3.95    1.25
  -7  -7   5    6.48    7.60
   7  -7  -5   26.04   13.15
  -7   7  -5    4.20   13.87
   7   7   6    0.67    6.98
  -7   7  -6    1.22   28.89
   7  -7  -6   10.47    8.47
  -7  -7   6    6.49    2.20
   7   7   7   -4.30   11.93
  -7  -7   7   12.57   13.34
   7  -7  -7    3.89    5.43
   7   7   8  237.09   63.85
   7  -7  -8  348.01   55.97
  -7  -7   8  218.91   43.86
   7   7   9   42.05   10.10
   7  -7  -9   10.83    9.75
  -7  -7   9   30.75   20.33
   7  -7 -10   -2.44    4.36
  -7  -7  10  -12.73   10.98
   7  -7 -11   16.52   16.24
   7   7  11   82.08   47.71
   7  -7 -12   -4.72    4.99
   7   7  12   13.07   17.80
   7  -7 -13    6.78   13.51
   7   7  13   16.55   47.45
   7  -7 -14    4.27    8.92
   7  -7 -15   11.11   21.63
   7   7  15  -19.51   15.96
  -7   8  14   62.63   31.77
  -7  -8 -14    8.87   20.33
  -7   8  13    0.93   10.01
  -7  -8 -13   37.31   43.33
  -7   8  12   44.94   28.90
  -7  -8 -12    7.75   13.01
  -7   8  11   48.75   22.96
   7   8 -11   22.83   20.78
  -7  -8 -11   42.86   35.21
   7   8 -10   41.57   22.66
  -7  -8 -10  112.50   37.27
  -7   8  10   69.66   28.06
  -7  -8  -9   14.85   23.23
   7   8  -9   40.10   19.51
  -7   8   9   12.44   12.13
  -7  -8  -8  180.07   55.71
  -7   8   8  209.39   45.26
   7   8  -8  213.96   43.78
  -7  -8  -7  100.10   38.39
   7   8  -7   21.99   12.50
  -7   8   7   10.43    5.57
   7  -8   7   -0.34   17.34
  -7  -8  -6   18.54   18.15
   7  -8   6   12.02   16.21
  -7   8   6   16.09   11.35
  -7  -8  -5    8.16   12.09
   7  -8   5   13.82   12.26
   7   8  -5    2.04    6.97
  -7   8   5   -3.39    5.32
  -7   8   4   18.23   12.60
  -7  -8  -4   20.77   13.83
   7   8  -4   16.95   10.31
   7  -8   4   43.25   23.61
   7   8  -3   22.44   14.34
  -7  -8  -3   30.72   16.19
   7  -8   3   23.76   20.65
  -7   8   2   -7.21    7.65
  -7  -8  -2    9.74   11.82
   7  -8   1   14.79   10.36
  -7  -8  -1    0.37    5.03
  -7   8   1   13.81   10.80
   7   8  -1   11.73    8.76
  -7  -8   0   36.60   15.54
   7  -8   0    4.37    2.92
  -7   8   0   26.01   15.04
   7   8   0   11.04    8.44
  -7   8  -1   -6.01    8.05
   7  -8  -1   30.29   15.12
   7   8   1   39.04   16.91
  -7  -8   1    4.46    9.86
  -7  -8   2   -0.59    0.98
   7  -8  -2   47.58   20.26
  -7   8  -2    0.75    6.17
   7   8   2   27.99   14.87
  -7  -8   3   -1.52    3.49
   7  -8  -3    0.09    9.36
   7   8   3   22.60   13.88
  -7   8  -3    3.63    4.91
   7  -8  -4   -4.78   12.98
  -7   8  -4   15.82   14.78
   7   8   4   -0.55    5.02
  -7  -8   4   26.04   13.07
   7   8   5   31.60   18.63
   7  -8  -5   24.99   13.78
  -7   8  -5    7.14    3.82
   7  -8  -6   -5.51    7.26
  -7   8  -6   24.82   23.35
  -7  -8   6   -2.92    4.17
   7   8   7   -1.37    4.70
  -7  -8   7   15.22   10.23
   7  -8  -7   -2.27    4.36
  -7   8  -7   13.89   26.00
   7   8   8  169.08   52.57
  -7  -8   8  165.30   38.37
   7  -8  -8  162.83   37.45
   7   8   9   34.41   31.00
  -7  -8   9   23.13   14.46
   7  -8  -9   45.37   21.16
   7   8  10   19.85   20.16
   7  -8 -10   44.75   21.02
  -7  -8  10   54.26   24.22
   7   8  11   58.39   46.05
   7  -8 -11   71.16   26.66
  -7  -8  11   46.16   23.04
   7  -8 -12   -6.20   13.86
   7   8  12  -12.02   30.93
   7  -8 -13   -5.34   15.25
   7   8  13    7.94   30.55
   7  -8 -14   39.63   28.77
   7   8  14   80.76   46.02
  -7   9  13   18.10   15.51
  -7  -9 -13   27.55   26.47
  -7  -9 -12   14.04   23.64
  -7   9  12   -3.41    4.78
   7   9 -12   13.82   15.61
  -7  -9 -11    9.43    8.07
  -7   9  11   13.20   21.25
  -7  -9 -10   75.05   39.52
  -7   9  10   16.85   13.19
   7   9 -10    8.05    2.88
  -7  -9  -9   44.08   28.58
   7  -9   9    7.81   14.98
  -7   9   9   13.15   11.68
   7   9  -9   34.51   18.26
  -7  -9  -8  138.21   47.58
   7   9  -8  138.63   36.05
   7  -9   8   98.14   38.64
  -7   9   8  120.26   34.82
   7   9  -7   48.18   19.03
  -7  -9  -7   77.23   33.44
  -7   9   7   75.99   26.32
   7  -9   7   31.60   24.93
  -7  -9  -6    6.03    7.54
   7  -9   6   30.49   19.22
  -7   9   6    9.10    8.61
   7   9  -6   13.50    9.44
   7  -9   5    5.66    6.15
  -7  -9  -5    4.98   11.90
   7   9  -5   -6.36    6.88
  -7   9   5    3.29    0.86
  -7   9   4   42.80   20.48
  -7  -9  -4    7.80    8.60
   7   9  -4   54.87   17.55
   7  -9   4   50.89   26.68
   7   9  -3   40.41   20.52
  -7   9   3   64.11   30.51
   7  -9   3    5.31    7.14
  -7  -9  -3   16.03   13.55
   7   9  -2   -5.74    3.83
   7  -9   2    2.80    4.90
  -7   9   2   -4.00    6.01
  -7  -9  -2    6.01    7.23
  -7   9   1   -1.89    6.70
   7  -9   1    1.23    3.08
   7   9  -1    1.73   10.18
  -7   9   0    7.99    8.19
   7   9   0   -4.66   10.23
   7  -9  -1    5.85    5.48
   7   9   1   -0.50    3.01
  -7  -9   1   16.07   14.28
  -7  -9   2    2.49    8.05
   7  -9  -2   -3.84    5.86
   7   9   2    2.07    8.60
  -7  -9   3   43.87   19.72
   7  -9  -3   37.80   19.67
  -7   9  -3   13.75   11.84
   7  -9  -4   14.48   11.52
  -7  -9   4   72.02   23.31
   7   9   4   39.82   19.62
  -7   9  -4   32.68   22.80
  -7   9  -5   33.82   28.48
   7   9   5    4.12    7.34
  -7  -9   5   21.40   12.91
   7   9   6    0.07    7.69
   7  -9  -6   13.97   10.80
  -7  -9   6    5.61    6.49
  -7   9  -6   17.15    6.67
   7   9   7   26.97   17.87
   7  -9  -7   34.63   17.32
  -7   9  -7   -0.21   24.26
  -7  -9   7   31.58   15.26
  -7   9  -8  108.33   43.66
   7   9   8  221.61   60.28
  -7  -9   8  157.51   38.86
   7  -9  -8  183.15   41.73
   7  -9  -9   -2.10    4.60
  -7  -9   9   12.11   11.39
   7   9  10   32.14   23.78
  -7  -9  10    3.78    7.90
   7  -9 -10    6.33    8.46
   7   9  11   13.99   21.77
   7  -9 -11   58.49   25.47
   7   9  12    6.76   23.39
  -7  -9  12    5.12    2.95
   7  -9 -12    5.36   10.66
   7  -9 -13   48.86   25.76
   7   9  13   -8.28    5.30
  -7 -10 -11   50.21   33.14
  -7  10  11    2.88   12.98
   7  10 -11   -8.25    9.74
  -7 -10 -10   10.20   31.04
  -7  10  10   33.42   19.93
   7 -10  10   15.32   31.56
   7 -10   9   21.73   20.63
  -7  10   9   -3.52    8.11
   7  10  -9   -8.96    9.39
  -7 -10  -8   41.74   25.73
   7  10  -8   35.30   17.80
   7 -10   8    5.66    9.31
  -7  10   8   -1.31   11.87
  -7 -10  -7  112.10   39.63
   7 -10   7   43.91   24.30
  -7  10   7   -4.87   10.72
   7 -10   6    3.33    6.62
  -7  10   6   -6.71   15.97
  -7  10   5   13.75   13.89
   7  10  -5   20.59   16.04
   7 -10   5   11.16   14.53
   7  10  -4   21.99   13.34
  -7 -10  -4   10.60   10.76
   7 -10   4    5.54    4.44
  -7  10   3   20.64   18.18
   7  10  -3   -4.69    5.92
  -7 -10  -3   15.21   12.38
   7 -10   2   13.27   10.96
   7  10  -2   20.15   13.35
  -7 -10  -2    0.73    3.30
  -7  10   1    4.09   13.24
  -7 -10  -1    5.43    7.71
   7  10  -1   -2.83    6.96
   7 -10   0    5.59    7.55
  -7  10   0   28.73   16.71
  -7 -10   0    4.11    3.80
   7  10   0    0.25    3.01
   7 -10  -1   24.67   15.18
   7  10   1   36.85   17.43
  -7  10  -1   -0.19    6.94
  -7 -10   1    3.55    6.80
  -7 -10   2   -1.12    3.24
  -7  10  -2    5.14    7.06
   7 -10  -2   11.50   11.01
   7  10   2   -5.73   12.43
   7 -10  -3   20.71   15.29
  -7 -10   3   -2.50    4.98
  -7  10  -3   -2.24    4.91
   7  10   3   29.65   16.96
   7 -10  -4    1.80    4.25
  -7 -10   4   66.22   23.88
   7  10   4   14.89   11.88
  -7  10  -4  -10.24   11.07
   7 -10  -5   22.32   14.67
  -7  10  -5    8.40   14.09
  -7  10  -6   41.02   25.08
   7  10   6    4.54    4.06
  -7 -10   6   33.06   16.09
   7 -10  -6   49.11   21.23
  -7  10  -7   29.24   20.14
   7  10   7   -1.94    1.70
  -7 -10   7   28.14   14.85
  -7 -10   8   23.60   14.35
   7  10   8    0.50   13.72
   7 -10  -8   -3.43    7.31
  -7  10  -8   41.27   24.52
   7  10   9   13.96   24.55
  -7  10  -9    1.19   31.97
  -7 -10   9   -2.99    5.34
   7 -10  -9   14.07   17.52
   7  10  10   32.32   24.73
   7 -10 -10   -6.70    9.50
  -7 -10  10   -0.98    7.37
   7  10  11   -9.21   23.59
  -7 -10  11   -4.70   16.62
   7 -10 -11   59.73   27.01
  -7 -11 -10   22.14   20.96
  -7  11  10    3.53   11.48
   7  11 -10    8.74    9.97
  -7 -11  -9    4.96   20.18
   7 -11   9   -1.77    5.44
   7  11  -9    4.85    7.06
  -7  11   9   43.28   22.93
   7  11  -8   52.56   22.14
  -7 -11  -8   63.51   31.31
   7 -11   8   39.83   24.27
  -7  11   8   62.81   26.25
   7  11  -7   -3.87    7.37
  -7 -11  -7   26.74   19.03
  -7  11   7    1.30    7.34
  -7 -11  -6   -7.88    6.09
   7 -11   6   44.91   24.52
   7  11  -6   -1.83    3.89
  -7  11   6   -5.77    7.99
  -7  11   5    8.68    8.55
  -7 -11  -5   -1.25    8.94
   7 -11   5   49.84   24.96
   7  11  -5    4.58    6.52
  -7  11   4   45.36   23.26
   7 -11   4   21.85   15.81
  -7 -11  -4   50.42   24.47
   7 -11   3   38.91   20.06
  -7  11   3   82.63   38.03
   7  11  -3    1.46    4.34
  -7 -11  -3    6.61    6.35
   7  11  -2   24.62   15.67
  -7 -11  -2   33.79   18.73
   7 -11   2    6.94    8.09
  -7  11   1   13.44   11.93
   7 -11   1    2.02    4.44
  -7 -11  -1   11.41   14.36
   7 -11   0    0.93    3.17
  -7  11   0   -0.91   11.01
  -7 -11   0   10.16    9.57
   7  11   0   17.52   12.57
  -7  11  -1    4.06    6.31
   7  11   1   -4.74    7.11
  -7 -11   1   -3.38   13.04
  -7 -11   2    6.59    9.88
   7 -11  -2   -2.81    5.92
   7  11   2    9.73   13.84
  -7 -11   3   34.54   19.53
   7 -11  -3   16.38   14.21
  -7  11  -3   18.91   14.50
   7  11   3    9.33    1.78
  -7 -11   4    7.42    8.47
  -7  11  -4   -2.05    4.98
   7  11   4   11.54   16.66
  -7  11  -5   29.03   21.25
   7 -11  -5    0.63   11.37
  -7  11  -6  -11.31   12.74
   7  11   6    5.67    8.91
  -7 -11   6   -2.27    2.12
   7 -11  -6    9.90    9.97
  -7  11  -7   -0.29    2.07
   7 -11  -7   32.39   18.11
  -7 -11   7   56.29   21.67
   7  11   8   47.56   26.68
  -7  11  -8   76.69   34.89
   7 -11  -8   58.59   24.82
  -7 -11   8   68.44   23.24
   7  11   9   -7.04    9.08
  -7 -11   9    8.43    9.30
   7 -11  -9   17.61   14.28
  -7  11  -9    6.84   15.02
   7  11  10   -2.98    2.19
   7 -11 -10    5.01    9.53
  -7 -11  10    2.04    8.76
  -7 -12  -7   29.38   19.41
  -7  12   7   -6.87    9.90
   7  12  -7    4.67    7.60
   7 -12   7    1.31    4.40
   7 -12   6    5.58    8.85
  -7  12   5   26.26   17.94
   7 -12   5   25.08   17.84
  -7  12   4   25.65   18.33
   7 -12   4    9.77   10.70
   7  12  -4    4.83   13.73
  -7 -12  -4   -7.40    2.86
   7 -12   3   25.87   16.74
  -7  12   3   -6.96   11.50
   7  12  -3   24.27   18.56
  -7 -12  -3   24.17   17.51
   7  12  -2    8.11   10.93
  -7  12   2   21.12   16.02
  -7 -12  -2    9.91   15.65
   7  12  -1   10.89   14.90
  -7  12   1   13.92   12.64
   7 -12   1    9.41   10.21
  -7  12   0   -7.71   10.06
  -7 -12   0   -0.97   10.11
   7  12   0   16.61   17.29
   7 -12  -1   -0.55    2.48
  -7  12  -1   -5.71    7.81
   7  12   1    4.71    5.41
  -7 -12   1   -0.25    6.12
   7 -12  -2   -9.91   11.59
   7  12   2   18.69   13.82
  -7  12  -2   53.01   23.73
  -7  12  -3   -0.66    7.25
   7 -12  -3   37.50   22.40
  -7 -12   3   13.76   12.92
   7  12   3    5.26    2.56
  -7  12  -4    7.27    9.61
  -7 -12   4   16.47   13.66
   7  12   4   39.37   21.23
  -7 -12   5   16.21    8.07
  -7  12  -5   23.74   17.92
   7 -12  -5    8.62    4.93
  -7 -12   6   30.55   18.29
  -7  12  -6   43.88   27.18
  -7 -12   7   -7.34    8.27
   7 -12  -7    7.19    8.86
  -7  12  -7   58.81   30.47
   7  13  -1   -4.12   15.72
  -7  13   1   -3.08    4.48
  -7 -13  -1   21.94   15.39
   7 -13   0   18.90   14.96
  -7  13   0   -9.89    6.54
  -7 -13   0   25.90   16.76
   7 -13  -1   -9.19   15.39
  -7  13  -1   -7.94   14.25
   7  13   1    8.18   14.73
  -7 -13   1   -1.86   10.70
   8   0  -3  267.37   15.64
  -8   0   3   14.54    3.59
   8   0  -4  104.12   10.39
  -8   0   5   -0.66    4.02
   8   0  -5  402.72   35.15
  -8   1  10   65.16   33.21
  -8   1   9  121.31   40.44
  -8   1   8  -10.39   17.39
  -8   1   7   70.22   20.14
  -8   1   6  170.16   25.41
  -8   1   5   61.79   12.45
   8   1  -3    9.20    2.37
   8  -1  -2   20.75    7.78
   8  -1  -3   56.72    9.43
   8  -1  -4   42.49    7.80
   8  -1  -5  272.39   24.67
   8  -1  -6  182.93   27.36
   8  -1  -7   44.32   16.98
   8  -1  -8   63.78   29.62
   8  -1  -9    6.10    8.93
  -8   2  13   62.63   39.01
  -8   2  12   14.84   19.04
  -8   2  11    6.10   10.83
  -8   2  10  294.95   62.43
  -8   2   9  200.68   45.19
  -8   2   8  157.37   34.02
  -8   2   7   76.86   19.72
  -8   2   6  152.19   22.95
  -8   2   5  151.75   22.49
   8   2  -4    7.32    2.35
  -8   2   4   15.45    5.80
  -8   2   3   10.96    6.63
   8   2  -3   11.08    3.33
  -8   2   2   12.05    4.29
   8   2  -2    2.34    2.01
  -8   2   1   -4.36    5.42
   8   2  -1   17.31    8.57
   8  -2   0   -6.75   12.56
   8  -2  -1   -2.59    8.25
  -8  -2   2   20.66    6.87
   8  -2  -2    3.66    3.84
   8  -2  -3   11.66    4.38
  -8  -2   3    8.98    3.13
   8  -2  -4   17.35    6.60
  -8  -2   4   20.43    4.57
   8  -2  -5  220.77   25.89
   8  -2  -6  229.70   28.14
   8  -2  -7   80.46   19.98
   8  -2  -8  179.83   36.08
   8  -2  -9  202.13   45.41
   8  -2 -10  281.36   61.21
   8  -2 -11   12.58   20.41
   8  -2 -12    6.43   21.27
  -8   3  16   44.55   37.69
  -8   3  15  152.18   62.73
  -8   3  13  -20.73   20.76
  -8   3  11   -0.68   14.11
  -8   3  10   60.18   25.49
  -8   3   9   10.98    9.62
  -8   3   8   57.53   18.42
  -8   3   7   47.20   15.09
  -8   3   6  213.97   31.27
  -8   3   5  273.23   32.21
   8   3  -5  206.52   22.70
   8   3  -4   47.08    8.35
  -8   3   4   38.19   10.78
  -8   3   3   57.29   14.94
   8   3  -3   40.82    8.79
   8   3  -2   13.22    3.77
  -8  -3  -2   44.91   28.78
  -8   3   2   11.32    6.38
  -8   3   1    5.88    7.86
   8  -3   1    2.27   11.83
  -8  -3  -1    8.12    4.86
   8  -3   0    3.52    3.10
  -8   3   0    7.91    3.31
  -8  -3   0   25.52   11.90
  -8   3  -1    4.84   12.61
  -8  -3   1    1.35    4.92
   8  -3  -1    0.19    5.84
  -8  -3   2   14.99    6.93
   8  -3  -2   15.17    9.06
   8   3   2    3.51    6.29
   8  -3  -3   37.92   10.76
  -8  -3   3   64.15   11.43
   8   3   3   54.18   28.29
  -8  -3   4   46.08   10.17
   8  -3  -4   54.31   13.39
  -8  -3   5  211.76   22.96
   8  -3  -5  244.83   30.58
   8  -3  -6  215.79   30.91
   8  -3  -7   38.98   14.28
   8  -3  -8   40.75    8.41
   8  -3  -9   55.97   21.50
   8  -3 -10   18.10   12.32
   8  -3 -11   13.15   27.17
   8  -3 -12   -8.86   21.28
   8  -3 -13   -3.12   17.60
   8  -3 -14    3.11   21.19
   8  -3 -15   82.76   46.90
   8  -3 -16   78.25   55.98
  -8   4  16   23.14   43.06
  -8   4  15   -3.71   25.16
  -8   4  14  -19.10   27.86
  -8   4  13   -7.67   16.59
  -8   4  12   -8.81   11.14
  -8   4  11   15.96   13.69
  -8   4   9   39.58   17.77
  -8   4   8   36.89   14.90
  -8   4   7   19.55   10.73
   8   4  -6  118.44   22.25
  -8   4   6   94.72   22.74
  -8  -4  -6  128.64   55.02
   8   4  -5  327.72   31.30
  -8   4   5  309.02   37.95
  -8  -4  -5  207.57   64.89
  -8   4   4   70.86   18.99
   8   4  -4   50.79   12.28
  -8  -4  -4   44.45   26.98
   8   4  -3  191.93   24.14
  -8   4   3  217.80   31.68
  -8  -4  -3  231.00   57.16
  -8   4   2   77.44   18.73
   8   4  -2   64.36   13.98
   8  -4   2   38.59   15.20
  -8  -4  -2   75.02   26.15
  -8   4   1  139.69   24.95
  -8  -4  -1  128.60   29.65
   8  -4   1   75.17   22.28
   8   4  -1  131.22   22.43
  -8  -4   0  193.13   31.17
   8   4   0  194.84   30.72
   8  -4   0  196.14   33.03
  -8   4   0  215.44   35.28
   8   4   1   99.66   27.07
  -8  -4   1  121.89   21.52
  -8   4  -1  175.78   35.38
   8  -4  -1  132.52   23.40
   8   4   2   54.22   21.18
   8  -4  -2  104.45   22.48
  -8  -4   2   82.52   16.19
  -8   4  -2   52.12   19.13
   8  -4  -3  169.22   30.72
   8   4   3  195.88   47.74
  -8  -4   3  208.83   24.31
   8   4   4   -6.39    9.83
   8  -4  -4   78.20   17.77
   8  -4  -5  340.82   38.82
   8   4   5  201.26   61.37
  -8  -4   5  337.03   31.43
   8  -4  -6  154.41   27.87
  -8  -4   6  109.22   21.46
   8   4   6  174.22   61.93
  -8  -4   7    5.14    8.89
   8  -4  -7   -3.78    4.59
   8   4   7  124.09   56.38
   8  -4  -8   26.08   12.35
   8  -4  -9   26.30   14.30
   8  -4 -10    0.88   13.04
   8  -4 -11    1.52   11.02
   8  -4 -12    0.53   10.72
   8  -4 -13   11.82   23.19
   8  -4 -15  -21.71   26.49
   8  -4 -16   18.56   20.44
  -8   5  15   72.81   47.02
  -8   5  14   -8.29   20.96
  -8   5  13   13.41   24.96
  -8   5  12   11.10   12.24
  -8   5  11   46.76   22.82
  -8   5  10   -3.99   15.71
  -8   5   9    9.80    8.38
  -8  -5  -9  -13.59   37.99
  -8   5   8   24.48   12.97
  -8  -5  -8   38.98   31.64
  -8   5   7   38.93   15.64
   8   5  -7   17.16    2.81
  -8  -5  -7   25.01   24.48
   8   5  -6   91.18   20.84
  -8   5   6  102.62   25.43
  -8  -5  -6   66.31   36.54
  -8   5   5  178.04   32.13
   8   5  -5  234.25   29.12
  -8  -5  -5  137.66   47.68
  -8  -5  -4   -8.03   10.29
  -8   5   4   24.82   10.09
   8   5  -4   16.77    7.14
   8   5  -3   41.18   14.39
  -8  -5  -3    2.83    5.43
  -8   5   3   68.67   19.13
   8  -5   3   30.92   12.58
  -8  -5  -2   36.40   17.22
   8  -5   2   -9.73   13.67
  -8   5   2   21.66   12.11
   8   5  -2   15.73    7.43
  -8  -5  -1    7.33    6.77
   8   5  -1   14.38    7.68
   8  -5   1    3.32    4.22
  -8   5   1    3.23    2.62
   8  -5   0    3.07    1.26
   8   5   0    0.61    1.71
   8   5   1   15.76   10.99
  -8   5  -1   15.94    9.04
   8  -5  -1    5.22    6.69
   8   5   2   36.36   16.90
   8  -5  -2    9.12    7.17
  -8  -5   2   12.77    8.84
  -8   5  -2   28.15   16.30
   8   5   3   -2.94    5.29
   8  -5  -3   47.16   17.30
  -8   5  -3    0.75   13.55
  -8  -5   3   29.11   10.44
   8   5   4    6.79    6.86
  -8  -5   4   27.37    9.48
   8  -5  -4   22.06   11.68
  -8  -5   5  195.04   25.84
   8  -5  -5  160.75   29.03
   8   5   5  197.79   54.62
  -8  -5   6  123.66   22.88
   8  -5  -6   92.86   22.28
   8   5   6  122.55   47.76
  -8  -5   7   24.76    8.44
   8  -5  -7   39.97   15.63
   8   5   7   30.34   17.06
  -8  -5   8   63.12   20.48
   8  -5  -8   27.01   14.73
   8   5   8    5.01   30.40
   8  -5  -9    6.53    6.86
   8   5   9   62.41   24.66
   8  -5 -10   32.00   17.05
   8  -5 -11    2.00    7.13
   8  -5 -12   -5.18    5.38
   8  -5 -13   -5.20   11.45
   8  -5 -14   -8.20   30.21
   8  -5 -15   10.32   14.65
  -8   6  15   17.11   20.65
  -8   6  13    6.55    9.80
  -8  -6 -13   31.86   21.63
  -8   6  12   22.97   16.88
  -8  -6 -12  -19.53   33.74
  -8   6  11   28.45   17.48
  -8   6  10  194.27   40.46
  -8  -6 -10   93.46   60.61
  -8   6   9  119.33   32.13
   8   6  -9   41.25   25.25
  -8  -6  -9  147.04   63.77
  -8   6   8   85.44   25.84
   8   6  -8  109.66   27.28
  -8  -6  -8  139.06   57.92
  -8   6   7   61.41   20.69
   8   6  -7   42.55   15.34
  -8  -6  -7   33.72   26.50
   8   6  -6  139.03   26.39
  -8   6   6  111.43   26.06
  -8  -6  -6  151.36   50.63
  -8  -6  -5  179.74   49.25
   8  -6   5   39.74   19.63
   8   6  -5   83.74   18.86
  -8   6   5   80.20   22.84
  -8   6   4    8.63    6.80
  -8  -6  -4    8.83   10.10
   8  -6   4    5.57    6.57
  -8  -6  -3    5.62   11.95
  -8   6   3    5.76    6.43
   8  -6   3   -3.74   13.61
   8   6  -3   -3.29    4.16
  -8  -6  -2   15.82   11.06
  -8   6   2   18.06    9.48
   8   6  -2   23.89   10.44
   8  -6   2   13.10   10.63
  -8  -6  -1   15.26    9.46
   8  -6   1    6.80    2.23
   8   6  -1   -3.77    0.46
  -8   6   1   12.81    9.94
   8  -6   0    9.05    6.90
  -8   6   0    6.45    8.53
  -8  -6   0   21.38   11.12
   8   6   0    6.13    5.75
  -8   6  -1   -2.54   14.87
   8  -6  -1   -1.54    5.94
   8   6   2   41.12   17.09
   8  -6  -2   25.20   14.59
  -8  -6   2   20.16    8.14
  -8   6  -2   28.10   16.93
   8  -6  -3   14.49   11.17
   8   6   3   16.85   12.21
  -8   6  -3   -1.98    9.30
  -8  -6   3    5.53    5.11
   8  -6  -4   21.53    7.00
   8   6   4   -4.07   16.77
  -8  -6   4   20.19   11.39
  -8   6  -4   -4.65   21.84
   8   6   5   69.46   29.96
  -8  -6   5  126.41   24.77
   8  -6  -5  112.39   27.18
   8  -6  -6  125.94   27.59
  -8  -6   6  110.99   24.11
   8   6   6  148.83   47.64
  -8  -6   7   39.08   17.00
   8  -6  -7   53.38   19.00
   8   6   7   26.63   30.12
  -8  -6   8   55.69   18.98
   8  -6  -8   92.38   26.41
   8   6   8  121.17   51.61
  -8  -6   9  105.99   31.42
   8  -6  -9   90.20   26.53
   8   6   9   33.26   20.72
   8  -6 -10  190.47   40.09
   8   6  10  193.31   76.60
   8  -6 -11    0.54   10.85
   8   6  11   26.24   37.91
   8  -6 -12   25.97   19.12
   8  -6 -13   52.20   26.60
   8   6  13    7.48    8.29
   8  -6 -14    4.06    8.71
   8   6  14   50.70   48.42
   8  -6 -15    2.56    8.50
  -8   7  14    4.69   19.63
  -8  -7 -14  -30.40   49.65
  -8   7  13    8.39    7.60
  -8   7  12    8.29    9.93
  -8  -7 -12  189.50   81.14
  -8   7  11   11.96   10.77
  -8   7  10   12.72   11.17
   8   7 -10   16.26   24.89
   8   7  -9   16.34   11.71
  -8   7   9   11.83   10.47
   8   7  -8   69.60   24.76
  -8   7   8    9.79    7.12
  -8  -7  -7   -9.16   16.38
   8   7  -7   -4.52   11.30
  -8   7   7   38.46   17.04
  -8  -7  -6  177.47   51.57
   8  -7   6   43.79   26.56
  -8   7   6   36.43   16.23
   8   7  -6  111.72   25.41
   8  -7   5  106.46   34.59
  -8  -7  -5  170.42   46.10
   8   7  -5  135.39   27.55
  -8   7   5  111.31   30.41
  -8   7   4   11.28    4.78
   8   7  -4   45.62   15.62
   8  -7   4   16.69    1.45
   8  -7   3    9.05   15.12
   8   7  -3   16.33   10.16
  -8  -7  -3    3.23    2.68
  -8   7   3   14.14    9.26
   8  -7   2   24.40   16.68
  -8   7   2   -1.26    0.97
   8   7  -2   -0.78    6.86
   8  -7   1   17.39   13.31
  -8  -7  -1   21.62   12.61
   8   7  -1   25.06   11.61
  -8   7   0    0.35    8.80
  -8  -7   0   -2.43    7.96
   8  -7   0    9.50   11.02
  -8   7  -1    5.74   11.78
  -8  -7   1    3.69    1.99
   8  -7  -1   11.88   10.64
   8   7   2    2.20    4.34
   8  -7  -2   -4.98    5.85
  -8   7  -2    0.86   14.89
  -8  -7   2    0.53    1.71
  -8  -7   3   27.16   13.69
  -8   7  -3    8.65    8.68
   8   7   3   13.88   10.69
   8  -7  -4   21.66   12.66
  -8   7  -4   30.87   17.59
   8   7   4   -6.30   16.08
  -8  -7   4   33.60   14.44
   8   7   5   99.69   34.82
  -8   7  -5  127.17   39.64
  -8  -7   5  110.56   25.14
   8  -7  -5  143.72   32.19
   8   7   6   95.47   36.71
   8  -7  -6  114.94   27.88
  -8  -7   6   99.53   24.77
   8   7   7   42.18   30.28
  -8  -7   7   22.26   11.97
   8  -7  -7    4.46    5.78
   8   7   8  -10.20   16.99
   8  -7  -8    3.62    9.99
   8  -7  -9   48.02   20.89
  -8  -7   9   16.64   11.78
   8   7   9    8.94   19.76
  -8  -7  10   60.86   28.63
   8  -7 -10    1.05   12.51
   8   7  10   -8.95   10.38
   8  -7 -11   -7.85   11.99
   8   7  11   23.18   34.50
   8  -7 -12    3.59    3.17
   8   7  12  -26.75    7.06
   8   7  13   -6.74   30.86
   8  -7 -14    1.34   15.18
   8   7  14   58.43   67.42
  -8   8  13   -0.44   15.76
  -8  -8 -13    2.92   33.90
  -8   8  12   18.16   13.19
  -8  -8 -12   18.98   45.08
  -8   8  11    5.63   11.23
  -8  -8 -11   -3.01   26.19
   8   8 -11   36.10   22.77
  -8   8  10   -8.39   14.90
   8   8 -10    2.85    5.29
  -8  -8  -9  -19.29   31.23
   8   8  -9   -2.66    9.65
  -8   8   9   28.52   16.56
  -8  -8  -8    7.62    9.97
   8   8  -8   13.60    9.42
  -8  -8  -7    7.38    1.06
   8  -8   7   17.46   16.27
   8   8  -7    2.77    4.30
  -8   8   7   34.00   16.82
   8  -8   6   65.06   32.35
  -8  -8  -6   28.00   18.98
  -8   8   6   40.28   18.17
   8   8  -6   74.70   20.62
   8  -8   5  117.09   38.15
  -8  -8  -5  136.34   40.77
   8   8  -5  138.83   31.50
  -8   8   5  154.72   35.85
  -8   8   4   23.22   14.13
   8  -8   4    9.21    7.20
  -8  -8  -4   16.04   15.58
   8   8  -4   34.51   13.28
   8   8  -3  116.91   29.70
  -8   8   3   57.54   22.32
  -8  -8  -3   36.43   17.43
   8  -8   3   54.88   27.80
   8  -8   2   28.15   15.63
  -8   8   2   44.34   18.85
  -8  -8  -2    4.27    5.93
   8   8  -2   23.56   12.28
  -8  -8  -1   51.93   19.97
  -8   8   1   60.65   25.50
   8   8  -1   69.55   20.78
   8  -8   1   77.54   24.36
  -8  -8   0   40.95   17.07
   8   8   0   45.53   17.25
   8  -8   0   38.63   16.59
  -8   8   0   58.03   19.76
  -8   8  -1   83.36   27.70
   8  -8  -1   57.67   21.97
   8   8   1   30.44   14.79
  -8  -8   1   19.99   11.23
  -8   8  -2   20.95   18.85
   8   8   2   20.96   13.46
  -8  -8   2    5.43    5.97
   8  -8  -3   46.54   24.15
   8   8   3   83.06   26.37
  -8   8  -3   19.57   12.88
  -8  -8   3  123.59   30.23
   8  -8  -4   16.98    9.73
  -8   8  -4   68.67   30.76
   8   8   4   56.61   23.24
  -8  -8   4   14.15   11.40
   8   8   5  138.09   39.81
  -8   8  -5  139.33   40.81
  -8  -8   5  146.24   30.92
   8  -8  -5  156.34   35.25
   8   8   6   21.01   12.98
  -8   8  -6   45.65   17.11
  -8  -8   6   72.55   21.80
   8  -8  -6   43.17   18.06
  -8  -8   7    9.97    8.09
   8   8   7   -6.19   18.28
   8  -8  -7   19.55   12.39
  -8   8  -7    8.71   13.44
   8   8   8   19.10   27.01
  -8  -8   8   13.83   13.05
   8  -8  -8    3.63    5.61
   8   8   9  -14.19   10.55
   8  -8  -9   -7.34   10.19
  -8  -8  10   -1.40    1.05
   8  -8 -10   -6.42   14.60
   8  -8 -11   -0.06   10.34
  -8  -8  11   10.24   12.44
   8   8  11   15.33   11.40
  -8  -8  12   12.85   11.40
   8  -8 -12   -9.62   12.87
   8   8  12   36.75   35.22
   8  -8 -13   14.93   14.37
   8   8  13   14.90   25.36
   8   9 -11   30.95   18.90
  -8   9  11   19.61   20.66
  -8  -9 -10   42.90   28.05
  -8   9  10   48.08   23.15
  -8  -9  -9   38.68   33.32
  -8   9   9    4.05    6.51
  -8  -9  -8   25.65   20.94
   8   9  -8   24.78   13.23
  -8   9   8    5.05    5.99
   8  -9   8   17.30   28.30
  -8  -9  -7  -11.54   20.70
   8  -9   7   -4.08   13.16
  -8   9   7   23.61   14.64
   8   9  -7   25.96   13.55
  -8  -9  -6   64.09   29.40
   8   9  -6   22.75   12.17
   8  -9   6   38.13   19.22
  -8   9   6   28.31   16.26
   8  -9   5   57.95   24.95
  -8  -9  -5   58.15   26.50
   8   9  -5  123.84   30.47
  -8   9   5   73.83   26.72
  -8   9   4   28.28   17.11
  -8  -9  -4    0.11    9.70
   8  -9   4   10.42    9.70
   8   9  -3    1.12    5.47
  -8   9   3   21.26   15.33
  -8  -9  -3    6.50    7.87
   8   9  -2    5.41   11.06
   8  -9   2   15.60   11.87
  -8   9   2   20.41   13.55
  -8  -9  -2   38.81   18.87
  -8  -9  -1   12.58    8.17
   8   9  -1    5.10    8.03
   8  -9   1    0.81    2.57
  -8  -9   0    9.19   10.32
   8   9   0    2.96    7.84
  -8   9  -1    9.93    6.89
   8  -9  -1   -4.69    6.45
   8   9   1   14.39   14.89
  -8  -9   1    3.42    6.59
  -8   9  -2   11.26   10.54
   8   9   2   -4.18   10.99
  -8  -9   2    0.43    8.17
  -8  -9   3   11.87    9.75
   8   9   3   34.28   18.38
  -8   9  -3   28.34   22.27
   8  -9  -4   24.15   15.03
  -8  -9   4    1.02    8.36
   8   9   4   -2.16   14.66
  -8   9  -5   78.94   31.08
   8   9   5   12.90   11.83
  -8  -9   5   90.65   26.61
   8  -9  -5   67.52   24.39
   8   9   6   11.43   12.16
  -8  -9   6   63.48   21.17
  -8   9  -6   67.67   31.32
   8  -9  -6   42.39   18.77
   8   9   7   14.67   15.61
  -8   9  -7    1.95   11.27
   8  -9  -7   -1.67    3.78
  -8  -9   7   18.08   11.65
   8   9   8   39.15   25.10
  -8  -9   8   78.04   24.64
   8  -9  -8   37.94   18.91
  -8   9  -8   26.23   27.10
   8   9   9    4.54    6.45
  -8  -9   9   14.44   12.48
   8   9  10   77.17   40.21
   8  -9 -10   34.19   15.22
  -8  -9  10  115.32   34.48
   8   9  11    4.12    1.20
   8  -9 -11   22.55   14.94
  -8  -9  11   -1.88    6.63
  -8 -10  -9   14.79   19.28
   8  10  -9   19.68   13.72
  -8  10   9   14.56   12.81
   8 -10   9    6.54   23.78
   8  10  -8   53.03   21.25
  -8 -10  -8  -12.19   16.45
  -8  10   8   19.67   14.13
   8 -10   8   39.13   31.86
   8  10  -7   16.36   11.15
  -8 -10  -7   36.22   22.27
  -8  10   7   41.15   20.27
   8 -10   7    5.69   13.17
   8 -10   6   96.53   39.06
  -8 -10  -6   36.82   22.33
   8  10  -6   51.28   19.66
  -8  10   5   30.69   18.26
  -8 -10  -5    3.92    6.54
   8  10  -5   43.79   18.66
   8 -10   5   46.43   24.61
  -8  10   4    3.77    7.70
   8  10  -4    3.67   10.69
  -8 -10  -4   11.72   11.19
   8  10  -3   -4.94    6.15
  -8  10   3   -5.10    7.88
  -8 -10  -3   21.65   16.36
   8  10  -2   34.66   17.34
   8 -10   2   13.72   11.36
  -8  10   2    5.88    7.65
  -8 -10  -2   32.61   17.61
  -8 -10  -1   -3.60    9.73
   8 -10   1   -1.63    3.75
   8  10  -1    4.00    7.05
   8 -10   0    6.91    8.07
  -8 -10   0   -6.42    9.71
   8 -10  -1   -7.80    8.54
   8  10   1    9.57    5.33
  -8 -10   1   -0.66    4.31
  -8  10  -1   24.87   15.23
  -8  10  -2   51.18   22.90
   8  10   2   23.56   17.83
  -8 -10   2   36.43   17.40
  -8 -10   3    0.31    1.69
   8 -10  -3   13.24   20.71
   8  10   3    5.36    3.70
   8 -10  -4   25.54   17.04
  -8 -10   4   42.53   15.09
   8  10   4   10.11   18.09
  -8  10  -4   14.29   12.79
   8  10   5   18.99   13.09
  -8 -10   5   57.62   21.66
  -8  10  -5   53.06   29.80
   8 -10  -5   64.93   24.96
   8  10   6   23.41   16.64
  -8  10  -6   11.90    3.57
  -8 -10   6   17.18   12.34
   8 -10  -6   29.01   16.45
   8  10   7   -1.60    3.08
   8 -10  -7   17.36   13.60
  -8 -10   7    6.34    6.91
  -8 -10   8    1.66    3.70
   8  10   8   41.76   25.76
  -8  10  -8   24.67   24.93
   8 -10  -8   10.02   10.97
   8  10   9   55.66   31.69
  -8  10  -9    5.21   23.52
  -8 -10   9   25.31   13.35
   8 -10  -9    6.15    5.18
  -8 -11  -7   -2.78    6.20
  -8  11   7    6.91   12.30
   8  11  -7    5.87    6.87
   8 -11   7   25.61   18.91
  -8 -11  -6    1.34    9.64
   8  11  -6   56.56   22.27
   8 -11   6   39.57   23.95
  -8  11   6   33.54   19.52
  -8  11   5   24.67   17.12
  -8 -11  -5   14.27   12.96
   8  11  -5   35.24   17.52
   8 -11   5   48.13   25.06
  -8  11   4  -11.17   12.16
   8 -11   4   -0.59    2.63
  -8 -11  -4   15.70   17.31
   8  11  -3   10.24   14.89
   8 -11   3   27.31   17.36
  -8  11   3   26.84   18.88
  -8 -11  -3   -2.64   15.24
   8 -11   2   -0.76    2.73
   8  11  -2   54.07   22.83
  -8  11   2   35.89   19.76
  -8 -11  -2   14.18   14.83
  -8  11   1   18.57   14.41
  -8 -11  -1    7.30   13.09
   8 -11   1   17.83   13.06
   8  11  -1    2.10    4.29
   8 -11   0   22.53   15.88
  -8  11   0   -0.57   13.43
  -8 -11   0   -2.79    8.25
   8  11   0   11.92   10.27
   8 -11  -1   -1.72    6.40
   8  11   1    2.25   11.71
  -8 -11   1   13.03    8.48
  -8 -11   2   -3.19    8.22
  -8  11  -2    7.04    8.69
   8  11   2    1.47    7.37
  -8 -11   3    7.82    8.90
  -8  11  -3   22.71   16.38
   8  11   3   -4.67   14.59
   8 -11  -4   17.83   14.24
  -8 -11   4   38.20   21.37
  -8  11  -4   59.30   27.34
   8  11   4   49.31   23.87
  -8 -11   5   50.73   21.48
   8  11   5   35.01   20.42
  -8  11  -5   76.05   33.94
   8 -11  -5   53.39   23.65
  -8  11  -6   15.55   15.19
   8  11   6    7.50   14.79
  -8 -11   6   10.39   15.55
   8 -11  -6   67.30   26.53
  -8  11  -7   17.48   19.20
   8  11   7   -0.45   11.15
  -8 -11   7    9.86    9.09
   8 -11  -7   10.54    7.70
   8  12  -2    1.66    4.19
  -8  12   2   17.10   14.19
  -8 -12  -2   41.05   21.55
   8 -12   2    4.12    6.52
  -8  12   1   12.09   13.77
   8 -12   1   24.08   16.02
  -8 -12  -1   23.08   15.31
   8  12  -1   28.51   17.30
   8 -12   0   19.80   15.35
  -8  12   0   55.85   25.49
  -8 -12   0   29.62   17.04
   8  12   0   21.74   14.51
   8 -12  -1   14.54   12.74
   8  12   1   45.06   21.05
  -8  12  -1    2.30   10.24
  -8 -12   1   29.80   17.36
  -8 -12   2    2.09    6.63
  -8  12  -2   17.80   14.13
   8  12   2    2.31    4.25
  -9   0   3    4.48    1.12
   9   0  -3   14.41    4.10
   9   0  -4    4.87    3.29
   9   0  -5   -2.88    2.34
  -9   0   5    0.27    3.92
   9   0  -6    1.90    3.96
  -9   0   6    2.11    2.88
  -9   0   7   41.76   15.37
  -9   1  11  -16.93   25.37
  -9   1  10    4.78   13.19
  -9   1   9   42.38   21.77
  -9   1   8   41.97   17.84
  -9   1   7   84.07   19.88
  -9   1   6   29.24    8.97
  -9   1   5   -1.45    4.24
  -9   1   3    0.51    2.99
  -9   1   2   77.10   14.52
   9  -1  -2   64.44   11.33
   9  -1  -3   17.76    6.26
  -9  -1   4    8.09    1.27
   9  -1  -4   13.25    3.69
   9  -1  -5   74.11   12.72
   9  -1  -7   72.23   19.11
   9  -1  -8  121.40   31.53
  -9   2  14  123.43   56.68
  -9   2  13  -15.43   28.26
  -9   2  12   19.26   24.08
  -9   2  10   25.00   16.82
  -9   2   8   -0.14    4.89
  -9   2   7   18.14    8.59
  -9   2   6   -1.15    2.01
  -9   2   5   57.44   12.43
  -9   2   4   41.44   10.25
   9   2  -4   42.21    5.82
   9   2  -3   19.41    4.49
  -9   2   3   32.33    9.60
  -9   2   2  288.90   29.80
   9   2  -2  225.99   24.51
  -9   2   1   24.91   10.16
   9  -2  -1   25.10    8.88
   9  -2  -2  283.79   27.51
  -9  -2   2  234.17   29.96
  -9  -2   3   24.38    5.80
   9  -2  -3   35.01   10.81
   9  -2  -4   46.45   12.82
  -9  -2   4   57.76    7.62
   9  -2  -5   52.36   11.58
   9  -2  -6   -2.60    3.01
   9  -2  -7    0.89    3.52
   9  -2  -8   16.88   10.16
   9  -2  -9    3.91   16.44
   9  -2 -12   43.48   31.59
   9  -2 -13   -3.24    4.99
  -9   3  15   -8.74   18.96
  -9   3  14   29.80   19.19
  -9   3  13    4.15    8.77
  -9   3  12   19.17   13.27
  -9   3  10   42.18   19.85
  -9   3   8   34.28   13.58
  -9   3   7   80.02   20.79
  -9   3   6    7.79    5.76
   9   3  -5   54.39   10.21
  -9   3   5   69.65   16.68
  -9   3   4   12.04    8.08
   9   3  -4   42.36    8.91
  -9   3   3   18.43   10.03
   9   3  -3    8.82    3.85
   9   3  -2   85.16   13.94
  -9  -3  -2   71.56   32.48
  -9   3   2   75.67   16.43
   9   3  -1    1.32    2.25
   9  -3   1    5.07    8.96
  -9   3   1   11.63    8.52
  -9  -3  -1   55.72   28.42
   9   3   0    1.51    8.00
   9  -3   0   11.32   12.36
  -9  -3   0   -6.98    7.28
  -9   3   0   -2.48    8.90
  -9  -3   1   -0.04    0.42
   9  -3  -1   27.37   12.66
   9   3   1   77.64   27.27
  -9  -3   2   32.36    8.00
   9  -3  -2   67.34   15.04
   9   3   2   33.04   20.86
   9  -3  -3    3.18    5.96
  -9  -3   3   15.85    5.23
   9  -3  -4    6.30    4.89
  -9  -3   4   31.64    8.72
   9  -3  -5   67.23   15.22
  -9  -3   5   60.80   10.17
   9  -3  -6    1.98    2.80
   9  -3  -7   44.86   14.30
   9  -3  -8   65.66   19.60
   9  -3  -9    7.05   16.31
   9  -3 -11   15.41   23.66
   9  -3 -12   14.76   19.53
   9  -3 -13   -6.41   21.07
   9  -3 -14   15.89   23.02
   9  -3 -15    0.86    6.22
  -9   4  14   34.42   26.06
  -9   4  13    1.72   15.07
  -9   4  12   59.76   27.99
  -9   4  11   -5.30    9.74
  -9   4  10   13.55    9.76
  -9   4   9   44.36   17.23
  -9   4   8   45.22   17.00
  -9   4   7   18.19    9.91
   9   4  -6   -1.75    6.04
  -9   4   6   24.37   10.72
   9   4  -5   -3.31    3.88
  -9  -4  -5   41.33   30.20
  -9   4   5   19.90   10.81
   9   4  -4   11.19    9.96
  -9  -4  -4   19.59   19.21
  -9   4   3   12.43    6.62
  -9  -4  -3  -11.31   17.93
   9   4  -3    0.61    2.21
   9  -4   2    5.39    5.40
   9   4  -2   27.02    8.94
  -9   4   2    2.47    5.45
  -9  -4  -1   22.89   13.42
  -9   4   1   18.06   13.19
   9  -4   1   -3.05    2.20
  -9   4   0    9.21    8.65
  -9  -4   0   14.90    6.97
   9   4   0   31.54   12.69
   9  -4   0   -4.34    8.09
   9  -4  -1   36.89   15.26
   9   4   1    5.81   14.82
  -9   4  -1   23.88   14.81
  -9  -4   1   -2.38    3.06
   9   4   2    2.03   13.50
  -9  -4   2    1.72    5.14
   9  -4  -2    3.82    7.06
   9  -4  -3   11.79    8.49
  -9  -4   3    8.69    5.16
   9   4   3    2.22   10.59
   9  -4  -4    3.98    4.20
  -9  -4   4    4.24    9.48
   9   4   4    7.08   10.91
  -9  -4   5    6.60    5.12
   9   4   5  102.74   45.86
   9  -4  -5    9.79    6.48
  -9  -4   6   13.45    8.72
   9  -4  -6   -0.52    1.57
   9   4   6   15.93   19.43
   9  -4  -7   48.98   16.23
  -9  -4   7   35.75   12.11
   9  -4  -8   29.68   12.88
   9  -4  -9   45.91   18.19
   9  -4 -10    5.18    7.55
   9  -4 -11    7.42   14.68
   9  -4 -12   25.56   12.89
   9  -4 -13    7.40   16.07
   9  -4 -14  -16.56    7.82
  -9   5  13   49.55   26.31
  -9   5  12    4.11   10.16
  -9   5  11   -0.25   10.44
  -9   5  10   -7.47    7.74
  -9   5   9   -1.88    3.77
  -9   5   8   43.61   17.42
  -9  -5  -8  118.94   59.01
   9   5  -8   11.04    6.42
   9   5  -7   54.13   15.55
  -9   5   7   16.37   10.18
  -9  -5  -7  100.53   45.12
   9   5  -6   11.92    6.54
  -9   5   6   -0.50    1.66
  -9  -5  -6    5.49   23.99
   9   5  -5   27.37    9.13
  -9  -5  -5  -14.19   32.39
  -9   5   5   33.78   13.87
   9   5  -4   21.07    8.62
   9  -5   3    2.34   13.67
  -9   5   3   24.46   13.39
  -9  -5  -3   50.75   24.20
   9   5  -3    0.08    4.17
  -9  -5  -2   42.21   19.78
   9  -5   2   41.27   14.97
  -9   5   2   37.69   12.85
   9   5  -2   61.71   14.70
  -9  -5  -1    0.04    0.57
   9  -5   1   -5.26   12.70
  -9   5   1   25.40   12.87
   9  -5   0    7.86   14.35
   9   5   0    0.43    4.51
  -9   5   0    4.56    3.12
  -9   5  -1   23.94   15.59
   9   5   1    0.77    6.39
   9  -5  -1    9.16    8.88
   9   5   2   -6.29   12.73
  -9   5  -2   15.21    8.08
   9  -5  -2   54.55   15.77
  -9  -5   2   59.08   16.04
  -9   5  -3   31.68   31.60
   9   5   3    9.15   13.93
   9  -5  -3   -5.43    5.45
  -9  -5   3    5.07    4.28
   9   5   4   16.47   15.50
  -9  -5   4   19.45   13.24
  -9  -5   5   40.39   13.16
   9  -5  -5   44.08   15.35
   9   5   5   43.49   26.94
  -9  -5   6   -4.30    1.98
   9   5   6  -16.93   26.34
   9  -5  -7    9.57    7.48
  -9  -5   7   24.70   11.94
   9   5   7   50.65   20.84
  -9  -5   8   39.91   19.60
   9  -5  -8   37.28   16.20
   9   5   8   49.96   27.53
   9  -5  -9   10.62    9.40
   9   5   9   51.69   34.72
   9  -5 -10   -4.44   16.25
   9   5  10  138.17   69.15
   9  -5 -11   22.51   15.04
   9  -5 -12   -3.41   19.64
   9  -5 -13   -5.95    5.34
  -9   6  13   20.90   18.42
  -9   6  12   -5.09   13.80
  -9   6  10   -6.92    7.80
  -9  -6 -10   22.83   42.83
   9   6  -9    4.09   12.08
  -9   6   9   -6.81    7.60
  -9  -6  -9   62.52   56.46
   9   6  -8   -6.63    6.37
  -9   6   8   -3.73    5.27
  -9  -6  -8  -12.17   30.27
   9   6  -7   10.11    9.19
  -9   6   7   30.08   14.22
  -9  -6  -7   -4.62    9.67
   9   6  -6    2.66    3.43
  -9   6   6    0.66    2.07
  -9  -6  -5   31.78   22.02
   9   6  -5   17.59    8.68
  -9   6   5   39.79   16.37
  -9  -6  -4   25.86   17.06
   9  -6   4   10.35    4.80
  -9   6   4   20.88   16.36
   9   6  -4   29.90   13.58
  -9  -6  -3   48.18   22.19
   9   6  -3   18.40    9.30
  -9  -6  -2   94.91   28.48
  -9   6   2  199.71   35.94
   9   6  -2  126.27   23.34
   9  -6   2   95.39   28.17
  -9  -6  -1   19.23   11.30
   9  -6   1    2.81    4.99
   9   6  -1   -3.51    7.09
  -9   6   1    6.91    5.15
   9  -6   0   -1.66    6.76
  -9   6   0    3.13    3.87
   9   6   0   13.71    9.07
   9   6   1   30.78   13.29
  -9  -6   1    8.77    6.70
  -9   6  -1   -4.45    9.56
   9  -6  -1   -2.74    3.91
  -9   6  -2   94.51   31.20
   9   6   2  107.18   29.08
   9  -6  -2  101.97   26.43
  -9  -6   2  114.17   23.75
   9   6   3   -6.86    7.72
   9  -6  -3   43.29   16.68
  -9   6  -3   23.43   15.92
  -9  -6   3   20.38    9.03
   9   6   4   13.86   11.19
   9  -6  -4   43.56   14.12
  -9  -6   4   54.44   23.08
  -9   6  -4   21.57    1.26
   9   6   5   38.27   25.66
  -9  -6   5   15.05    7.04
   9  -6  -5   29.20   13.53
   9   6   6    9.43   13.50
   9  -6  -6    3.42    5.50
  -9  -6   6    0.34    5.53
  -9  -6   7   -7.06    8.40
   9  -6  -7   18.41   11.08
   9  -6  -8    7.61   16.16
  -9  -6   8   28.35   14.78
   9   6   8  -11.32   16.52
   9  -6  -9   10.07   13.95
  -9  -6   9   -7.04   15.61
   9   6   9    1.71   20.28
   9  -6 -10    5.38    6.43
   9  -6 -11    0.23    8.96
   9  -6 -12   -5.43    9.78
   9   6  12   55.46   56.20
   9  -6 -13   13.66    3.06
   9   6  13   -5.58   18.16
  -9   7  12   43.16   21.43
  -9   7  11   34.47   18.72
  -9  -7 -11   93.52   72.90
  -9  -7 -10  -16.90   36.61
  -9   7   9   -7.81   11.81
   9   7  -9    6.55    7.04
  -9  -7  -9   27.32   19.30
  -9   7   8   64.34   23.17
   9   7  -8   12.51   10.50
  -9  -7  -8   19.82   12.06
  -9  -7  -7    3.14   30.75
   9   7  -7   82.34   21.58
  -9   7   7   44.35   18.23
  -9  -7  -6    7.24    9.93
   9  -7   6   11.68   18.20
   9   7  -6   21.36   10.11
  -9   7   6    7.11    7.28
  -9   7   5   19.14   12.39
  -9  -7  -5   26.90   19.38
   9  -7   5   40.24   23.46
   9   7  -5   19.08   10.36
  -9  -7  -4   38.49   21.37
   9   7  -4   23.53   11.76
   9  -7   4   16.53   15.86
   9   7  -3   -0.46   10.24
  -9  -7  -3   -0.63    2.50
   9  -7   3   -8.59    9.60
  -9   7   3   -3.33    4.99
  -9  -7  -2    9.39    8.66
   9  -7   2   27.47   13.17
  -9   7   2   26.68   16.25
   9   7  -2   34.28   13.39
   9  -7   1   12.26    9.24
  -9  -7  -1   78.76   23.54
   9   7  -1    5.69    5.56
  -9   7   1    8.80    8.75
  -9   7   0   35.31   19.12
  -9  -7   0   15.48   10.07
   9  -7   0   14.08    9.76
   9   7   1    4.42   10.82
  -9   7  -1   -3.20    3.33
  -9  -7   1   -0.38    1.50
   9  -7  -1    7.43   11.59
   9   7   2   16.74   10.88
  -9   7  -2   32.96   18.51
  -9  -7   2   26.23   11.77
   9   7   3   16.91    8.23
   9  -7  -3   17.42   11.67
  -9   7  -3   10.88   15.49
  -9  -7   3   19.89   10.42
   9  -7  -4   -2.34    9.96
   9   7   4   -2.62   10.96
  -9  -7   4   18.76   13.79
  -9   7  -4   -0.55   11.35
   9   7   5   99.78   35.32
  -9  -7   5   21.30    9.20
  -9   7  -5   78.74   38.16
   9  -7  -5   45.89   17.99
   9   7   6   11.83    8.71
  -9  -7   6   14.58   10.66
  -9  -7   7   56.80   18.61
   9   7   7   53.78   28.99
   9  -7  -7   52.03   19.15
   9   7   8   23.65   21.04
  -9  -7   8   26.91   15.16
   9  -7  -8   29.68   15.13
  -9  -7   9    0.60    8.58
   9  -7  -9    8.84   13.68
   9   7   9   -5.43   22.16
  -9  -7  10   -6.37    8.60
   9   7  10    7.15   20.06
   9  -7 -11    7.78   15.54
   9   7  11  -24.36   43.00
   9  -7 -12   -4.78    9.46
   9   7  12   27.57   46.37
  -9   8  10    4.94    7.36
   9   8 -10    0.01    0.34
  -9  -8 -10   -9.72   22.08
  -9  -8  -9   27.35   32.92
  -9   8   9   16.06   12.43
   9   8  -9   30.20   15.81
  -9  -8  -8   17.63   19.06
   9   8  -8   14.17   10.15
  -9   8   8   -1.41    3.50
  -9  -8  -7   -5.35   13.09
   9   8  -7   -0.01    9.43
  -9   8   7    2.73   10.03
   9  -8   7   36.02   31.88
  -9  -8  -6   -1.22    8.74
   9   8  -6   32.90   13.56
  -9   8   6   15.02   11.41
  -9   8   5    8.91    8.96
  -9  -8  -5   -1.42    7.87
   9   8  -5    7.01    3.86
   9  -8   5   -9.91   10.84
   9  -8   4   38.20   26.03
  -9   8   4   19.58   18.78
  -9  -8  -4   27.52   17.53
   9   8  -4    1.84    3.46
   9   8  -3   27.16   13.49
  -9  -8  -3   50.74   21.77
  -9   8   3   29.07   17.29
   9  -8   3    2.94   15.06
   9  -8   2   17.58   12.59
  -9   8   2   12.21   10.20
   9   8  -2    8.32    9.76
  -9  -8  -1    8.23   12.17
   9   8  -1    5.28   10.45
  -9   8   1   -1.42    3.28
  -9   8   0    5.96    4.85
  -9  -8   0    9.80    8.32
   9   8   0   -1.18    1.16
   9  -8   0    7.83    7.50
  -9   8  -1   38.85   22.65
   9   8   1   -6.86   12.22
   9  -8  -1    7.90    7.84
  -9  -8   1   13.33    9.24
   9  -8  -2   23.80   13.55
   9   8   2    0.41   10.22
  -9   8  -2    1.08   10.35
  -9  -8   2    1.16    2.66
   9  -8  -3   31.25   17.25
   9   8   3    4.33    9.31
   9  -8  -4   -5.34    9.89
  -9  -8   4  -10.77    9.18
   9   8   4   -5.93   14.05
   9  -8  -5   -1.46    9.28
   9   8   5   -1.06    8.83
  -9   8  -5   -0.83   10.12
  -9  -8   5   17.81   10.57
   9   8   6    4.99   15.94
  -9  -8   6   15.85    9.96
  -9   8  -6   -4.17   19.27
   9  -8  -6   36.15   16.71
   9   8   7   18.17    6.28
   9  -8  -7   37.27   17.01
  -9  -8   7   30.46   13.57
   9   8   8   45.72   29.38
  -9  -8   8   35.22   15.75
   9  -8  -8   28.01   15.56
   9   8   9   44.67   32.04
   9  -8  -9    6.15   12.73
  -9  -8   9   12.50   12.12
   9   8  10   10.86   25.46
  -9  -8  10   27.00   15.15
   9  -8 -10   -9.16   12.51
   9   9  -9   34.74   17.18
  -9   9   9    9.00   18.64
  -9  -9  -8   37.05   26.34
   9   9  -8   12.65    8.65
   9  -9   8  -12.84   12.51
  -9   9   8   22.57   14.58
   9   9  -7    1.02    8.26
  -9  -9  -7   43.11   20.30
   9  -9   7   -4.65    7.97
  -9   9   7   -7.66   15.38
  -9  -9  -6  -10.95   17.97
   9   9  -6    0.46    8.45
  -9   9   6    3.44    7.16
  -9   9   5   38.05   19.51
  -9  -9  -5   46.12   24.22
   9   9  -5    2.69    2.38
  -9   9   4    7.56   11.30
   9   9  -4   11.96   12.37
  -9  -9  -4   -1.90    2.94
   9  -9   4   12.68    7.57
   9   9  -3   17.17   12.95
  -9   9   3   -0.05    6.61
  -9  -9  -3   11.82   17.45
   9  -9   3   21.34   15.02
   9  -9   2   19.29   13.50
  -9   9   2   27.17   15.68
   9   9  -2   14.64   12.06
   9  -9   1   19.58   12.89
  -9  -9  -1   38.50   18.11
  -9   9   1   -2.96    5.11
   9   9  -1    4.68    4.96
   9   9   0    7.74    7.27
   9  -9   0   28.66   15.15
  -9   9   0   14.71   11.09
  -9   9  -1   -5.65    7.35
   9   9   1    3.99    8.60
   9  -9  -1    6.79    8.01
  -9  -9   1    6.98    7.08
  -9   9  -2   29.23   18.53
   9  -9  -2    5.81    7.08
   9   9   2    4.04    6.51
  -9  -9   2   63.70   21.35
  -9  -9   3   22.57   13.22
   9   9   3    4.03    8.70
  -9   9  -3    8.74    7.21
  -9   9  -4   -2.55    5.64
  -9  -9   4   15.26   11.28
   9   9   4   10.25   17.04
   9  -9  -5   -0.18    4.11
   9   9   5   19.06   11.45
  -9  -9   5   27.25   14.10
  -9   9  -5    0.13    8.38
   9   9   6   16.73   17.00
  -9   9  -6   26.01   19.29
  -9  -9   6   38.03   17.23
   9  -9  -6   -3.12   10.19
   9   9   7  105.13   38.28
  -9  -9   8    8.41   10.36
   9   9   8    5.69   16.96
   9  -9  -8   32.27   16.93
   9   9   9    1.41   18.69
  -9  -9   9   14.48   11.02
   9  -9  -9   17.94   13.21
   9 -10   6    9.12   16.77
   9  10  -6   26.41   17.87
  -9  10   6    3.47    9.84
   9 -10   5   24.73   17.92
  -9  10   5   -0.33    1.92
  -9 -10  -5   16.01   13.89
   9  10  -5   11.81   13.31
   9  10  -4   11.72    7.03
  -9 -10  -4   -5.24    7.39
   9 -10   4   48.70   28.71
   9  10  -3    2.69    5.74
   9 -10   3   32.26   18.69
  -9  10   3    2.09    4.69
  -9 -10  -3   21.31   14.93
   9 -10   2   16.24   12.69
  -9  10   2   53.61   23.10
  -9 -10  -2    5.05    7.10
   9  10  -2   47.94   19.65
  -9  10   1   -1.96   12.84
   9  10  -1   -7.27    7.02
   9 -10   1    9.86    9.33
  -9 -10   0   -0.32    1.64
   9  10   0    4.48    7.91
   9 -10   0   -0.72    2.57
  -9  10   0   -1.03    3.07
  -9  10  -1   -4.57    6.69
   9 -10  -1   23.98   15.40
   9  10   1   56.63   22.54
  -9 -10   1   52.55   20.47
  -9  10  -2   27.43   17.18
   9 -10  -2   56.10   24.76
   9  10   2   40.17   19.38
  -9 -10   2   70.96   24.21
  -9 -10   3   18.30   12.64
   9 -10  -3    9.51   19.05
  -9  10  -3    7.06   17.80
   9  10   3    4.40    6.92
   9 -10  -4   27.01   13.50
  -9 -10   4   16.10   17.46
   9  10   4   -0.15   12.16
  -9  10  -4    8.32    8.03
  -9  10  -5   23.31   18.26
  -9 -10   5   28.40   15.35
   9  10   5    6.73   11.05
  -9 -10   6   26.62   14.92
  -9  10  -6  -10.44   19.42
   9 -10  -6   12.44   11.00
  10   0  -3   12.44    4.19
 -10   0   4   -0.93    0.95
  10   0  -5    5.64    2.68
 -10   0   5   -1.35    2.96
  10   0  -7    1.38    7.73
 -10   0   7   15.55   13.02
 -10   1  12   60.62   32.71
 -10   1  11   -2.99   21.42
 -10   1  10   22.81   17.08
 -10   1   9    0.55   12.78
 -10   1   8   -1.33    5.41
 -10   1   7   24.07    9.34
 -10   1   6   24.13    8.16
  10   1  -4    4.67    1.01
 -10   1   4   -3.05    1.87
  10  -1  -2   17.16    4.31
  10  -1  -3   23.60    6.67
  10  -1  -5  252.64   22.08
 -10  -1   5   70.15   10.34
  10  -1  -6    4.90    3.19
  10  -1  -7   24.38    5.82
  10  -1  -8    4.03    7.38
  10  -1 -10   57.07   29.87
 -10   2  13   22.90   34.23
 -10   2  12   68.96   34.06
 -10   2  11   18.61   15.45
 -10   2  10   18.90   13.30
 -10   2   9    7.77    7.46
 -10   2   8   21.97   10.73
 -10   2   7    2.99    6.54
 -10   2   6   19.25    8.05
 -10   2   5   14.08    6.55
  10   2  -4   -0.67    1.40
  10   2  -3    2.80    3.81
 -10   2   3    0.92    1.79
 -10   2   2    7.64    0.86
  10   2  -2   19.15   11.31
 -10   2   1   62.34   12.79
  10  -2  -1   78.80   18.32
  10  -2  -2   24.63   10.10
  10  -2  -3    2.14    2.37
 -10  -2   3   20.10    6.80
  10  -2  -4   -4.08    2.48
 -10  -2   4   12.58    3.19
 -10  -2   5   18.54    4.44
  10  -2  -5   12.63    5.82
  10  -2  -6    1.17    6.01
  10  -2  -7   10.39    6.12
  10  -2  -8   17.63   14.98
  10  -2 -10   28.84   17.05
  10  -2 -11  -10.49    5.65
  10  -2 -13   18.20   14.52
 -10   3  12   11.15    8.30
 -10   3  11    4.47   12.66
 -10   3  10   32.16   17.21
 -10   3   9   39.54   16.37
 -10   3   8   38.04   14.16
 -10   3   7   38.03   18.87
 -10   3   6   16.02    7.93
 -10   3   5  163.95   25.43
  10   3  -5  137.89   15.29
  10   3  -4    2.78    0.65
 -10   3   4    8.42    5.69
  10   3  -3   21.81    6.33
 -10   3   3    3.89    7.76
  10   3  -2   20.39    7.54
 -10   3   2    1.59    5.54
  10   3  -1   54.33   16.04
 -10  -3  -1  112.69   38.58
 -10   3   1   78.79   21.45
  10  -3   0  109.27   24.68
 -10  -3   0  155.87   38.99
  10   3   0  101.46   27.90
 -10   3   0  115.33   30.01
  10  -3  -1   85.70   19.71
  10   3   1    9.89   10.56
 -10  -3   1   93.55   23.94
 -10  -3   2    6.69    4.87
  10  -3  -2   30.68   10.57
 -10  -3   3    1.83    1.98
  10  -3  -3   23.51    9.50
  10  -3  -4   -1.54    8.68
 -10  -3   4    2.57    3.19
 -10  -3   5  207.27   18.13
  10  -3  -5  131.10   21.88
 -10  -3   6    5.46    4.94
  10  -3  -6   25.86   10.08
  10  -3  -7   18.11   13.28
  10  -3  -8   21.60   10.25
  10  -3  -9    9.50    9.63
  10  -3 -10   72.26   24.55
  10  -3 -11    3.21   16.84
  10  -3 -12   44.46   31.72
 -10   4  12    9.52   10.54
 -10   4  11    8.81   14.38
 -10   4  10   -4.03    5.72
 -10   4   9   -3.70    6.39
 -10   4   8   18.66   10.70
  10   4  -7   -6.65    5.84
 -10   4   7   -4.06   10.69
  10   4  -6    6.57    4.50
 -10   4   6   44.29   14.52
 -10   4   5   22.11   10.71
  10   4  -5   17.36    6.19
  10   4  -4    4.40   10.86
 -10   4   4   -0.64    3.13
 -10   4   3   23.47   12.81
  10   4  -3    2.71    0.71
 -10   4   2    4.92    4.09
  10  -4   2   -8.62   19.69
  10   4  -2   20.36    8.09
 -10  -4  -2   26.04   18.71
  10   4  -1   53.53   14.84
 -10   4   1   85.85   22.16
  10  -4   1   53.14   18.08
 -10  -4  -1   98.15   31.17
 -10  -4   0   90.73   25.13
 -10   4   0  104.01   26.50
  10   4   0  100.91   24.28
  10  -4   0   94.06   24.48
  10   4   1   16.82   11.50
 -10   4  -1   71.01   24.56
 -10  -4   1   49.20   15.54
  10  -4  -1   60.40   17.26
  10  -4  -2   12.39    7.12
  10   4   2    7.23    7.06
  10  -4  -3    6.44    5.34
 -10  -4   3   23.61    8.19
  10   4   3    5.04    7.24
  10  -4  -4    6.37    7.21
  10   4   4   40.89   35.64
 -10  -4   5   36.77   10.10
  10   4   5   33.59   33.22
  10  -4  -5   17.51    8.96
  10  -4  -6    0.95    5.09
 -10  -4   7    9.92    9.61
  10  -4  -7   -2.40    1.22
  10  -4  -8   -3.16    4.85
  10  -4  -9    3.28   10.30
  10  -4 -10   25.14   14.09
  10  -4 -11   32.28   17.60
  10  -4 -12   63.72   27.41
 -10   5  11   -5.67    7.37
 -10   5  10   41.87   17.98
 -10   5   9   11.03   12.27
  10   5  -8   17.17   12.74
 -10   5   8    4.10    4.80
 -10  -5  -8  155.32   70.38
  10   5  -7   25.62   16.32
 -10   5   7   30.44   15.46
 -10  -5  -7   40.51   14.42
  10   5  -6    5.21    4.25
 -10   5   6   12.11    8.34
  10   5  -5  191.58   25.55
 -10  -5  -5   79.89   40.92
 -10   5   5  141.91   29.24
  10   5  -4    6.29   11.33
 -10   5   4   10.04    8.01
 -10  -5  -4   38.81   25.96
 -10   5   3   13.24    8.79
  10  -5   3    0.57    2.65
 -10  -5  -3  -13.75   17.47
 -10  -5  -2   50.95   22.80
  10  -5   2    1.62    8.26
  10   5  -2   16.64    8.57
 -10   5   2   28.81   13.40
 -10  -5  -1   94.65   27.45
 -10   5   1   47.94   14.53
  10   5  -1   38.87   13.27
  10  -5   1   63.16   21.75
 -10  -5   0  121.46   27.39
  10   5   0   95.15   22.63
  10  -5   0  122.56   28.40
 -10   5   0   95.37   26.57
  10   5   1   30.23   15.03
 -10   5  -1   52.36   20.61
 -10  -5   1   56.94   15.92
  10  -5  -1   74.72   20.53
  10   5   2   68.33   25.11
 -10   5  -2   23.93   15.17
  10  -5  -2   31.56   12.47
  10   5   3    5.30   20.80
  10  -5  -3   20.88   10.53
 -10  -5   3   14.08    6.96
 -10  -5   4   -3.51    3.62
  10  -5  -4    4.85    5.67
  10   5   4   29.31   21.10
 -10  -5   5  193.12   26.20
  10  -5  -5  170.82   30.39
  10   5   5  242.65   67.28
  10  -5  -6   22.11   10.73
 -10  -5   6    2.68    3.98
  10   5   6    7.74   20.31
 -10  -5   7   14.12   13.75
  10  -5  -7   10.58   12.84
  10   5   7   48.43   40.06
  10  -5  -8   10.53    8.31
 -10  -5   8    3.68    4.90
  10  -5  -9    8.35    8.76
  10  -5 -10   -6.25    6.82
  10  -5 -11   17.26   11.31
 -10   6  10   12.41   10.73
 -10  -6 -10  143.59   71.62
  10   6  -9    3.83   11.99
 -10  -6  -9   25.15   24.42
  10   6  -8   44.98   16.09
 -10   6   8    0.21    2.09
 -10  -6  -8   47.49   47.03
  10   6  -7   29.62   12.02
 -10   6   7   28.43   13.74
 -10  -6  -7    1.08   28.96
 -10   6   6   25.54   13.27
 -10  -6  -6   -7.31    6.35
  10   6  -5   -4.95    2.88
 -10  -6  -5  -12.14   13.92
 -10  -6  -4    4.74   16.13
  10  -6   4   59.19   25.35
  10   6  -4   25.21   13.96
 -10   6   4   -0.11    0.96
 -10  -6  -3    2.52   13.26
  10  -6   3   -3.32   15.10
 -10   6   3   23.19   12.26
  10   6  -3   22.61    9.96
 -10  -6  -2   -0.83    5.32
  10  -6   2   11.47    8.67
  10   6  -2   -3.35    3.79
 -10   6   2    7.45    4.80
 -10   6   1   24.52   10.16
 -10  -6  -1   19.77   12.35
  10   6  -1   34.97   13.25
  10  -6   1    6.94    8.89
  10  -6   0   64.93   24.19
 -10  -6   0   62.78   18.74
 -10   6   0   76.20   25.63
  10   6   0   47.20   16.41
  10   6   1   46.80   17.77
 -10  -6   1   43.23   15.67
 -10   6  -1   33.79   17.93
  10  -6  -1   42.83   15.68
  10   6   2    0.41    9.37
 -10  -6   2   31.74   12.45
  10  -6  -2   20.14   11.35
 -10   6  -2    1.27    8.17
  10   6   3   35.02   18.85
 -10   6  -3   14.23   14.11
 -10  -6   3    1.88    2.83
  10   6   4  -11.47    7.61
 -10   6  -4   -8.47   11.35
  10  -6  -4    0.92   12.12
  10   6   5   -5.57   18.07
  10  -6  -5   -1.65    7.45
 -10  -6   7   23.06   12.99
  10  -6  -7   -6.62   11.58
  10  -6  -8   12.00    7.70
 -10  -6   8   13.02   11.80
 -10  -6   9   -0.48    7.18
  10   6   9    8.97   26.00
  10  -6 -10   11.67    5.50
 -10  -6  10    4.66    8.81
  10   7  -9   15.41   10.39
 -10   7   9   32.22   16.79
 -10  -7  -9   -6.09    9.68
 -10   7   8   26.10   14.31
  10   7  -8   18.78   10.87
 -10  -7  -8  -19.76   24.77
  10   7  -7   10.76   11.45
 -10  -7  -7   84.68   44.83
 -10  -7  -6  -16.87   23.27
  10   7  -6   -1.60    7.35
 -10   7   6    9.63    8.68
 -10   7   5   67.00   23.62
 -10  -7  -5   68.19   32.17
  10  -7   5    1.19    4.28
  10   7  -5   86.34   20.81
 -10  -7  -4   48.49   24.87
  10   7  -4   79.80   27.32
 -10   7   4    8.86    8.75
  10  -7   4   31.38   18.62
 -10  -7  -3    8.08   18.60
  10  -7   3   -4.46    7.89
 -10   7   3   24.71   13.51
  10   7  -3    0.93    4.37
 -10  -7  -2    8.44   10.22
  10  -7   2   10.68   13.97
 -10   7   2   18.71   11.61
 -10  -7  -1   32.25   14.96
  10  -7   1   35.98   18.25
  10   7  -1   52.80   17.56
 -10   7   1   20.56   12.28
 -10   7   0   69.18   25.35
 -10  -7   0   55.45   19.90
  10   7   0   59.52   19.66
  10  -7   0   58.49   20.39
  10   7   1   36.99   16.32
 -10   7  -1   51.75   20.13
 -10  -7   1   33.33   14.08
  10  -7  -1   40.46   16.14
  10  -7  -2    0.96   10.48
 -10   7  -2   41.90   23.27
 -10  -7   2   -2.74    4.06
  10   7   3   -5.12   12.81
  10  -7  -3    8.91    7.98
 -10   7  -3    7.20   15.03
 -10  -7   3    8.50    6.75
  10   7   4   20.70   15.52
  10  -7  -4   -2.43    4.61
 -10   7  -4    9.39   14.17
  10   7   5   45.81   25.06
 -10  -7   5   80.75   21.04
  10  -7  -5   61.00   21.50
 -10   7  -5   60.19   32.92
  10   7   6   -5.80   16.15
 -10  -7   6   19.69   11.96
  10   7   7   75.19   42.38
  10  -7  -7    4.51    9.74
 -10  -7   7   22.09   12.02
 -10  -7   8   -2.09   11.65
  10  -7  -8   -3.15   10.06
  10   7   8  -11.07   12.01
  10  -7  -9   -5.45    7.91
 -10  -7   9   54.33   24.86
  10   7   9   26.38   37.82
  10   8  -7   -3.87    8.23
 -10  -8  -7   38.94   30.20
 -10   8   7   -5.88    8.19
 -10   8   6   -0.49    5.28
 -10  -8  -6   -1.28    6.56
  10  -8   6    6.87   22.01
  10   8  -6    8.43    8.90
 -10  -8  -5   19.64   16.61
  10   8  -5   39.13   15.25
  10  -8   5   33.30   14.83
  10   8  -4   18.14   17.91
 -10  -8  -4   46.90   23.11
 -10   8   4    7.62    8.85
  10  -8   4   -1.73    8.82
  10   8  -3    3.73    3.94
 -10  -8  -3    5.22   12.90
  10  -8   3   21.83   15.24
  10  -8   2   27.41   16.23
 -10   8   2   17.67   12.65
  10   8  -2   -5.52    9.25
  10  -8   1   36.34   17.48
 -10  -8  -1   21.76   13.20
  10   8  -1   47.90   17.26
 -10   8   1   27.94   14.59
 -10   8   0   24.27   10.69
 -10  -8   0   46.93   18.75
  10   8   0   36.75   15.91
  10  -8   0   34.69   16.25
 -10   8  -1   32.77   19.37
  10   8   1   59.64   21.89
 -10  -8   1   29.21   14.21
  10  -8  -1   37.59   16.82
  10   8   2    2.52   10.80
  10  -8  -2   19.37   12.37
 -10   8  -2   -6.12   15.60
 -10   8  -3   -3.08    6.00
  10   8   3   -6.68   15.59
 -10  -8   3   14.73    9.68
 -10   8  -4   -8.66   11.31
 -10  -8   4   29.90   16.99
  10  -8  -5    1.52    5.22
  10   8   5    8.59   14.18
 -10   8  -5   -1.38    8.53
 -10   8  -6  -17.79   37.81
 -10  -8   6   10.23    8.10
  10  -8  -6    8.46    9.54
  10   8   7    0.97   15.74
  10  -8  -7    8.11   11.60
 -10  -8   7   12.73    8.51
  10   9  -4    0.62    9.13
 -10  -9  -4    9.04    2.63
 -10   9   4   -7.96   14.93
  10  -9   4   54.97   25.74
  10   9  -3    2.25   12.83
 -10  -9  -3   -8.63   14.62
  10  -9   2    9.79    9.84
 -10  -9  -2    3.99    9.59
 -10   9   2   22.16   14.92
  10   9  -2   14.82   16.79
  10  -9   1   33.94   17.34
 -10  -9  -1   17.73   12.63
  10   9  -1   15.58    9.02
 -10   9   1   18.05   12.41
 -10  -9   0   44.93   18.91
  10   9   0   15.66   18.31
  10  -9   0   30.15   15.55
 -10   9   0   29.96   16.32
 -10   9  -1   -0.64    2.49
  10   9   1   31.29   19.77
 -10  -9   1   38.26   16.69
  10  -9  -1   18.60   12.75
  10   9   2   -1.69    6.34
  10  -9  -2    1.51    3.62
 -10   9  -2    3.79    6.00
 -10  -9   2   39.66   16.59
  10  -9  -3   -4.88    9.82
  10   9   3   -3.26    5.34
 -10   9  -3   31.08   22.27
 -10  -9   3   10.45    8.72
 -10  -9   4   19.99   12.57
  10  -9  -4   -0.88   12.17
  10   9   4   20.24   16.66
 -10   9  -4   14.38   19.69
  11   0  -3   14.13    4.30
 -11   0   4    1.69    1.53
  11   0  -4    0.58    0.80
  11   0  -5   14.14    4.08
  11   0  -6    1.88    3.54
  11   0  -7    0.07    6.23
 -11   0   9   45.64   34.55
 -11   1   9   -0.02    5.63
 -11   1   8   -0.07    7.25
 -11   1   7   15.81    7.74
 -11   1   5    1.68    0.84
  11  -1  -2    8.80    6.01
  11  -1  -3    4.78    3.32
  11  -1  -4   -1.77    1.86
 -11  -1   5    7.65    1.63
  11  -1  -5    4.02    6.13
  11  -1  -6   21.84    7.41
 -11  -1   6    1.77    1.54
  11  -1  -7    0.51    7.27
  11  -1  -8   92.62   22.29
 -11   2   9   46.90   17.13
 -11   2   7   29.06   10.48
 -11   2   6   -0.94    4.00
 -11   2   5   13.64    6.89
  11   2  -5   -0.19    1.57
  11   2  -4    0.53    0.58
 -11   2   4    4.44    4.35
 -11   2   3   25.42   10.36
  11   2  -3   12.05    6.10
 -11   2   2    5.79    5.24
  11  -2  -1    1.81    7.20
  11  -2  -3    8.46    4.79
 -11  -2   4    7.25    2.95
 -11  -2   5    3.94    1.92
  11  -2  -5   18.41    7.32
  11  -2  -6    1.04    4.30
  11  -2  -7    6.71    2.34
  11  -2  -8   15.55    5.98
 -11   3   9    1.75    4.22
 -11   3   8   -2.65    4.66
 -11   3   7   -2.70    4.53
  11   3  -6   -1.91    2.10
 -11   3   6   -4.05    4.02
 -11   3   5   22.71   10.33
  11   3  -5   11.38    3.86
 -11   3   4    0.84    4.24
  11   3  -4   16.52    5.02
  11   3  -3    4.10    2.85
 -11   3   3    6.22    4.83
  11   3  -2   21.27   10.02
 -11   3   2   16.06    7.40
 -11   3   1   32.70   16.64
  11   3  -1    9.07    6.79
 -11   3   0    6.82    8.44
  11  -3   0   26.62   16.02
  11   3   1   16.51   15.09
 -11  -3   1   67.22   23.43
  11  -3  -1   12.97    8.16
 -11  -3   2    9.19    7.65
 -11  -3   3    7.14    4.33
  11  -3  -3    0.65    1.49
  11  -3  -4   -3.20    9.03
 -11  -3   4   11.48    4.44
 -11  -3   5   16.27    4.84
  11  -3  -5    9.96    5.68
 -11  -3   6   10.90    1.16
  11  -3  -6    3.19    3.42
  11  -3  -7    2.79    6.98
  11  -3  -8    3.82    4.48
 -11   4   9   -2.36    5.48
  11   4  -7   34.06   11.32
 -11   4   7   14.04    8.36
  11   4  -6   34.70    9.55
 -11   4   6   27.80   11.92
  11   4  -5    6.75    4.07
 -11   4   4   12.19    7.09
  11   4  -4   30.01    8.65
  11   4  -3    6.53    3.36
 -11   4   3   16.18    7.27
 -11  -4  -3   11.39   13.37
 -11   4   2   45.21   14.59
  11   4  -2   12.85    8.49
 -11  -4  -2   68.15   32.72
  11   4  -1   21.00   10.03
 -11   4   1    6.89    3.69
  11  -4   1   23.72   19.23
 -11  -4  -1   70.16   29.13
  11   4   0    6.91   12.95
 -11   4   0   -3.77    7.80
  11  -4   0   13.48   11.59
 -11  -4   0    0.66    8.02
  11  -4  -1   74.30   20.06
 -11   4  -1   46.42   20.12
  11   4   1   29.57   15.82
 -11  -4   1   49.89   16.92
  11  -4  -2    2.94    3.62
 -11  -4   2   26.42   10.34
  11   4   2   35.49   19.97
  11  -4  -3   29.96   12.17
  11   4   3  -15.60   18.72
  11  -4  -4    9.31    7.95
 -11  -4   4   40.08    9.81
  11  -4  -5   27.07   11.52
  11  -4  -6   14.32   12.74
 -11  -4   6    3.44    2.57
 -11  -4   7   28.20    8.52
  11  -4  -7   -5.28    8.33
  11  -4  -8    1.81    5.44
  11   5  -8    9.30    7.10
 -11   5   8    5.72    6.27
  11   5  -7   16.06    8.12
 -11   5   7   13.29    8.20
 -11  -5  -7   23.16   37.08
  11   5  -6   25.71    8.90
 -11   5   6   15.08    9.50
  11   5  -5    0.17    2.11
 -11  -5  -5   34.09   30.56
 -11   5   4   11.67    8.23
 -11  -5  -4    5.29   27.69
  11   5  -4   18.91   10.01
  11  -5   3    4.53    7.93
  11   5  -3    4.81    7.84
 -11  -5  -3   -1.15    4.23
  11   5  -2    2.61    3.49
 -11   5   2   25.92   14.28
 -11  -5  -2   -3.37   15.11
 -11  -5  -1   14.24   11.59
  11  -5   1   25.80   11.25
 -11   5   1   12.60    9.34
 -11  -5   0    6.39    6.82
  11   5   0   -5.97   12.32
  11  -5   0   26.43   13.35
 -11   5   0   -1.91    3.83
  11   5   1   17.11   14.91
  11  -5  -1   -0.09    0.72
 -11  -5   1    3.47    6.34
 -11   5  -1    3.26    9.93
  11   5   2   13.88   20.20
 -11   5  -2  -12.88    7.11
 -11  -5   2   -1.63    5.19
  11  -5  -3   28.11   12.55
 -11  -5   3   14.57    7.44
  11   5   3   40.36   31.85
  11  -5  -4   32.34   14.61
 -11  -5   4   30.63   10.22
  11  -5  -5   15.91    9.63
 -11  -5   5   21.22   10.14
  11   5   5   42.19   41.69
 -11  -5   6   13.40    6.33
  11  -5  -6   34.21   13.50
  11   5   6   14.97   25.92
 -11  -5   7    8.60    7.95
  11   5   7  -24.87   34.79
 -11  -5   8    6.82    4.65
  11  -5  -8    1.95    4.13
  11   5   8  123.54   61.42
  11   6  -6   24.72    9.61
 -11  -6  -6  -17.66   43.21
 -11   6   5   -7.70    7.92
  11   6  -5    1.16    6.86
 -11  -6  -5   57.58   33.39
 -11   6   4    5.95    6.37
 -11  -6  -4  -14.76   38.74
 -11  -6  -3   -1.13   10.90
  11   6  -3    9.92    6.37
 -11  -6  -2   -3.35   11.06
  11  -6   2   21.76   19.70
  11   6  -2   28.24   11.49
 -11   6   2   22.50   10.80
 -11  -6  -1   12.77   10.84
  11  -6   1   -5.26    6.56
 -11   6   1    1.92    6.40
  11  -6   0   53.70   19.60
 -11  -6   0    5.45    8.84
  11   6   0    5.41    7.43
 -11   6   0    6.11    4.05
  11   6   1   11.67   13.13
 -11  -6   1   15.19    9.19
  11   6   2   -1.03   11.23
 -11  -6   2    2.98    7.91
  11  -6  -2   23.42   11.66
 -11   6  -2   13.18   15.56
  11   6   3    8.68   15.21
 -11   6  -3    7.69   20.72
  11  -6  -3   -5.03    6.21
  11   6   4   -2.16   20.43
  11  -6  -4   -2.95    4.89
 -11  -6   4    4.99    4.68
 -11  -6   5   -6.00   10.78
  11   6   5  -15.34   13.23
 -11  -6   6    2.91    5.06
  11  -6  -6   -1.77    8.26
  11   6   6   24.98   17.83
 -11  -7  -4   14.99   10.54
  11   7  -4   12.48    8.35
 -11   7   4   29.67   15.24
  11  -7   4   11.56   11.83
 -11  -7  -3    3.33    8.16
  11   7  -3    0.08    0.96
 -11  -7  -2    4.94   13.92
  11   7  -2   21.17   10.36
 -11   7   2   -1.73    3.47
  11  -7   2   19.26   13.64
 -11   7   1   -3.99    5.47
  11   7  -1    4.77    7.53
  11  -7   0    1.20   10.81
 -11  -7   0    5.52    8.96
  11   7   0   11.51   13.22
  11   7   1    2.10    4.25
 -11  -7   1   -6.82    7.21
 -11   7  -1    2.04    7.77
  11  -7  -1   32.64   14.66
  11   7   2   13.50    6.92
 -11   7  -2   12.58   11.94
  11  -7  -2    7.08    7.09
 -11   7  -3   10.00   10.25
  11   7   3    0.55    8.47
  11  -7  -3   -2.91   12.17
 -11  -7   3   -1.38    2.61
  11   7   4   19.64    9.90
 -11   7  -4   19.20    8.95
  11  -7  -4   -0.83    2.79
 -11  -7   4   34.45   13.46
 -12   2   2   -0.79    7.29
 -12   3   2    8.29    6.63
 -12   3   1   -1.18    2.49
  12   3  -1   30.87   18.86
  12  -3   0   -1.26    3.76
  12   3   0    9.81   21.83
 -12  -3   2   12.39   14.16
 -12  -3   3   35.29   11.24
  12   4  -2   -0.20    1.72
 -12  -4  -2  107.39   43.54
 -12   4   1    9.05    9.03
  12  -4   1   11.69   12.36
 -12  -4  -1   25.77   28.75
  12   4   0    3.79    5.29
 -12   4   0   -0.76   11.23
 -12  -4   1   21.53   11.46
 -12  -4   2    0.24    7.55
  12   4   2   27.69   18.89
 -12  -4   3    5.55    4.98
  12   4   3   39.01   25.13
  12   4   4   73.65   46.48
   0   0   0    0.00    0.00


TITL 2023-08-04-104000__crystal2 in P2(1)2(1)2(1)
REM P2(1)2(1)2(1) (#19 in standard setting)
CELL 0.01970  10.102621  12.541985  17.908835  90.0000  90.0000  90.0000
ZERR   16.00   0.099670   0.099203   0.170807   0.0000   0.0000   0.0000
LATT -1
SYMM -x+1/2,-y, z+1/2
SYMM -x, y+1/2,-z+1/2
SYMM  x+1/2,-y+1/2,-z
SFAC C H N O

UNIT 80.00 64.00 64.00 32.00
TREF
HKLF 4
END
_computing_structure_solution     'SHELXT 2014/5 (Sheldrick, 2014)'
;
_shelx_hkl_checksum   65127
