# Supplementary material for: Polytypes and planar defects revealed in the purine base xanthine using multi-dimensional electron diffraction
Source: Commun Chem. 2025 Nov 5;8:331. doi: 10.1038/s42004-025-01729-2 (PMC12589599; doi:10.1038/s42004-025-01729-2)
Supplement: Supplementary file 5 — Supplementary Data 2 [file 42004_2025_1729_MOESM5_ESM.txt]

do_errors
iters 100000
xdd 1203820-mythen_summed.xye       
r_wp  2.36288235 r_exp  0.634721937 gof  3.72270471
chi2_convergence_criteria 0.00001  
start_X 4              
finish_X 32        
      
'=================================================================================================================================================================================================================	   
'=================================================================================================================================================================================================================	   
'++++ BACKGROUND PARAMETERS +++++ ++++ BACKGROUND PARAMETERS +++++ ++++ BACKGROUND PARAMETERS +++++ ++++ BACKGROUND PARAMETERS +++++ ++++ BACKGROUND PARAMETERS +++++ ++++ BACKGROUND PARAMETERS +++++ 	   
'=================================================================================================================================================================================================================	   
'=================================================================================================================================================================================================================	   

bkg @  13721.2904`_405.800757 -8098.83563`_288.020424  376.821468`_33.7618815  2379.02929`_76.0880259 -1450.14961`_35.0912788 -262.819739`_29.4464856  1109.69982`_37.0940577 -1326.56676`_18.5313641 -97.1600172`_26.9690268  789.0192`_28.0841563 -586.223467`_18.3338605
'experimental background from empty capillary   
macro File { emptycap_mythen_bkg.xy }           
user_y bkgr { #include File }            
prm bkgr_s  0.358261159`_0.0223382342 min 1e-6           
fit_obj = bkgr_s*bkgr;              
  
'=================================================================================================================================================================================================================	   
'=================================================================================================================================================================================================================	   
'++++ INSTRUMENTAL PARAMETERS +++++ ++++ INSTRUMENTAL PARAMETERS +++++ ++++ INSTRUMENTAL PARAMETERS +++++ ++++ INSTRUMENTAL PARAMETERS +++++ ++++ INSTRUMENTAL PARAMETERS +++++ ++++ INSTRUMENTAL PARAMETERS +++++ 	   
'=================================================================================================================================================================================================================	   
'=================================================================================================================================================================================================================	   
   
'Correction for Mythen detector	          
mythen_SD(, 0.339907361_0.00686629821, , 0.0226865162_0.000660615225)   
LP_Factor( 90)                       
Absorption(, 11.4677173_0.212232331)         
         
   lam               
      ymin_on_ymax 0.002             
      la 1 lo 0.824077  lh   0.01      
 
    
'=================================================================================================================================================================================================================	   
'=================================================================================================================================================================================================================	   
'++++ SAMPLE PARAMETERS +++++ ++++ SAMPLE PARAMETERS +++++ ++++ SAMPLE PARAMETERS +++++ ++++ SAMPLE PARAMETERS +++++ ++++ SAMPLE PARAMETERS +++++ ++++ SAMPLE PARAMETERS +++++ 	   
'=================================================================================================================================================================================================================	   
'=================================================================================================================================================================================================================	   

	  
	str 		
	space_group "P212121" 
	phase_name "orthorhombic polytype"
		a  @  10.048656`_0.000714
		b  @  12.568978`_0.000778
		c  @  17.842643`_0.001990
		volume  2253.550`_0.329
		r_bragg  0.599703134 		

'rigid body for 1st molecule		
rigid
z_matrix  C8    	    
z_matrix  N1 C8 	  1.3692806          
z_matrix  C9 C8 	  1.4071110  N1   105.856909      
z_matrix  C7 C8 	  1.4324850  N1   134.725411  C9    -171.350343  
z_matrix  H1 N1 	  1.0498150  C8   126.492925  C9     178.492422  
z_matrix  C2 N1 	  1.3355403  C8   107.025091  H1     179.968114  
z_matrix  N3 C9 	  1.3714498  C8   110.060365  N1       0.913495  
z_matrix  N4 C9 	  1.3635134  C8   123.631501  N3    -178.217660  
z_matrix  N6 C7 	  1.3732450  C8   113.038119  N1     178.295484  
z_matrix  O11 C7 	  1.2592000  C8   123.600547  N6     170.167381   
z_matrix  H3 N3 	  0.8597283  C9   128.144876  C8    -179.869434  
z_matrix  H4 N4 	  0.8601662  C9   120.648090  C8    -177.675495  
z_matrix  C5 N4 	  1.3675150  C9   118.840798  H4    -179.905960  
z_matrix  H6 N6 	  0.8609304  C7   116.147910  C8     169.052739  
z_matrix  O10 C5 	  1.2215432  N4   122.950406  C9    -171.689617  
			rotate  !pos_ori_01_mol1 -359.67121_5.34906 qx 1 
			rotate  !pos_ori_02_mol1 -892.33349_4.49856 qy 1 
			rotate  !pos_ori_03_mol1 -366.19431_6.98123 qz 1 
	translate ta  !pos_ori_04_mol1  0.56294_0.01658
             tb  !pos_ori_05_mol1  0.26766_0.01349
		       tc  !pos_ori_06_mol1  0.08771_0.01142

'rigid body for 2nd molecule		
rigid
z_matrix  C28    	    
z_matrix  N21 C28 	  1.3688172          
z_matrix  C29 C28 	  1.4087996  N21   105.885044      
z_matrix  C27 C28 	  1.4311244  N21   135.007830  C29    -175.479193  
z_matrix  H21 N21 	  0.8596390  C28   126.585394  C29     179.444990  
z_matrix  C22 N21 	  1.3360603  C28   106.946763  H21     179.968124  
z_matrix  N23 C29 	  1.3698980  C28   110.045227  N21      -0.305833  
z_matrix  N24 C29 	  1.3626479  C28   123.908202  N23    -177.800063  
z_matrix  N26 C27 	  1.3744949  C28   113.067978  N21     178.766882  
z_matrix  O31 C27 	  1.2574884  C28   124.111236  N26     178.587568   
z_matrix  H22 C22 	  0.9294197  N21   123.288504  C28    -178.593906  
z_matrix  H24 N24 	  0.8602195  C29   120.788215  C28    -178.501377  
z_matrix  C25 N24 	  1.3652316  C29   118.529522  H24     179.985086  
z_matrix  H26 N26 	  0.8604943  C27   116.088505  C28     173.644119  
z_matrix  O30 C25 	  1.2201884  N24   123.563065  C29    -176.419313  
			rotate  !pos_ori_01_mol2  2.55825_5.61290 qx 1 
			rotate  !pos_ori_02_mol2 -353.06984_4.54557 qy 1 
			rotate  !pos_ori_03_mol2  174.51455_5.82056 qz 1 
	translate ta  !pos_ori_04_mol2  0.68950_0.02222
             tb  !pos_ori_05_mol2 -0.00838_0.01037
		       tc  !pos_ori_06_mol2 -0.04693_0.00884
		       
'rigid body for 3rd molecule		
rigid
z_matrix  C48    	    
z_matrix  N41 C48 	  1.3688172          
z_matrix  C49 C48 	  1.4087996  N41   105.885044      
z_matrix  C47 C48 	  1.4311244  N41   135.007830  C49    -175.479193  
z_matrix  H41 N41 	  0.8596390  C48   126.585394  C49     179.444990  
z_matrix  C42 N41 	  1.3360603  C48   106.946763  H41     179.968124  
z_matrix  N43 C49 	  1.3698980  C48   110.045227  N41      -0.305833  
z_matrix  N44 C49 	  1.3626479  C48   123.908202  N43    -177.800063  
z_matrix  N46 C47 	  1.3744949  C48   113.067978  N41     178.766882  
z_matrix  O51 C47 	  1.2574884  C48   124.111236  N46     178.587568   
z_matrix  H42 C42 	  0.9294197  N41   123.288504  C48    -178.593906  
z_matrix  H44 N44 	  0.8602195  C49   120.788215  C48    -178.501377  
z_matrix  C45 N44 	  1.3652316  C49   118.529522  H44     179.985086  
z_matrix  H46 N46 	  0.8604943  C47   116.088505  C48     173.644119  
z_matrix  O50 C45 	  1.2201884  N44   123.563065  C49    -176.419313  
			rotate  !pos_ori_01_mol3 -180.35127_4.65323 qx 1 
			rotate  !pos_ori_02_mol3 -366.95167_4.13413 qy 1 
			rotate  !pos_ori_03_mol3  543.36991_5.18459 qz 1 
	translate ta  !pos_ori_04_mol3  0.18755_0.02079
             tb  !pos_ori_05_mol3 -0.00758_0.01266
		       tc  !pos_ori_06_mol3  0.12876_0.00886
		       
'rigid body for 4th molecule				       
rigid
z_matrix  C68    	    
z_matrix  N61 C68 	  1.3688172          
z_matrix  C69 C68 	  1.4087996  N61   105.885044      
z_matrix  C67 C68 	  1.4311244  N61   135.007830  C69    -175.479193  
z_matrix  H61 N61 	  0.8596390  C68   126.585394  C69     179.444990  
z_matrix  C62 N61 	  1.3360603  C68   106.946763  H61     179.968124  
z_matrix  N63 C69 	  1.3698980  C68   110.045227  N61      -0.305833  
z_matrix  N64 C69 	  1.3626479  C68   123.908202  N63    -177.800063  
z_matrix  N66 C67 	  1.3744949  C68   113.067978  N61     178.766882  
z_matrix  O71 C67 	  1.2574884  C68   124.111236  N66     178.587568   
z_matrix  H62 C62 	  0.9294197  N61   123.288504  C68    -178.593906  
z_matrix  H64 N64 	  0.8602195  C69   120.788215  C68    -178.501377  
z_matrix  C65 N64 	  1.3652316  C69   118.529522  H64     179.985086  
z_matrix  H66 N66 	  0.8604943  C67   116.088505  C68     173.644119  
z_matrix  O70 C65 	  1.2201884  N64   123.563065  C69    -176.419313  
			rotate  !pos_ori_01_mol4  182.14576_5.31334 qx 1 
			rotate  !pos_ori_02_mol4 -366.90481_4.53260 qy 1 
			rotate  !pos_ori_03_mol4  173.78749_6.82282 qz 1 
	translate ta  !pos_ori_04_mol4  0.81137_0.01613
             tb  !pos_ori_05_mol4 -0.25320_0.01460
		       tc  !pos_ori_06_mol4  0.08603_0.01010
		       
		site N1     x  0.54478_0.00000 y  0.26861_0.00000 z  0.01166_0.00000 occ N    1          beq beqorthoall  0.34400`_0.15984 min 0.1 max 5
		site H1     x  0.45354_0.00000 y  0.27446_0.00000 z -0.01671_0.00000 occ H    1          beq beqorthoall  0.34400`_0.15984 min 0.1 max 5
		site C2     x  0.66513_0.00000 y  0.26073_0.00000 z -0.01962_0.00000 occ C    1          beq beqorthoall  0.34400`_0.15984 min 0.1 max 5
		site N3     x  0.76513_0.00000 y  0.25143_0.00000 z  0.03124_0.00000 occ N    1          beq beqorthoall  0.34400`_0.15984 min 0.1 max 5
		site H3     x  0.84895_0.00000 y  0.24435_0.00000 z  0.02296_0.00000 occ H    1          beq beqorthoall  0.34400`_0.15984 min 0.1 max 5
		site N4     x  0.75823_0.00000 y  0.24721_0.00000 z  0.16790_0.00000 occ N    1          beq beqorthoall  0.34400`_0.15984 min 0.1 max 5
		site H4     x  0.84326_0.00000 y  0.24249_0.00000 z  0.17236_0.00000 occ H    1          beq beqorthoall  0.34400`_0.15984 min 0.1 max 5
		site C5     x  0.67831_0.00000 y  0.24600_0.00000 z  0.22993_0.00000 occ C    1          beq beqorthoall  0.34400`_0.15984 min 0.1 max 5
		site N6     x  0.54306_0.00000 y  0.26131_0.00000 z  0.21832_0.00000 occ N    1          beq beqorthoall  0.34400`_0.15984_LIMIT_MIN_0.1 min 0.1 max 5
		site H6     x  0.49552_0.00000 y  0.27045_0.00000 z  0.25795_0.00000 occ H    1          beq beqorthoall  0.34400`_0.15984 min 0.1 max 5
		site C7     x  0.47602_0.00000 y  0.26342_0.00000 z  0.15127_0.00000 occ C    1          beq beqorthoall  0.34400`_0.15984 min 0.1 max 5
		site C8     x  0.56294_0.00000 y  0.26766_0.00000 z  0.08771_0.00000 occ C    1          beq beqorthoall  0.34400`_0.15984 min 0.1 max 5
		site C9     x  0.70076_0.00000 y  0.25588_0.00000 z  0.09894_0.00000 occ C    1          beq beqorthoall  0.34400`_0.15984 min 0.1 max 5
		site O10    x  0.72185_0.00000 y  0.25029_0.00000 z  0.29377_0.00000 occ O    1          beq beqorthoall  0.34400`_0.15984 min 0.1 max 5
		site O11    x  0.35191_0.00000 y  0.27601_0.00000 z  0.14719_0.00000 occ O    1          beq beqorthoall  0.34400`_0.15984 min 0.1 max 5
		site N21    x  0.67374_0.00000 y -0.00229_0.00000 z  0.02915_0.00000 occ N    1          beq beqorthoall  0.34400`_0.15984 min 0.1 max 5
		site H21    x  0.60003_0.00000 y  0.00573_0.00000 z  0.05294_0.00000 occ H    1          beq beqorthoall  0.34400`_0.15984 min 0.1 max 5
		site C22    x  0.79479_0.00000 y -0.01124_0.00000 z  0.05947_0.00000 occ C    1          beq beqorthoall  0.34400`_0.15984 min 0.1 max 5
		site H22    x  0.81001_0.00000 y -0.01096_0.00000 z  0.11085_0.00000 occ H    1          beq beqorthoall  0.34400`_0.15984 min 0.1 max 5
		site N23    x  0.89353_0.00000 y -0.02091_0.00000 z  0.00787_0.00000 occ N    1          beq beqorthoall  0.34400`_0.15984 min 0.1 max 5
		site N24    x  0.88395_0.00000 y -0.02632_0.00000 z -0.12843_0.00000 occ N    1          beq beqorthoall  0.34400`_0.15984 min 0.1 max 5
		site H24    x  0.96840_0.00000 y -0.03515_0.00000 z -0.13331_0.00000 occ H    1          beq beqorthoall  0.34400`_0.15984 min 0.1 max 5
		site C25    x  0.80382_0.00000 y -0.01803_0.00000 z -0.18994_0.00000 occ C    1          beq beqorthoall  0.34400`_0.15984 min 0.1 max 5
		site N26    x  0.66785_0.00000 y -0.00957_0.00000 z -0.17754_0.00000 occ N    1          beq beqorthoall  0.34400`_0.15984 min 0.1 max 5
		site H26    x  0.61831_0.00000 y -0.01119_0.00000 z -0.21686_0.00000 occ H    1          beq beqorthoall  0.34400`_0.15984 min 0.1 max 5
		site C27    x  0.60277_0.00000 y  0.00104_0.00000 z -0.11020_0.00000 occ C    1          beq beqorthoall  0.34400`_0.15984 min 0.1 max 5
		site C28    x  0.68950_0.00000 y -0.00838_0.00000 z -0.04693_0.00000 occ C    1          beq beqorthoall  0.34400`_0.15984 min 0.1 max 5
		site C29    x  0.82719_0.00000 y -0.02033_0.00000 z -0.05920_0.00000 occ C    1          beq beqorthoall  0.34400`_0.15984 min 0.1 max 5
		site O30    x  0.84390_0.00000 y -0.02737_0.00000 z -0.25416_0.00000 occ O    1          beq beqorthoall  0.34400`_0.15984 min 0.1 max 5
		site O31    x  0.47919_0.00000 y  0.01531_0.00000 z -0.10552_0.00000 occ O    1          beq beqorthoall  0.34400`_0.15984 min 0.1 max 5
		site N61    x  0.79455_0.00000 y -0.25584_0.00000 z  0.00992_0.00000 occ N    1          beq beqorthoall  0.34400`_0.15984 min 0.1 max 5
		site H61    x  0.72039_0.00000 y -0.25145_0.00000 z -0.01390_0.00000 occ H    1          beq beqorthoall  0.34400`_0.15984 min 0.1 max 5
		site C62    x  0.91541_0.00000 y -0.26648_0.00000 z -0.02037_0.00000 occ C    1          beq beqorthoall  0.34400`_0.15984 min 0.1 max 5
		site H62    x  0.93035_0.00000 y -0.26871_0.00000 z -0.07175_0.00000 occ H    1          beq beqorthoall  0.34400`_0.15984 min 0.1 max 5
		site N63    x  1.01444_0.00000 y -0.27359_0.00000 z  0.03126_0.00000 occ N    1          beq beqorthoall  0.34400`_0.15984 min 0.1 max 5
		site N64    x  1.00614_0.00000 y -0.26810_0.00000 z  0.16759_0.00000 occ N    1          beq beqorthoall  0.34400`_0.15984 min 0.1 max 5
		site H64    x  1.09106_0.00000 y -0.27325_0.00000 z  0.17250_0.00000 occ H    1          beq beqorthoall  0.34400`_0.15984 min 0.1 max 5
		site C65    x  0.92544_0.00000 y -0.26380_0.00000 z  0.22907_0.00000 occ C    1          beq beqorthoall  0.34400`_0.15984 min 0.1 max 5
		site N66    x  0.79019_0.00000 y -0.24982_0.00000 z  0.21665_0.00000 occ N    1          beq beqorthoall  0.34400`_0.15984 min 0.1 max 5
		site H66    x  0.74202_0.00000 y -0.24056_0.00000 z  0.25598_0.00000 occ H    1          beq beqorthoall  0.34400`_0.15984 min 0.1 max 5
		site C67    x  0.72392_0.00000 y -0.24893_0.00000 z  0.14926_0.00000 occ C    1          beq beqorthoall  0.34400`_0.15984 min 0.1 max 5
		site C68    x  0.81137_0.00000 y -0.25320_0.00000 z  0.08603_0.00000 occ C    1          beq beqorthoall  0.34400`_0.15984 min 0.1 max 5
		site C69    x  0.94919_0.00000 y -0.26404_0.00000 z  0.09834_0.00000 occ C    1          beq beqorthoall  0.34400`_0.15984 min 0.1 max 5
		site O70    x  0.96693_0.00000 y -0.26182_0.00000 z  0.29332_0.00000 occ O    1          beq beqorthoall  0.34400`_0.15984 min 0.1 max 5
		site O71    x  0.59930_0.00000 y -0.24275_0.00000 z  0.14453_0.00000 occ O    1          beq beqorthoall  0.34400`_0.15984 min 0.1 max 5
		site N41    x  0.17104_0.00000 y -0.00769_0.00000 z  0.05261_0.00000 occ N    1          beq beqorthoall  0.34400`_0.15984 min 0.1 max 5
		site H41    x  0.09684_0.00000 y -0.01146_0.00000 z  0.02879_0.00000 occ H    1          beq beqorthoall  0.34400`_0.15984 min 0.1 max 5
		site C42    x  0.29230_0.00000 y -0.00075_0.00000 z  0.02228_0.00000 occ C    1          beq beqorthoall  0.34400`_0.15984 min 0.1 max 5
		site H42    x  0.30719_0.00000 y  0.00212_0.00000 z -0.02909_0.00000 occ H    1          beq beqorthoall  0.34400`_0.15984 min 0.1 max 5
		site N43    x  0.39175_0.00000 y  0.00184_0.00000 z  0.07386_0.00000 occ N    1          beq beqorthoall  0.34400`_0.15984 min 0.1 max 5
		site N44    x  0.38325_0.00000 y -0.00217_0.00000 z  0.21020_0.00000 occ N    1          beq beqorthoall  0.34400`_0.15984 min 0.1 max 5
		site H44    x  0.46812_0.00000 y  0.00340_0.00000 z  0.21513_0.00000 occ H    1          beq beqorthoall  0.34400`_0.15984 min 0.1 max 5
		site C45    x  0.30309_0.00000 y -0.01209_0.00000 z  0.27158_0.00000 occ C    1          beq beqorthoall  0.34400`_0.15984 min 0.1 max 5
		site N46    x  0.16672_0.00000 y -0.01497_0.00000 z  0.25932_0.00000 occ N    1          beq beqorthoall  0.34400`_0.15984 min 0.1 max 5
		site H46    x  0.11753_0.00000 y -0.01446_0.00000 z  0.29879_0.00000 occ H    1          beq beqorthoall  0.34400`_0.15984 min 0.1 max 5
		site C47    x  0.10075_0.00000 y -0.01852_0.00000 z  0.19188_0.00000 occ C    1          beq beqorthoall  0.34400`_0.15984 min 0.1 max 5
		site C48    x  0.18755_0.00000 y -0.00758_0.00000 z  0.12876_0.00000 occ C    1          beq beqorthoall  0.34400`_0.15984 min 0.1 max 5
		site C49    x  0.32582_0.00000 y -0.00126_0.00000 z  0.14102_0.00000 occ C    1          beq beqorthoall  0.34400`_0.15984 min 0.1 max 5
		site O50    x  0.34400_0.00000 y -0.00872_0.00000 z  0.33593_0.00000 occ O    1          beq beqorthoall  0.34400`_0.15984 min 0.1 max 5
		site O51    x -0.02351_0.00000 y -0.02819_0.00000 z  0.18707_0.00000 occ O    1          beq beqorthoall  0.34400`_0.15984 min 0.1 max 5

		
'DUMMY ATOMS
'		site dLi1    x 0 y 0.25 z  0 occ Li   0          beq 1
'		site dLi2    x 0 y 0  z  0 occ Li   0          beq 1
'		site dLi3    x 0 y -0.25 z  0 occ Li   0          beq 1	
		
		scale @  0.000161362642`_6.764e-06
		r_bragg  0.510663705

'Define split pseudo-Voigt
 peak_type spv      
 
'Left peak flank macro for anisotropic asymmetric microstrain contribution   
prm s400_Left  75.6050404`_4.60186617 min 0.000000000000001
prm s040_Left  1.06011167`_0.229899004 min 0.000000000000001
prm s004_Left  0.989032445`_0.203181339_LIMIT_MIN_1e-15 min 0.000000000000001
prm s220_Left  7912.40599`_475.648261
prm s202_Left -10.2558784`_2.72784369
prm s022_Left  1227.32452`_114.255049
prm !eta_Left  0.0000000001 min 0.0000000001 max 0.9999999999
prm mhkl_Left = H^4 s400_Left + K^4 s040_Left + L^4 s004_Left 
+ H^2 K^2 s220_Left + H^2 L^2 s202_Left + K^2 L^2 s022_Left; 
prm pp_Left = D_spacing^2 * Sqrt(Max(mhkl_Left,0)) / 1000;   
spv_h1 = 1.8/3.1415927 pp_Left (1-eta_Left) Tan(Th) + 0.0001;   
spv_l1 = 0.001;   
   
'Right peak flank macro for anisotropic asymmetric microstrain contribution   
prm s400_Right  1537.07295`_87.3880747 min 0.000000000000001
prm s040_Right  5.05101929`_0.261486814 min 0.000000000000001
prm s004_Right  1.45836887`_0.208044294_LIMIT_MIN_1e-15 min 0.000000000000001
prm s220_Right -5152.65974`_373.162752
prm s202_Right -25343.9212`_7659.35705
prm s022_Right  4904.10263`_692.854356
prm !eta_Right  0.0000000001 min 0.0000000001 max 0.9999999999
prm mhkl_Right = H^4 s400_Right + K^4 s040_Right + L^4 s004_Right 
+ H^2 K^2 s220_Right + H^2 L^2 s202_Right + K^2 L^2 s022_Right; 
prm pp_Right = D_spacing^2 * Sqrt(Max(mhkl_Right,0)) / 1000;   
spv_h2 = 1.8/3.1415927 pp_Right (1-eta_Right) Tan(Th) + 0.0001;   
spv_l2 = 0.001;        
       
'Anisotropic peak broadening contribution for crystal size
str_hkl_angle ang1 0 1 0      
prm p1  0.921869509`_0.0314867565 min 0.0001 max 2      
prm p2  0.0168534279`_0.00143210462 min 0.0001 max 10      
lor_fwhm = p2 Cos(Th) Multiplicities_Sum(((p1^2 Cos(ang1)^2 + Sin(ang1)^2 / p1)^(-1.5)));  

'spherical harmonics model for preferred orientation
		PO_Spherical_Harmonics(sh, 8 load sh_Cij_prm {
			y00   !sh_c00  1.00000
			y20   sh_c20   1.26544`_0.07940
			y22p  sh_c22p  1.13736`_0.08373
			y40   sh_c40   1.21562`_0.09732
			y42p  sh_c42p -0.20924`_0.07676
			y44p  sh_c44p  1.38524`_0.08003
			y60   sh_c60  -0.42503`_0.09941
			y62p  sh_c62p -0.28430`_0.07979
			y64p  sh_c64p  0.14646`_0.05321
			y66p  sh_c66p -0.21659`_0.05663
			y80   sh_c80   0.11863`_0.12678
			y82p  sh_c82p -0.22143`_0.07097
			y84p  sh_c84p  0.15319`_0.06010
			y86p  sh_c86p  0.77541`_0.06185
			y88p  sh_c88p  0.57775`_0.05281
			} )
			
 		weight_percent  42.358`_1.544

'output for orthorhombic polytype
	  Create_hklm_d_Th2_Ip_file(ortho_and_mono_orthorhombic_polytype_hklm_d_Th2_Ip.txt)

		
	str 
	phase_name "monoclinic polytype"
	space_group "P21/c" 
		a  @  9.873717`_0.002272
		b  @  17.829434`_0.002167
		c  @  6.780683`_0.001304
		be @  107.95781`_0.01204
		volume  1135.538`_0.376
		r_bragg  0.599703134 		
	 
rigid		 
z_matrix    C5       
z_matrix    C6 C5   1.4391776       
z_matrix    C4 C5   1.3837482  C6 121.916143            
z_matrix    N7 C5   1.3692488  C6 131.690212  C4    176.925432    
z_matrix    N1 C6   1.3810563  C5 111.084877  C4      1.223196    
z_matrix    O11 C6  1.2317576  C5 126.536229   N1  -177.150974    
z_matrix    N3 C4   1.3731554  C5 121.925153  C6     -3.945216    
z_matrix    N9 C4   1.3636162  C5 111.113453  N3   -178.834408    
z_matrix    H7 N7   1.0514357  C5 123.564055  C6      2.204040    
z_matrix    C8 N7   1.3526005  C5 105.698360  H7   -179.408877    
z_matrix    H1 N1   1.0781850  C6 118.408070  C5    179.874839    
z_matrix    C2 N1   1.3709425  C6 128.438734  H1   -179.532437    
z_matrix    H3 N3   1.0518328  C4 126.193397  C5   -176.683228    
z_matrix    H8 C8   1.0999791  N7 123.186515  C5   -179.733398    
z_matrix    O10 C2  1.2414454  N1 120.191318   C6   179.726672    
			rotate  pos_ori_01_mol5  63.86919`_0.50145 qx 1     
			rotate  pos_ori_02_mol5 -26.83060`_0.28647 qy 1    
			rotate  pos_ori_03_mol5  42.17983`_0.34499 qz 1      
	translate ta  pos_ori_04_mol5   0.07375`_0.00089
             tb  pos_ori_05_mol5    0.67490`_0.00058
		       tc  pos_ori_06_mol5    0.31256`_0.00198
		 

		 
rigid 
z_matrix    C25        
z_matrix    C26 C25 1.4352333        
z_matrix    C24 C25 1.3929217  C26  121.847925           
z_matrix    N27 C25 1.3697149  C26  131.762817  C24  -178.758829     
z_matrix    N21 C26 1.3927862  C25  110.770961  C24    -1.234623     
z_matrix    O31 C26 1.2343210  C25  126.978186  N21  -178.665271     
z_matrix    N23 C24 1.3718406  C25  121.961665  C26     0.773547     
z_matrix    N29 C24 1.3636968  C25  110.582235  N23   179.820384     
z_matrix    H27 N27 1.0520387  C25  126.316173  C26    -2.135480     
z_matrix    C28 N27 1.3527351  C25  106.325888  H27  -179.853388     
z_matrix    H21 N21 1.0775753  C26  117.404139  C25  -178.046334     
z_matrix    C22 N21 1.3691422  C26  128.854107  H21  -179.697167     
z_matrix    H23 N23 1.0577846  C24  121.185409  C25  -176.370175     
z_matrix    H28 C28 1.1000763  N27  123.642214  C25  -178.106354     
z_matrix    O30 C22 1.2297885  N21  120.555341  C26  -178.217848     
			rotate  pos_ori_01_mol6 -60.96759`_0.47336 qx 1 
			rotate  pos_ori_02_mol6  151.00453`_0.38495 qy 1 
			rotate  pos_ori_03_mol6  44.52447`_0.35974 qz 1 
	translate ta  pos_ori_04_mol6  0.44507`_0.00106
             tb  pos_ori_05_mol6  0.36810`_0.00049
		       tc  pos_ori_06_mol6  0.70286`_0.00198
		              		              
		       
		site N1    x   0.08361`_0.00179 y  0.54478`_0.00058 z   0.33696`_0.00313 occ  N 1 beq beqN  0.10000`_0.30183	min 0.1 max 5 
		site H1    x   0.13568`_0.00239 y  0.49224`_0.00061 z   0.39188`_0.00410 occ  H 1 beq beqH = beqC * 1.5; 
		site C2    x  -0.05296`_0.00179 y  0.53614`_0.00068 z   0.20802`_0.00306 occ  C 1 beq beqC  3.30270`_0.45315	min 0.1 max 5 
		site N3    x  -0.12786`_0.00122 y  0.59957`_0.00082 z   0.12644`_0.00256 occ  N 1 beq beqN  0.10000`_0.30183	min 0.1 max 5 
		site H3    x  -0.23092`_0.00133 y  0.59012`_0.00105 z   0.02482`_0.00300 occ  H 1 beq beqH = beqC * 1.5; 
		site C4    x  -0.06550`_0.00093 y  0.66820`_0.00070 z   0.18580`_0.00224 occ  C 1 beq beqC  3.30270`_0.45315	  min 0.1 max 5 
		site C5    x   0.07375`_0.00089 y  0.67490`_0.00058 z   0.31256`_0.00198 occ  C 1 beq beqC  3.30270`_0.45315 min 0.1 max 5 
		site C6    x   0.15871`_0.00123 y  0.61042`_0.00063 z   0.40025`_0.00253 occ  C 1 beq beqC  3.30270`_0.45315 min 0.1 max 5 
		site N7    x   0.10162`_0.00124 y  0.75018`_0.00058 z   0.33533`_0.00237 occ  N 1 beq beqN  0.10000`_0.30183 min 0.1 max 5 
		site H7    x   0.19984`_0.00140 y  0.77244`_0.00068 z   0.42534`_0.00258 occ  H 1 beq beqH = beqC * 1.5; 
		site C8    x  -0.01977`_0.00163 y  0.78472`_0.00064 z   0.22367`_0.00314 occ  C 1 beq beqC  3.30270`_0.45315	min 0.1 max 5 
		site H8    x  -0.03097`_0.00227 y  0.84605`_0.00066 z   0.21070`_0.00410 occ  H 1 beq beqH = beqC * 1.5; 
		site N9    x  -0.12577`_0.00130 y  0.73690`_0.00082 z   0.12976`_0.00304 occ  N 1 beq beqN  0.10000`_0.30183_LIMIT_MIN_0.1	 min 0.1 max 5 
		site O10   x  -0.10462`_0.00244 y  0.47246`_0.00077 z   0.16599`_0.00394 occ  O 1 beq beqO  0.75251`_0.40640 min 0.1 max 5 
		site O11   x   0.28035`_0.00138 y  0.61096`_0.00084 z   0.52273`_0.00308 occ  O 1 beq beqO  0.75251`_0.40640 min 0.1 max 5 
		site N21   x   0.43299`_0.00197 y  0.49826`_0.00050 z   0.67708`_0.00320 occ  N 1 beq beqN  0.10000`_0.30183 min 0.1 max 5 
		site H21   x   0.37822`_0.00260 y  0.54992`_0.00055 z   0.62017`_0.00408 occ  H 1 beq beqH = beqC * 1.5; 
		site C22   x   0.56790`_0.00197 y  0.50828`_0.00063 z   0.80942`_0.00346 occ  C 1 beq beqC  3.30270`_0.45315	min 0.1 max 5 
		site N23   x   0.64298`_0.00139 y  0.44546`_0.00080 z   0.89468`_0.00294 occ  N 1 beq beqN  0.10000`_0.30183	min 0.1 max 5 
		site H23   x   0.74922`_0.00147 y  0.45082`_0.00109 z   0.99216`_0.00356 occ  H 1 beq beqH = beqC * 1.5; 
		site C24   x   0.58202`_0.00112 y  0.37630`_0.00066 z   0.84015`_0.00230 occ  C 1 beq beqC  3.30270`_0.45315	  min 0.1 max 5 
		site C25   x   0.44507`_0.00106 y  0.36810`_0.00049 z   0.70286`_0.00198 occ  C 1 beq beqC  3.30270`_0.45315 min 0.1 max 5 
		site C26   x   0.36033`_0.00142 y  0.43156`_0.00057 z   0.60841`_0.00245 occ  C 1 beq beqC  3.30270`_0.45315 min 0.1 max 5 
		site N27   x   0.41905`_0.00141 y  0.29256`_0.00050 z   0.68351`_0.00246 occ  N 1 beq beqN  0.10000`_0.30183 min 0.1 max 5 
		site H27   x   0.32449`_0.00159 y  0.26677`_0.00062 z   0.59298`_0.00293 occ  H 1 beq beqH = beqC * 1.5; 
		site C28   x   0.53841`_0.00184 y  0.25849`_0.00058 z   0.80370`_0.00303 occ  C 1 beq beqC  3.30270`_0.45315
		site H28   x   0.55157`_0.00251 y  0.19724`_0.00061 z   0.81691`_0.00399 occ  H 1 beq beqH = beqC * 1.5; 
		site N29   x   0.64045`_0.00154 y  0.30797`_0.00081 z   0.90657`_0.00286 occ  N 1 beq beqN  0.10000`_0.30183	min 0.1 max 5 
		site O30   x   0.61513`_0.00263 y  0.57174`_0.00073 z   0.85840`_0.00455 occ  O 1 beq beqO  0.75251`_0.40640 min 0.1 max 5 
		site O31   x   0.23846`_0.00158 y  0.43047`_0.00084 z   0.48566`_0.00293 occ  O 1 beq beqO  0.75251`_0.40640_LIMIT_MIN_0.1 min 0.1 max 5 

		scale  @  0.000871552441`_4.135e-05
    CS_L(@, 64.0642773`_1.61030762 min 30 max 100)     
		r_bragg  0.426066774
		view_structure    
 
'Split pseudo-Voigt function for anisotropic asymmetric peak broadening.
 peak_type spv      
 
'Left peak flank macro for anisotropic microstrain contribution   
prm s400_L   176.379187`_15.5271914_LIMIT_MIN_1e-15 min 0.000000000000001
prm s040_L   0.326520789`_0.445178691_LIMIT_MIN_1e-15 min 0.000000000000001
prm s004_L   0.428561944`_2.6717105_LIMIT_MIN_1e-15 min 0.000000000000001
prm s220_L  -2413.64777`_113.885665
prm s202_L  -413.533967`_56.8579091
prm s022_L   5836.06636`_218.124907
prm s301_L   286.365`_46.3064748
prm s121_L  -5274.20781`_299.962284
prm s103_L   52.1177425`_67.7786412
prm !eta_L  0.0000000001 min 0.0000000001 max 0.9999999999
prm mhkl_L = H^4 s400_L + K^4 s040_L + L^4 s004_L 
+ H^2 K^2 s220_L + H^2 L^2 s202_L + K^2 L^2 s022_L 
+ H^3 L^1 s301_L + H^1 L^3 s103_L + H^1 K^2 L^1 s121_L;
prm pp_L = D_spacing^2 * Sqrt(Max(mhkl_L,0)) / 1000;   
spv_h1 = 1.8/3.1415927 pp_L (1-eta_L) Tan(Th) + 0.0001;   
spv_l1 = 0.001;   
   
'Right peak flank macro for anisotropic microstrain contribution   
prm s400_R  202.716327`_20.7154162 min 0.000000000000001
prm s040_R  50.637436`_4.04784038_LIMIT_MIN_1e-15 min 0.000000000000001
prm s004_R  908.932293`_91.7570709 min 0.000000000000001
prm s220_R  1`
prm s202_R  1`
prm s022_R  1`
prm s301_R  1`
prm s121_R  1`
prm s103_R  1`
prm !eta_R  0.0000000001 min 0.0000000001 max 0.9999999999
prm mhkl_R = H^4 s400_R + K^4 s040_R + L^4 s004_R 
+ H^2 K^2 s220_L + H^2 L^2 s202_L + K^2 L^2 s022_L 
+ H^3 L^1 s301_L + H^1 L^3 s103_L + H^1 K^2 L^1 s121_L;
prm pp_R = D_spacing^2 * Sqrt(Max(mhkl_R,0)) / 1000;   
spv_h2 = 1.8/3.1415927 pp_R (1-eta_R) Tan(Th) + 0.0001;   
spv_l2 = 0.001;     			 

'spherical harmonics model for preferred orientation
		PO_Spherical_Harmonics(sh2, 8 load sh_Cij_prm {
			y00   !sh2_c00  1.00000
			y20   sh2_c20   0.04542`_0.05884
			y22p  sh2_c22p -0.29193`_0.05913
			y22m  sh2_c22m -0.52261`_0.05989
			y40   sh2_c40   0.70913`_0.09681
			y42p  sh2_c42p -0.37641`_0.08204
			y42m  sh2_c42m  0.97087`_0.08315
			y44p  sh2_c44p -0.12804`_0.08527
			y44m  sh2_c44m -0.22734`_0.06499
			y60   sh2_c60  -0.34384`_0.08763
			y62p  sh2_c62p  0.50816`_0.06203
			y62m  sh2_c62m  0.33022`_0.08363_LIMIT_MAX_0.445319883
			y64p  sh2_c64p  0.76614`_0.10014
			y64m  sh2_c64m  0.16943`_0.07009
			y66p  sh2_c66p  0.11973`_0.08726
			y66m  sh2_c66m -0.61494`_0.06637
			y80   sh2_c80  -0.63831`_0.10100
			y82p  sh2_c82p -0.69201`_0.09491
			y82m  sh2_c82m -0.72026`_0.11122
			y84p  sh2_c84p -1.47434`_0.07864
			y84m  sh2_c84m -0.20057`_0.09910
			y86p  sh2_c86p -0.63063`_0.07470
			y86m  sh2_c86m -0.19698`_0.07589
			y88p  sh2_c88p -0.23840`_0.08538
			y88m  sh2_c88m  0.23972`_0.08063
			} )
 		weight_percent  57.642`_1.544

'output files for monoclinic polytype
	  Create_hklm_d_Th2_Ip_file(ortho_and_mono_monoclinic_polytype_hklm_d_Th2_Ip.txt)

'output files for Rietveld plot
	Out_X_Yobs(orthorhombic_and_monoclinic_X_Yobs.xy)
	Out_X_Ycalc(orthorhombic_and_monoclinic_X_Ycalc.xy)
	Out_X_Difference(orthorhombic_and_monoclinic_X_Difference.xy)
C_matrix_normalized
{
                             1   2   3   4   5   6   7   8   9  10  11  12  13  14  15  16  17  18  19  20  21  22  23  24  25  26  27  28  29  30  31  32  33  34  35  36  37  38  39  40  41  42  43  44  45  46  47  48  49  50  51  52  53  54  55  56  57  58  59  60  61  62  63  64  65  66  67  68  69  70  71  72  73  74  75  76  77  78  79  80  81  82  83  84  85  86  87  88  89  90  91  92  93  94  95  96  97  98  99 100 101 102
bkg1168181440          1:  100 -99  70  97 -79 -73  83 -23 -70  72 -21-100  15   0   6  -5   2   9   6   6 -27   6 -38 -15 -21 -28  -8  21  -2  -5   1  -4  -7   6 -14   7  22 -18  -8  -1  15  -6  10 -14   3  -8   1   6   8   4  21  -8  21 -12 -18  -2   3  -9  -1  18  -4  12  -3   7 -11   3 -10   5 -15   3 -12   2  -5  20  -6  -5   8   6   7  -0   3  15  -3   7  -8  -2   8  14  -9   0  -3  -5   4  18   2 -25  -2  14  -3  -3   0  -0
bkg1168181656          2:  -99 100 -71 -96  80  73 -84  24  70 -70  24 100 -21  -0  -6   5  -0  -5  -6  -5  31  -7  40  13  20  31   8 -20   5   5  -2   5   8  -5  13  -8 -24  19   8   1 -16   9 -12  14  -6   7  -1  -6 -10  -5 -21  10 -20  13  17   7  -2   9   3 -18   7 -14   4  -7  10  -5   8  -6  12  -6  10  -4   6 -16   7   5  -3  -2  -7  -0  -4 -14   3  -8   6   1  -7 -14   6  -0   2   6  -3 -17  -2  24   3 -14   2   4  -2  -1
bkg1168181872          3:   70 -71 100  65 -52 -51  72 -25 -50  50  -0 -71  21   1  -2  -9  -7   9  10   9 -41  10 -42  -5  -4 -21  -8  19  -6 -14 -15  -7   5   9  -2  13  27 -12  -0  -5   9  -3  -1   4   7  22  -4   6   6  -1  31 -18  19 -41 -43 -13   0 -28  -1  34  10  15 -29  28   1  13   5  20   1  -1  -0  17 -25  15  20  11  22  -8   4  -7  -2   6 -11   8  -6  13  11   0 -11 -17  -3 -18  -1  10   7 -11   4   9  -9  -0  -7  -8
bkg1168182088          4:   97 -96  65 100 -78 -65  83 -17 -69  71 -19 -97  18   0   6  -6  -3   3  -1   3 -29   7 -32  -8 -26 -26  -1  21  -7  -0  -1  -3  -7   5  -8   8  19 -19  -8  -1  16  -2   7 -17   3  -5   4   5  11   8  17  -1  12 -10 -17   0   3  -4   5  19  -3   7  -4   7  -5  -1  -8   3 -12   7  -9   3  -9  18  -7  -6  10   5   8  -1   3  14  -8  12 -11   4  14  11 -12  -2  -3  -2   6  21   2 -25  -4  18  -0  -4   1   2
bkg1168182304          5:  -79  80 -52 -78 100  61 -58  28  65 -65  35  81 -18  -4   3   5  -2  -4   8   8  25  -5  38  -9   5  12  -1 -15   7  20  10   6  -4  -7  17  -9 -25  17  -4  -0 -16  14 -11  -4   3 -15   2  -6  -0   2 -18  25 -31  25  23  15   8  28  11 -13  -9 -29  13  -7  21 -13  -7 -12   6  13  16 -19   4  -4 -20 -13 -14  -6   1   2  -5  -3  -7   4 -10   6   1 -14  -7   5   8  14  -3 -14  -8  25  -7  -9  11  -1   5  10
bkg1168182520          6:  -73  73 -51 -65  61 100 -58  36  49 -41  10  72 -12  -2  -3   3   1 -10  11  10  24  -3  33  -2  22   8 -14 -29   5   7   8   6   2  -3   1  -5 -12  17   1  -0 -17   7 -11   8  -1  -6  -7  -7  -5 -11  -2  14 -22  18   9  16  13  20   8  -9  -6 -29  -0  10  22 -21 -11 -10   6  13  22 -26  -2  14 -10  -7 -14 -24  -1  21 -20  -8 -12 -10 -15   4 -12 -17  -5   3   3   4 -10 -14  -7  18  -9 -11   9  -6   1   3
bkg1168182736          7:   83 -84  72  83 -58 -58 100 -28 -54  56  -6 -84  19   3   2 -10   4  -9  -2  -8 -31  -7 -31  -3 -23 -22  -8  20  -9   0  -6  -6  -1   8  -8  11  31 -13  -6  -2  12   2   4 -15  -1  -4   1   3  12   5  30  -4  18  -9 -23   4  12  -5  -2  27  -2   8  -9  14  -4  -1 -14  10 -17  11  -8  -6 -11  30  -1  -4   7 -15  17   4   3   9 -21  -3 -25   9  10   9 -23 -15  -5   1   1  14   4 -23  -6  10  -2  -8   5  -0
bkg1168182952          8:  -23  24 -25 -17  28  36 -28 100   2  -9   7  23 -15  -1   6   5  -9   4  21  19   9   8  23 -13  -5   5  -7 -11  10  21   3  -6  -7  -1  20  -1 -18  11  -4   4  -8   9   0  -7   6  -5   8  -5   4  12 -27  -1 -21  10  17  -6  27  23  17   8  -9   9   4 -23  25  -8  -7   9  14   5  -9   8   4 -12  -7 -15 -15 -13  19   2 -18  13 -18  -0 -19  -1 -15   2 -13   6   9  -5   7 -16  -4  27  -4 -12   6   1  -3   8
bkg1168183168          9:  -70  70 -50 -69  65  49 -54   2 100 -55  26  71  -4  -0  -3   6 -21  -8 -12   4  23  18  37  13   8  10  10 -19 -15  -6  10   2   1  -9   2  -6 -26  13   4  -1 -11   1  -5  12  -1  -5   3  -3 -16  -4 -22   9 -16  19  22   8  15  13   7 -29  -4  -9  15 -25  18  -5   1   5  12   6  -7  -2  13 -14  -3 -13  -9  -0 -17   9  -2   1   8   3   9  -8  12  -2   9   9   1  15   9 -11  -2  11  -3 -10   6   2   9  -2
bkg1168183384         10:   72 -70  50  71 -65 -41  56  -9 -55 100 -20 -71   7  -0   0  -6  12  19   8  11 -14  10 -39 -21  -4 -29 -12  18   1 -19   1   0  -2   8 -21   8  19 -10  -2   1   7 -10  15  -6  -7   1  -6   5  -2  -9  12 -10  14  -4 -16   5   3 -12  16  15   9  10   7  17  -7 -21 -26  -1 -17   8 -19   6 -15  26   1  -0  11   5  -8  13  -8  14  11  16   5  -4  17  19   7   4  -2  -9   3  13   1 -12   4  11  -9   3  -2  -9
bkg1168183600         11:  -21  24  -0 -19  35  10  -6   7  26 -20 100  22 -22  -1   3  -5   7   6  -6  -2  28 -13  29   1 -10  30  19  -5  20  19  -2  -5  -4   2  21   8 -11   8  -8  -3  -4  26 -22  -9   7   4   4   0  -1   6  14  13   9 -10 -25  26  -3   3  16   2  28  -9  -6  22  -2  -7 -14   7 -14  -5  -4  -0  -3  25  -1  -5  15  12   0  -7  -1   1  -9  12 -14   7  14 -10 -13 -12   2  11   6 -11   2  15   6  -9  -2   3  13  -0
bkgr_s                12: -100 100 -71 -97  81  72 -84  23  71 -71  22 100 -19  -0  -6   5  -1  -6  -5  -4  30  -6  39  12  21  29   7 -21   5   6  -1   5   7  -5  13  -8 -24  18   7   1 -15   7 -11  13  -4   7  -0  -6  -9  -4 -22   9 -21  13  18   4  -2  10   3 -19   5 -13   4  -7  11  -4   9  -7  13  -4  11  -3   6 -18   5   4  -6  -4  -7   0  -3 -14   4  -7   7   1  -8 -13   8   1   2   6  -3 -17  -2  24   2 -14   3   3  -1   0
scale1168218352_      13:   15 -21  21  18 -18 -12  19 -15  -4   7 -22 -19 100  -9  14  -2 -36 -50 -46 -24 -56  32 -35  37 -28 -54  15   4 -70 -39  46  -4 -24  -6 -23   4  32 -14 -19 -11   8 -31  24  -1  36 -42 -10  -1  -4  -8  17  -2  -9  18  12 -12  -2   1 -26   2 -20  15  15  -9  -5   7 -14  12  -2  18  -8  -7 -11 -11 -22 -34 -34 -23   8 -11  15   3  -8  -8  -1  11  18   7  -7  14   6  -3  -1   2  -4   2  -8   3   9  -3   4  -1
a1168246216_          14:    0  -0   1   0  -4  -2   3  -1  -0  -0  -1  -0  -9 100  -5 -16  12  -4   7  -6  -4  -5   2   1  -4  10  -8  10   0  -5 -11 -75   7   2  -1   5   4   5   6 -19   1  -2   6  23  15   9   7  -9   3 -10  -6   2   3  -0   5  -8  -3  -2  -1  -7  -3   1   6  -5   6  -1   7   5   7   5  -2  11   6  -2  10   7   3   6   1   0  -2   2   5   5   2   2   5   7   5  -3   5  -2   5  -4 -15   5  -3  -4   5   9  -1  11
b1168246408_          15:    6  -6  -2   6   3  -3   2   6  -3   0   3  -6  14  -5 100   1  -9  -7   3  14   2   5  -0  -9 -21 -13  -1  -7   5  20  24   0 -92  -3  -2  -1  -1  -4  37  -1   4  -4   3 -33  27 -22   8  -2  11  17   1   4 -14   8  -1  -1   3  16   2   2  -8   2   6  -6   7  -4 -16   1  -1  10   4  -0   2  -4 -21 -25 -18  -8  10  -6  10   2  -9  13  -0  -2  -0   2   7  25   4   6  -1  -4  -3   2  -2  -3   8   2  10   6
c1168246792_          16:   -5   5  -9  -6   5   3 -10   5   6  -6  -5   5  -2 -16   1 100  -9   3   2   2   9   7  -2  -0   3   3  -4  -9   4   9   4   6  -1 -75   0 -35 -30  -2   1  50   1  -7   8  10  16  -5   1  -7   8   4   5   0  -7   7  14  -1   4   8  -7  -1 -12  -6   3  -4  -4  -2  -0  -5  -8   4   1  -8  12  -4  -2  -4  -7   4  -2  -1  -0   3   5   6   3  -1 -10   6   4   3  -5   8   6  -8  -0  -4  -5 -10   3  -5  -4   5
sh_c20                17:    2  -0  -7  -3  -2   1   4  -9 -21  12   7  -1 -36  12  -9  -9 100  -5  20 -35  32 -75 -15 -24  42  24 -27   0  45   5  -9  -8  11  15 -12  -0  26   8   7   7  -2   3  14   6 -15  -7  -3   1  -1 -11   9  10  23  14  -2  10  -0   5 -21   2 -12  -1  25  10 -18  -2 -17  -2 -24   5 -12 -15 -10  11  -5   9   8   2   6  23 -14   4  12   7  12 -13 -11  15  21   1   1 -10   3 -11  -9  -1   7 -13  -4   7   8   3
sh_c22p               18:    9  -5   9   3  -4 -10  -9   4  -8  19   6  -6 -50  -4  -7   3  -5 100  54  65  12  22 -17 -56  15  -4  -7  10  54 -13  -8   7   8  -3  -2   3 -22  -5   9  -4   6   8 -10  16  -9  26  -8   3  -5  -8  -6 -25   8 -34 -24  -5 -11 -16  27   7  21  -2 -25  18   1  -1  15 -13  12 -27  10  18  -5  16  11  19  16  21 -23  -3   1   2  15   4   7 -11  -9   3   3   8   2  -7  -2  12   4  -0  11  13 -13   7 -17 -10
sh_c40                19:    6  -6  10  -1   8  11  -2  21 -12   8  -6  -5 -46   7   3   2  20  54 100  64  -6  -4 -16 -84  19 -22 -62  -1  54  21  -5  -5  -4   6   4  -6  -2   3  -2   6  -4  -9   9  -5   4   9   4   1   5   2   2 -17  -1 -22 -10 -17  15  -8  15  20 -12   2 -10   6  16  -3  -3   0   4  10   7  11  -4   8  -9   3   3  -1   1  15 -15  10   6   8   4  -7 -17   8   9   6   3 -18   3  -0  -3  -0   1  -1  -4   1  -3   2
sh_c42p               20:    6  -5   9   3   8  10  -8  19   4  11  -2  -4 -24  -6  14   2 -35  65  64 100   3  49   1 -55   1 -31 -27 -15  38  18  13   1 -18  -5   5   3 -21 -11 -10  -6   7  -4  -9  -9  21   7   1  -9  11   7  -9 -18 -21 -21 -17 -13   9   5  37  18  -2  -1 -25  14  24 -14  -0  -9  18   2  15  11   1  10 -12  -8  -7  -6  -6   2  -3  10  -3   6  -8   1 -12   5  -2  18   3  -4  -7   8  -4   2  -6  10   7  -4  -9   9
sh_c44p               21:  -27  31 -41 -29  25  24 -31   9  23 -14  28  30 -56  -4   2   9  32  12  -6   3 100 -17  57  -1  11  52   9 -49  54  24   1   6  -2  -8  -5  -4 -32  12  -3   5  -2  30 -29  -6   1   4  -1  -1   3   3 -11  10  -0  17  -1  25   4  28  17 -21  13 -15  -4   2 -12 -25  -6 -17  -1 -21   8 -17  25  19  -6  -1   5   4   1   9 -14  -2  -6  -6 -17  -6 -22  -3  -3  -0  -2   8   3  -8  -1   2   0  -8   2  -4   7   4
sh_c60                22:    6  -7  10   7  -5  -3  -7   8  18  10 -13  -6  32  -5   5   7 -75  22  -4  49 -17 100   0   4 -36 -40  14   3 -41 -23  12  -1  -8  -7   4  -3 -19 -14  -6  -3  10 -24   8  10  23   7   2  -1  -6   4  -7 -13 -20  -3   8 -16   0  -0  19  -8   1   4 -12  -5  13 -18   5  -6  22   1  -2  11  15  -4   5  -8  -3  -1 -14  -8   4   1  -3 -11  -9   8   6   5 -19   4  -2 -13  10   8   5   4 -11  10   7  -8  -8  -3
sh_c62p               23:  -38  40 -42 -32  38  33 -31  23  37 -39  29  39 -35   2  -0  -2 -15 -17 -16   1  57   0 100  26 -13  51  33 -38   7  32  -2   1   0   1  18  -1 -39  16  -1  -1 -12  38 -40  -5  -5   6  12 -14  -6   7 -25  27 -17  16  11  19   8  28  32 -27   7 -14  -3  -8  16 -22   3 -10  14  -6   3  -9  11   2  -2  -6  -2   6   6  -0 -13   3 -16  -6 -22   6  -3 -20 -16  -3   1  14   6  -3  -2   6  -5  -1   9  -4   6   6
sh_c64p               24:  -15  13  -5  -8  -9  -2  -3 -13  13 -21   1  12  37   1  -9  -0 -24 -56 -84 -55  -1   4  26 100   2  45  54 -13 -44  -6  -9  -6  14  -3   4   7   3  -2  12  -3   2  11 -16  23   0   6   0  -2  -4   1  -4   9  -1   3   4   4 -13  -4 -21  -9  12   5  -6   2 -11  13  18  10   6 -15  -1  -0   2 -17  24   8  -4 -10   5 -20  12 -19  -9 -14  -3  11   1  -5  -6 -12  -6   0  -7  -4   8   1  -2  -4   3  -3   2  -3
sh_c66p               25:  -21  20  -4 -26   5  22 -23  -5   8  -4 -10  21 -28  -4 -21   3  42  15  19   1  11 -36 -13   2 100  28  -7 -22  30 -10 -12   2  26  -1 -18   4  -3  12  26   1 -18   7 -10  49 -16   7 -19   8 -14 -20  -7 -15  22 -18 -11  -3  -2 -24 -21  17  -1   8   1  23   2  30   8  24  -1  -7  -1   6 -18  -0  13  26  -4 -19   1  13 -15  -0   7   4  22 -19 -15   7  26  14   1 -12 -12  -5  -2  -1  10  -7  -1   7  -0  -3
sh_c80                26:  -28  31 -21 -26  12   8 -22   5  10 -29  30  29 -54  10 -13   3  24  -4 -22 -31  52 -40  51  45  28 100  35 -15  36  33 -34  -8  23   4  16   1 -20  17  18   9 -12  40 -36  19 -11  28   5   4   6   9  -7  16  15 -23 -20  17 -16  -5  -8 -11  28  -7 -20  11 -14  17  31   4   3 -32  11   4   5  -4  29  22  16  13   2  -8  -2 -20  -8   3   1  -2 -14  -6   2 -24  -6 -11  -9  -7   7  -1  10  -8  -8   5   4  -0
sh_c82p               27:   -8   8  -8  -1  -1 -14  -8  -7  10 -12  19   7  15  -8  -1  -4 -27  -7 -62 -27   9  14  33  54  -7  35 100  -8 -22 -11   1   7   3   1  12   5 -27  -9   4  -5   7  30 -31   7  -1   4   4  -1 -10   6 -13  19   3  -3  -9   5 -21   4  -3 -16  14  10   1  -2   1  18  16  12  19 -17  -8  15  -9 -14  15   2  -5   6  -4 -21   3  -6  -7   2   5  -1  22 -23  -5  -8   3   7  11  10   5   4  10  12  -1   7   3  -3
sh_c84p               28:   21 -20  19  21 -15 -29  20 -11 -19  18  -5 -21   4  10  -7  -9   0  10  -1 -15 -49   3 -38 -13 -22 -15  -8 100 -40 -18 -26  -4  13  11  11   2  16  14  10  -0 -14 -19  26   0 -19  12   3   2   5   2  11   4  12  -9   2 -14 -14 -26  -9   1  -4   1  11  -3  -2   7   8  -3  -5  14 -11  10 -13 -13  15  18  20  24 -11  -9  16  -3  17   7  18   6  17   3  -0 -12  -3  -2  -8  12   3  -9   4  11  -8   4  -8  -3
sh_c86p               29:   -2   5  -6  -7   7   5  -9  10 -15   1  20   5 -70   0   5   4  45  54  54  38  54 -41   7 -44  30  36 -22 -40 100  41  -8   0  -3  -1   3   1 -12  -5  -2   6   8  26 -21 -11   2  15   2   1  14   9  -1  -7   3 -21 -28  10  -1   8  14  14  15  -6 -23  19  -8  -2   3 -10  -2 -23  20   2   4  17  -3   7   8   3   1   5  -9  -6   0  10  -3  -9 -28   3  13  -1   0  -4  -3  -4  -1   1   9  -5  -6   5  -0   6
sh_c88p               30:   -5   5 -14  -0  20   7   0  21  -6 -19  19   6 -39  -5  20   9   5 -13  21  18  24 -23  32  -6 -10  33 -11 -18  41 100 -15   2 -17  -6  36  -6 -20   1 -14  10  -2  19 -15 -41  16   7  23  -3  32  42  -6  24 -29  -4  -8  14  12  30  13  10  -1 -17 -17   0  14  -7   1 -14  -3   5  17  -8  18  -6 -11  -8   5  -0   9  -2   2 -16 -13  19 -14   7 -19  -6   2 -10 -12   9  -4  -3   5  -7 -10  -4  13 -11  10  23
beqorthoall           31:    1  -2 -15  -1  10   8  -6   3  10   1  -2  -1  46 -11  24   4  -9  -8  -5  13   1  12  -2  -9 -12 -34   1 -26  -8 -15 100   2 -41  -9 -31  -2  -2  -2 -31  -7   0  -5   3 -20  33 -72 -15  -2 -21 -23   6  16  -9  26  10  15  11  22  -6  -8 -20  -7  21  -4   3  -1 -30   6  -7  16   1 -30  -9  16 -70 -72 -62 -14   7   9  -1  13  -8   7 -17   4   6  14 -10  30  14   2   2   5 -15   5 -12   8  17  -1   5  -2
s400_Left             32:   -4   5  -7  -3   6   6  -6  -6   2   0  -5   5  -4 -75   0   6  -8   7  -5   1   6  -1   1  -6   2  -8   7  -4   0   2   2 100  -0  14   3 -22 -12   2  -0  24  -5   5  -8 -34 -42  -1  -5   5  -1   1   1   4  -3   1  -2   8  -3  -3   7  -1   3  -9  -4   4  -4  -2  -2 -15  -3  -3   6 -10  -1   7  -6   1   6   3  -6  -1   7  -6   2  -5   0  -1   2 -16  -1   2  -5   4  -9   7   7  -8   5   6  -5  -2  -3  -5
s040_Left             33:   -7   8   5  -7  -4   2  -1  -7   1  -2  -4   7 -24   7 -92  -1  11   8  -4 -18  -2  -8   0  14  26  23   3  13  -3 -17 -41  -0 100   4   7  -0   2   5  -3   4  -4   5  -4  47 -39  35  -5   1   1  -9  -2  -4  16 -14  -2  -3  -7 -21  -4   2  10   0 -11  10  -7   7  23   1   4 -13  -3   6  -3   2  35  34  25   8 -11   1  -6  -6   8 -13   4   2  -5  -3  -4 -45 -10  -9  -3   5   9  -5   4   4 -14  -4 -14  -4
s004_Left             34:    6  -5   9   5  -7  -3   8  -1  -9   8   2  -5  -6   2  -3 -75  15  -3   6  -5  -8  -7   1  -3  -1   4   1  11  -1  -6  -9  14   4 100   5   9  24   6   2  -1  -4   3  -2 -27 -41   8   3   5  -9  -2  -1   1  12  -8 -13  -3  -4 -14   2   2   9  10  -0   4   1   2   2   7   5  -2  -5   8 -11   3   5   6  12  -0   5   5  -6  -3  -5  -8   3  -1   8  -5  -3  -7   1 -25  -2   5   4   4   7   6  -7   5  -1  -8
s220_Left             35:  -14  13  -2  -8  17   1  -8  20   2 -21  21  13 -23  -1  -2   0 -12  -2   4   5  -5   4  18   4 -18  16  12  11   3  36 -31   3   7   5 100  -2 -28 -24   2  10  30  -2   2 -17 -13  32  21   1  12  20 -16  11 -20  -9  -2   1  -4  12  10   6   4 -12  -6   4  19   1   9 -10   3   6   5  13   5 -21  17  17  20   9  -0   4   3  -4   3  14   3  -3   4  -8   4 -13   8   5   7 -15  -8  14  -6 -14  11   4   9  20
s202_Left             36:    7  -8  13   8  -9  -5  11  -1  -6   8   8  -8   4   5  -1 -35  -0   3  -6   3  -4  -3  -1   7   4   1   5   2   1  -6  -2 -22  -0   9  -2 100  15  -3  -0 -31   3   7  -9   5   4   4  -5   3  -3  -3   1  -4  10 -10 -14   3  -2  -4   5   9  12   7  -9  10   1   5   0  10  -0  -7  -2   6 -13   5   7   2  -1  -6   7   2  -5   4 -10   0  -6  -1  -1   5  -6  -1   6   4  -5   1   0   2   1   1  -1   2   5  -3
s022_Left             37:   22 -24  27  19 -25 -12  31 -18 -26  19 -11 -24  32   4  -1 -30  26 -22  -2 -21 -32 -19 -39   3  -3 -20 -27  16 -12 -20  -2 -12   2  24 -28  15 100  -6   0 -12   5 -19  18   3   4 -14  -7  17   3   3  35  -5  20  -3 -11  -2  -6 -14 -29  19  -7  11   1  17 -27   5 -10   3 -23   5  -6 -14 -19  10   2  -4  -2 -13  11   8   5  -5  -7 -17   3   5  -6  22  -4  -8  -3 -15  -1  -1  11  -6  -8  -2  -5 -11   2 -11
s400_Right            38:  -18  19 -12 -19  17  17 -13  11  13 -10   8  18 -14   5  -4  -2   8  -5   3 -11  12 -14  16  -2  12  17  -9  14  -5   1  -2   2   5   6 -24  -3  -6 100   4   2 -94  17 -10   2 -11   0  -0  -6  -9  -2   3  -0   7   0   2  -2   4 -10   0  -5   4  -0   1  -4   1   1   1   8   4  -3   2  -1  -2  -0   0   1  -1   1  -2  -8  -5  -1  -0  -4   3  11  -2 -11  -2  -5  -2  -0  -7 -11   8  18  11  -8 -11   3  -3 -12
s040_Right            39:   -8   8  -0  -8  -4   1  -6  -4   4  -2  -8   7 -19   6  37   1   7   9  -2 -10  -3  -6  -1  12  26  18   4  10  -2 -14 -31  -0  -3   2   2  -0   0   4 100   4  -4  -1   1  41 -32  23   6  -2  13  11  -9  -5   9  -7   2 -11  -9 -15  -4   3   2   6   2   7   5   7   9   9   9  -6  -5  16  -9  -5  29  21  11  -1  -2  -8  12  -3   0   2  18  -9 -10   2  17 -17  -9  -4  -7  -1  10  -2   9  -2 -13   2  -7  -4
s004_Right            40:   -1   1  -5  -1  -0  -0  -2   4  -1   1  -3   1 -11 -19  -1  50   7  -4   6  -6   5  -3  -1  -3   1   9  -5  -0   6  10  -7  24   4  -1  10 -31 -12   2   4 100  -2  -5   9 -20 -27   1   6  -2   3   7   6   3   4   3   7   2   2  -3 -11  -2  -5  -3   6  -3  -8  -1  -3   0 -12   8  -4  -5   9  -1   3   2   1   2   3   6  -5  -1   2   2   5  -3  -5  10   4  -6  -0  13   6 -16   2  -1   3 -19  -4   2  19   0
s220_Right            41:   15 -16   9  16 -16 -17  12  -8 -11   7  -4 -15   8   1   4   1  -2   6  -4   7  -2  10 -12   2 -18 -12   7 -14   8  -2   0  -5  -4  -4  30   3   5 -94  -4  -2 100 -16  10  -2   9   2  -2   5  11  -3  -0  -3  -2   0  -3   3  -2  12  -2   3  -2  -0  -2   3  -6  -2  -1 -12  -6  -2  -4  -1   8   4   4   1   4   1  -1   9   7   2   3  -2  -7 -13  -4  12  -2   2   2   1   5   3  -9 -15  -8   0   5  -1   4   9
s202_Right            42:   -6   9  -3  -2  14   7   2   9   1 -10  26   7 -31  -2  -4  -7   3   8  -9  -4  30 -24  38  11   7  40  30 -19  26  19  -5   5   5   3  -2   7 -19  17  -1  -5 -16 100 -81  -6 -11   9  -0  -3  -5  -0 -16  11   2 -10 -19  27  -3   8  19   6  32  -8 -18   6  -0   8  14   2   5 -21   8   0  -9  11   3   6   6  -1   2 -11  -8  -1 -19   1 -19  12  11 -22 -18 -15  -4  11   2  17   6  -4   4  18  -3  -0  -2  -5
s022_Right            43:   10 -12  -1   7 -11 -11   4   0  -5  15 -22 -11  24   6   3   8  14 -10   9  -9 -29   8 -40 -16 -10 -36 -31  26 -21 -15   3  -8  -4  -2   2  -9  18 -10   1   9  10 -81 100   2   5 -12   7  -1   1   3   7  -7  -4  28  34 -22   8   4 -15 -16 -34   8  35 -20   0 -22 -24  -8 -12  25 -19  -1  14 -14  -8  -4  -3  14  -4  10   4   7  25   3  22 -15  -8  28  20  17   4  -8  10 -18  -6   8  -4 -19   4   3   7   6
p1                    44:  -14  14   4 -17  -4   8 -15  -7  12  -6  -9  13  -1  23 -33  10   6  16  -5  -9  -6  10  -5  23  49  19   7   0 -11 -41 -20 -34  47 -27 -17   5   3   2  41 -20  -2  -6   2 100  17  19 -11   2  -3 -15  -4 -16  16 -14   2 -13 -12 -21 -14  -2   1   8  -4  15  -5  14  19  11  11 -15  -6  11 -11  -3  31  25   4  -3 -11  -5   2  -2   7 -10  13  -7 -12  11   7  -9  -3 -12  -4  -0   3  -1   4  -1  -8   1  -9  -4
p2                    45:    3  -6   7   3   3  -1  -1   6  -1  -7   7  -4  36  15  27  16 -15  -9   4  21   1  23  -5   0 -16 -11  -1 -19   2  16  33 -42 -39 -41 -13   4   4 -11 -32 -27   9 -11   5  17 100 -26  -3   1  12   7  14  -1 -17  -1  -6  -7   1  19  -9   2 -13   5  -7  -1  -3  -0  -5   1   2   3   8  -5   5  -7 -22 -29 -27 -14   7 -10   6  -1 -11   5 -10   8  -7  11  -5  19   7  -2   2  -2 -10   1 -12  -2  16  -4  10  13
scale1168851368_      46:   -8   7  22  -5 -15  -6  -4  -5  -5   1   4   7 -42   9 -22  -5  -7  26   9   7   4   7   6   6   7  28   4  12  15   7 -72  -1  35   8  32   4 -14   0  23   1   2   9 -12  19 -26 100  13  -4   2  11 -12 -23   1 -47 -23 -31 -14 -29  35  -1  37  13 -46  11   9 -12  51 -11  36 -25   5  50   0 -26  66  69  64  16 -22  -1 -10 -20  14  -9  18  13  -1 -27   9 -32 -16 -10   2   1  19   5   8   1 -16  -0 -18 -11
a2084184584_          47:    1  -1  -4   4   2  -7   1   8   3  -6   4  -0 -10   7   8   1  -3  -8   4   1  -1   2  12   0 -19   5   4   3   2  23 -15  -5  -5   3  21  -5  -7  -0   6   6  -2  -0   7 -11  -3  13 100 -36 -31  71 -11   6 -21  11   9 -12   7  11   6  -6  -7   6   8 -20  18 -14  -2   1  15   5  -7  17   7 -23  -0  -8  17  15   3 -18   7 -11   7  12  10  14   8  -6  16  -3 -35   9  41  -2  47   5  13  -2 -20  -0  -0 -23
b2084184776_          48:    6  -6   6   5  -6  -7   3  -5  -3   5   0  -6  -1  -9  -2  -7   1   3   1  -9  -1  -1 -14  -2   8   4  -1   2   1  -3  -2   5   1   5   1   3  17  -6  -2  -2   5  -3  -1   2   1  -4 -36 100   6  -7   6  -5  14 -13  -5  11  -4 -10  -9  13   7  -6  -6   6 -19  19   3  -2 -22 -11   0  -6   4  11  -2   6   3  -2  -1  14   3  15  -0   1   5 -20   0  15   1   2  13 -16  -1   2  -0  -8  -6   1   2  -9  26  -3
c2084184968_          49:    8 -10   6  11  -0  -5  12   4 -16  -2  -1  -9  -4   3  11   8  -1  -5   5  11   3  -6  -6  -4 -14   6 -10   5  14  32 -21  -1   1  -9  12  -3   3  -9  13   3  11  -5   1  -3  12   2 -31   6 100  13   4   4 -12  -7 -13  -2 -10  16   0  16  -6  -6 -14  12  -8   1   3 -14  -2   1  20  -1   7   5   4  -1  -2 -13   6  -8  21  -3 -15   7  -1  -5 -20   5   7  -5  13   1 -46  -3 -30 -10  -6  -5   8   1   7  58
be2084185352_         50:    4  -5  -1   8   2 -11   5  12  -4  -9   6  -4  -8 -10  17   4 -11  -8   2   7   3   4   7   1 -20   9   6   2   9  42 -23   1  -9  -2  20  -3   3  -2  11   7  -3  -0   3 -15   7  11  71  -7  13 100  -5   1 -23   2  -2 -10   3  15   1   7  -2   9  -7 -13  10  -8  -1   1  12  -3   2  15  12 -21   2  -7  13   2   6 -25  19 -18  -7   9   9   8 -10  -3  14  -5 -31   6  20  -1  58  -3  10  -1 -20 -16   9 -11
sh2_c20               51:   21 -21  31  17 -18  -2  30 -27 -22  12  14 -22  17  -6   1   5   9  -6   2  -9 -11  -7 -25  -4  -7  -7 -13  11  -1  -6   6   1  -2  -1 -16   1  35   3  -9   6  -0 -16   7  -4  14 -12 -11   6   4  -5 100   5  38 -19 -41   1   4 -32 -46   7 -14  -3 -12  38 -27  -1 -15  12 -29  26  -2 -37 -15  41  -1  -2   7 -12  -6   7  -1 -26  -4 -23 -11  22 -15  -8 -21 -20 -11  -6 -10  -4   8 -12  -3  -8  -8 -15   5 -11
sh2_c22p              52:   -8  10 -18  -1  25  14  -4  -1   9 -10  13   9  -2   2   4   0  10 -25 -17 -18  10 -13  27   9 -15  16  19   4  -7  24  16   4  -4   1  11  -4  -5  -0  -5   3  -3  11  -7 -16  -1 -23   6  -5   4   1   5 100 -27  25   9  35 -17  39   9 -37 -17 -45  13  15  11 -23   3 -16   8  21   8 -37 -34   3 -21 -35 -10   8  -3   7  -9  -3 -15  27 -14  24  13 -11 -18 -10  -4   4   5  16  -8  -7 -15  17  16  -7   2  12
sh2_c22m              53:   21 -20  19  12 -31 -22  18 -21 -16  14   9 -21  -9   3 -14  -7  23   8  -1 -21  -0 -20 -17  -1  22  15   3  12   3 -29  -9  -3  16  12 -20  10  20   7   9   4  -2   2  -4  16 -17   1 -21  14 -12 -23  38 -27 100 -28 -35  -2 -25 -48 -37   2  27  30   6  26 -46  37   3  34 -33 -11 -16   8  -6  26  16  21   5  10  10  13  -7   3  -2 -29  18 -31 -18   1  -5 -14   6  -7 -10  -4  -1  -9  13  -7 -17   9   4 -17
sh2_c40               54:  -12  13 -41 -10  25  18  -9  10  19  -4 -10  13  18  -0   8   7  14 -34 -22 -21  17  -3  16   3 -18 -23  -3  -9 -21  -4  26   1 -14  -8  -9 -10  -3   0  -7   3   0 -10  28 -14  -1 -47  11 -13  -7   2 -19  25 -28 100  70   9  19  53  -9 -33 -42 -11  73 -42   9 -52 -59 -13 -15  36 -17 -31  13 -10 -28 -32 -23   3   7  -4  -4  17  10   2  -6   4  10  -1   6  23   8  23  17  -5 -12   7 -12  -3  19  -3  12  14
sh2_c42p              55:  -18  17 -43 -17  23   9 -23  17  22 -16 -25  18  12   5  -1  14  -2 -24 -10 -17  -1   8  11   4 -11 -20  -9   2 -28  -8  10  -2  -2 -13  -2 -14 -11   2   2   7  -3 -19  34   2  -6 -23   9  -5 -13  -2 -41   9 -35  70 100 -17  16  29   2 -36 -46 -10  60 -59  10 -32 -24 -20  -6  29 -18  -8  40 -36 -16  -1 -24  13   9  -3  -9  21  19   3  -0  -0   6  11   5  18   7  15  11  -8  -8   9 -13  -6  13  -5   9   5
sh2_c42m              56:   -2   7 -13   0  15  16   4  -6   8   5  26   4 -12  -8  -1  -1  10  -5 -17 -13  25 -16  19   4  -3  17   5 -14  10  14  15   8  -3  -3   1   3  -2  -2 -11   2   3  27 -22 -13  -7 -31 -12  11  -2 -10   1  35  -2   9 -17 100   6  39  11  -6  40 -63 -10  19 -19  -7 -19 -32 -52 -29  18 -64   5  55 -21 -20  12   5 -12  32  -2   1 -15   7 -31 -22   3  15 -22   2  -1  15  -1  -3 -10  -9  -0  -5   6   4  17   7
sh2_c44p              57:    3  -2   0   3   8  13  12  27  15   3  -3  -2  -2  -3   3   4  -0 -11  15   9   4   0   8 -13  -2 -16 -21 -14  -1  12  11  -3  -7  -4  -4  -2  -6   4  -9   2  -2  -3   8 -12   1 -14   7  -4 -10   3   4 -17 -25  19  16   6 100  20   4  25 -41  11   9 -48  37 -15 -36  25  -7  31 -34 -20  10  10 -10 -17   3 -31  10  15 -23  10 -11   4 -43  10  -1   3 -20   3  -3   8  19 -12   2   2  -9 -12   4 -13   5  -3
sh2_c44m              58:   -9   9 -28  -4  28  20  -5  23  13 -12   3  10   1  -2  16   8   5 -16  -8   5  28  -0  28  -4 -24  -5   4 -26   8  30  22  -3 -21 -14  12  -4 -14 -10 -15  -3  12   8   4 -21  19 -29  11 -10  16  15 -32  39 -48  53  29  39  20 100  19 -23 -25 -37  26 -27  32 -36 -22 -30   8  -5   9 -29  17   6 -29 -39 -21  -7  -4  11  -1  10  -7  20 -30  -9  -3   4  -3  18   4  16  10  -4 -14   9 -20  -1  25  -8  10  27
sh2_c60               59:   -1   3  -1   5  11   8  -2  17   7  16  16   3 -26  -1   2  -7 -21  27  15  37  17  19  32 -21 -21  -8  -3  -9  14  13  -6   7  -4   2  10   5 -29   0  -4 -11  -2  19 -15 -14  -9  35   6  -9   0   1 -46   9 -37  -9   2  11   4  19 100   3  31 -15 -27  11  30 -51  10 -39  24 -16   7  18   0  14  -8   7  26  14  -9  14 -15  29  -8   7 -10   5  13 -10 -11   5  -3   8   5  14   2   8  -5  17   0  -6 -16  -2
sh2_c62p              60:   18 -18  34  19 -13  -9  27   8 -29  15   2 -19   2  -7   2  -1   2   7  20  18 -21  -8 -27  -9  17 -11 -16   1  14  10  -8  -1   2   2   6   9  19  -5   3  -2   3   6 -16  -2   2  -1  -6  13  16   7   7 -37   2 -33 -36  -6  25 -23   3 100   2  26 -29  30   2  26 -11  19 -21  -2  -3   7 -22  25   6   5   4 -40  28  -1   3  18 -25  -8 -17   8 -11  14  -7  -8   1 -13  -4   6   4  -6   2   5  -5  -4 -13   3
sh2_c62m              61:   -4   7  10  -3  -9  -6  -2  -9  -4   9  28   5 -20  -3  -8 -12 -12  21 -12  -2  13   1   7  12  -1  28  14  -4  15  -1 -20   3  10   9   4  12  -7   4   2  -5  -2  32 -34   1 -13  37  -7   7  -6  -2 -14 -17  27 -42 -46  40 -41 -25  31   2 100 -10 -48  35 -29   9  24  -8  -5 -63  26  19  -3  17  23  23  39  17 -13   1   6 -14 -10 -14  11 -15   2  -6  -5 -16  -8  -2  -9   4  14   2  23   4 -22  15  -6 -19
sh2_c64p              62:   12 -14  15   7 -29 -29   8   9  -9  10  -9 -13  15   1   2  -6  -1  -2   2  -1 -15   4 -14   5   8  -7  10   1  -6 -17  -7  -9   0  10 -12   7  11  -0   6  -3  -0  -8   8   8   5  13   6  -6  -6   9  -3 -45  30 -11 -10 -63  11 -37 -15  26 -10 100  10 -25  -6  19   6  54  27   8 -64  59 -10 -33  27   9  -6 -14  30 -31   7   2  -9 -25  17  -3  -8  -7   8  -3   1 -14  23   3  10   3   5   4  -5  -0 -13  -8
sh2_c64m              63:   -3   4 -29  -4  13  -0  -9   4  15   7  -6   4  15   6   6   3  25 -25 -10 -25  -4 -12  -3  -6   1 -20   1  11 -23 -17  21  -4 -11  -0  -6  -9   1   1   2   6  -2 -18  35  -4  -7 -46   8  -6 -14  -7 -12  13   6  73  60 -10   9  26 -27 -29 -48  10 100 -42  17 -19 -56  15 -18  50 -38   4   1 -21 -23 -20 -28  14  10  -1   1  16  23  23  23 -14  26   5  25  27  14  15  11  -8 -15   8  -3  -6  12   8  18   8
sh2_c66p              64:    7  -7  28   7  -7  10  14 -23 -25  17  22  -7  -9  -5  -6  -4  10  18   6  14   2  -5  -8   2  23  11  -2  -3  19   0  -4   4  10   4   4  10  17  -4   7  -3   3   6 -20  15  -1  11 -20   6  12 -13  38  15  26 -42 -59  19 -48 -27  11  30  35 -25 -42 100 -21  -1   5 -11 -16 -10  41 -17 -39  52   5  10   5 -13  -7  16  -3  -6 -13  -9   2   8 -18   4  -7  -8  -2 -12 -25   7  -2  -5   1   6  -4  -3  -6   1
sh2_c66m              65:  -11  10   1  -5  21  22  -4  25  18  -7  -2  11  -5   6   7  -4 -18   1  16  24 -12  13  16 -11   2 -14   1  -2  -8  14   3  -4  -7   1  19   1 -27   1   5  -8  -6  -0   0  -5  -3   9  18 -19  -8  10 -27  11 -46   9  10 -19  37  32  30   2 -29  -6  17 -21 100 -17 -13  27  53  33   7  28 -19 -22  -6 -18 -10 -12   3  -4 -11  -0  -2  39  -7  15  28 -21   9   7  -8   7   1   5   5   9  -7   8  10  -7  -9   2
sh2_c80               66:    3  -5  13  -1 -13 -21  -1  -8  -5 -21  -7  -4   7  -1  -4  -2  -2  -1  -3 -14 -25 -18 -22  13  30  17  18   7  -2  -7  -1  -2   7   2   1   5   5   1   7  -1  -2   8 -22  14  -0 -12 -14  19   1  -8  -1 -23  37 -52 -32  -7 -15 -36 -51  26   9  19 -19  -1 -17 100  35  44  -4 -23   6  19  -7 -16  12   3 -23  -8  10 -15  16   3  -4  13  13 -23  -2   5   9  -9  13  -4 -14  -3  -4  -8  14  -5  -8  15   7  -1
sh2_c82p              67:  -10   8   5  -8  -7 -11 -14  -7   1 -26 -14   9 -14   7 -16  -0 -17  15  -3  -0  -6   5   3  18   8  31  16   8   3   1 -30  -2  23   2   9   0 -10   1   9  -3  -1  14 -24  19  -5  51  -2   3   3  -1 -15   3   3 -59 -24 -19 -36 -22  10 -11  24   6 -56   5 -13  35 100 -13  44 -39  15  26   7 -29  27  36  19  17  -8  -5   3 -18  -3 -11   8  10  -4 -11  -7 -24 -11 -17  -1  17  10  -7  -6  17  -3  -7 -21  -8
sh2_c82m              68:    5  -6  20   3 -12 -10  10   9   5  -1   7  -7  12   5   1  -5  -2 -13   0  -9 -17  -6 -10  10  24   4  12  -3 -10 -14   6 -15   1   7 -10  10   3   8   9   0 -12   2  -8  11   1 -11   1  -2 -14   1  12 -16  34 -13 -20 -32  25 -30 -39  19  -8  54  15 -11  27  44 -13 100  25  24 -26  43 -31 -18  16 -18 -24 -31  26 -28 -10  -4 -20  13   1  11   4 -10   3 -11   5  -4  13  -2   6   2   9  -2  -5   5   6  -9
sh2_c84p              69:  -15  12   1 -12   6   6 -17  14  12 -17 -14  13  -2   7  -1  -8 -24  12   4  18  -1  22  14   6  -1   3  19  -5  -2  -3  -7  -3   4   5   3  -0 -23   4   9 -12  -6   5 -12  11   2  36  15 -22  -2  12 -29   8 -33 -15  -6 -52  -7   8  24 -21  -5  27 -18 -16  53  -4  44  25 100  -9  11  57 -16 -45  14  -1  -3 -11   2 -30  -0 -27  -8   2   4  25   7 -36   7  -7 -11 -11   3  16  16  11  -3  21  -2  -8 -27  -8
sh2_c84m              70:    3  -6  -1   7  13  13  11   5   6   8  -5  -4  18   5  10   4   5 -27  10   2 -21   1  -6 -15  -7 -32 -17  14 -23   5  16  -3 -13  -2   6  -7   5  -3  -6   8  -2 -21  25 -15   3 -25   5 -11   1  -3  26  21 -11  36  29 -29  31  -5 -16  -2 -63   8  50 -10  33 -23 -39  24  -9 100 -30 -10 -19  -5 -19 -16 -29 -18  11   7 -11   8   2  21  -9  28  20  -4  -7   7  10  13   8  -4 -15  -3 -23  -4  23 -14  18  15
sh2_c86p              71:  -12  10  -0  -9  16  22  -8  -9  -7 -19  -4  11  -8  -2   4   1 -12  10   7  15   8  -2   3  -1  -1  11  -8 -11  20  17   1   6  -3  -5   5  -2  -6   2  -5  -4  -4   8 -19  -6   8   5  -7   0  20   2  -2   8 -16 -17 -18  18 -34   9   7  -3  26 -64 -38  41   7   6  15 -26  11 -30 100 -19  -2  10 -17  -4  -6  -4 -12   7  -3 -18  -0  12   0   9  -8  -7   8  -5   2  -0 -42   3  -1   2   7   3  -9   6  -4   3
sh2_c86m              72:    2  -4  17   3 -19 -26  -6   8  -2   6  -0  -3  -7  11  -0  -8 -15  18  11  11 -17  11  -9  -0   6   4  15  10   2  -8 -30 -10   6   8  13   6 -14  -1  16  -5  -1   0  -1  11  -5  50  17  -6  -1  15 -37 -37   8 -31  -8 -64 -20 -29  18   7  19  59   4 -17  28  19  26  43  57 -10 -19 100 -10 -52  34  25  12   6   7 -35  10  -3   7  14  38   1  16 -17  31  -3  -0  -9   9   8  14   9  14  11 -12  11 -12  -8
sh2_c88p              73:   -5   6 -25  -9   4  -2 -11   4  13 -15  -3   6 -11   6   2  12 -10  -5  -4   1  25  15  11   2 -18   5  -9 -13   4  18  -9  -1  -3 -11   5 -13 -19  -2  -9   9   8  -9  14 -11   5   0   7   4   7  12 -15 -34  -6  13  40   5  10  17   0 -22  -3 -10   1 -39 -19  -7   7 -31 -16 -19  -2 -10 100   8  -6  18   5  17   0   1   7   1  13 -22 -12 -27 -15  21   0   1  -9  11   6 -17   1   0 -10 -19   6 -11  15   7
sh2_c88m              74:   20 -16  15  18  -4  14  30 -12 -14  26  25 -18 -11  -2  -4  -4  11  16   8  10  19  -4   2 -17  -0  -4 -14 -13  17  -6  16   7   2   3 -21   5  10  -0  -5  -1   4  11 -14  -3  -7 -26 -23  11   5 -21  41   3  26 -10 -36  55  10   6  14  25  17 -33 -21  52 -22 -16 -29 -18 -45  -5  10 -52   8 100 -21 -10   4 -20  -3  31  -5  15 -23 -23 -43 -16 -16  19 -34  -3   2   3  -5  -1 -11  -9  -7  -4   1 -10   8   3
beqN                  75:   -6   7  20  -7 -20 -10  -1  -7  -3   1  -1   5 -22  10 -21  -2  -5  11  -9 -12  -6   5  -2  24  13  29  15  15  -3 -11 -70  -6  35   5  17   7   2   0  29   3   4   3  -8  31 -22  66  -0  -2   4   2  -1 -21  16 -28 -16 -21 -10 -29  -8   6  23  27 -23   5  -6  12  27  16  14 -19 -17  34  -6 -21 100  58  38   2 -16 -20  -2 -12   5 -13   9   3  -8 -16  -1 -33 -10 -11  -1  -6  14  -2  13  -8 -20   2 -13 -12
beqC                  76:   -5   5  11  -6 -13  -7  -4 -15 -13  -0  -5   4 -34   7 -25  -4   9  19   3  -8  -1  -8  -6   8  26  22   2  18   7  -8 -72   1  34   6  17   2  -4   1  21   2   1   6  -4  25 -29  69  -8   6  -1  -7  -2 -35  21 -32  -1 -20 -17 -39   7   5  23   9 -20  10 -18   3  36 -18  -1 -16  -4  25  18 -10  58 100  51  11  -7   7  -7 -12  18 -28  17 -14  -8 -14   3 -16  -4  -2  -9  -5   6  -1   8  -7 -13  -1  -4  -7
beqO                  77:    8  -3  22  10 -14 -14   7 -15  -9  11  15  -6 -34   3 -18  -7   8  16   3  -7   5  -3  -2  -4  -4  16  -5  20   8   5 -62   6  25  12  20  -1  -2  -1  11   1   4   6  -3   4 -27  64  17   3  -2  13   7 -10   5 -23 -24  12   3 -21  26   4  39  -6 -28   5 -10 -23  19 -24  -3 -29  -6  12   5   4  38  51 100  29 -18   6  -2 -14   9 -12  12   6  11 -16   2 -17 -24  -6  14   4  18  -8  13   2 -15   4 -16  -9
pos_ori_01_mol5       78:    6  -2  -8   5  -6 -24 -15 -13  -0   5  12  -4 -23   6  -8   4   2  21  -1  -6   4  -1   6 -10 -19  13   6  24   3  -0 -14   3   8  -0   9  -6 -13   1  -1   2   1  -1  14  -3 -14  16  15  -2 -13   2 -12   8  10   3  13   5 -31  -7  14 -40  17 -14  14 -13 -12  -8  17 -31 -11 -18  -4   6  17 -20   2  11  29 100 -27 -18   7   9  52  31  35  -0  21 -10  18  -2  -6   1  11   9   3  -3   9   9  -4  11 -12  -4
pos_ori_02_mol5       79:    7  -7   4   8   1  -1  17  19 -17  -8   0  -7   8   1  10  -2   6 -23   1  -6   1 -14   6   5   1   2  -4 -11   1   9   7  -6 -11   5  -0   7  11  -2  -2   3  -1   2  -4 -11   7 -22   3  -1   6   6  -6  -3  10   7   9 -12  10  -4  -9  28 -13  30  10  -7   3  10  -8  26   2  11 -12   7   0  -3 -16  -7 -18 -27 100  -7  -6  -3 -68 -14 -35  -3 -16   8 -28  -0   4  -1   2  -2  -5  -1  -7  -2   7  -4   4   7
pos_ori_03_mol5       80:   -0  -0  -7  -1   2  21   4   2   9  13  -7   0 -11   0  -6  -1  23  -3  15   2   9  -8  -0 -20  13  -8 -21  -9   5  -2   9  -1   1   5   4   2   8  -8  -8   6   9 -11  10  -5 -10  -1 -18  14  -8 -25   7   7  13  -4  -3  32  15  11  14  -1   1 -31  -1  16  -4 -15  -5 -28 -30   7   7 -35   1  31 -20   7   6 -18  -7 100 -48  18  -2  -9  -4 -37  -2  34  -4  12   5  -3  -9 -14 -17   3  -9 -15   3  -1  10  -1
pos_ori_04_mol5       81:    3  -4  -2   3  -5 -20   3 -18  -2  -8  -1  -3  15  -2  10  -0 -14   1 -15  -3 -14   4 -13  12 -15  -2   3  16  -9   2  -1   7  -6  -6   3  -5   5  -5  12  -5   7  -8   4   2   6 -10   7   3  21  19  -1  -9  -7  -4  -9  -2 -23  -1 -15   3   6   7   1  -3 -11  16   3 -10  -0 -11  -3  10   7  -5  -2  -7  -2   7  -6 -48 100 -18   4  -3  16 -13   6   5  11  11 -10   8  -6   4   5 -10   4   2   4   2   2  12
pos_ori_05_mol5       82:   15 -14   6  14  -3  -8   9  13   1  14   1 -14   3   2   2   3   4   2  10  10  -2   1   3 -19  -0 -20  -6  -3  -6 -16  13  -6  -6  -3  -4   4  -5  -1  -3  -1   2  -1   7  -2  -1 -20 -11  15  -3 -18 -26  -3   3  17  21   1  10  10  29  18 -14   2  16  -6  -0   3 -18  -4 -27   8 -18  -3   1  15 -12 -12 -14   9  -3  18 -18 100   4  22   5 -17  16  24   0  14  28   4  12  -1 -20   2  -1   0   5   6   7   7
pos_ori_06_mol5       83:   -3   3 -11  -8  -7 -12 -21 -18   8  11  -9   4  -8   5  -9   5  12  15   6  -3  -6  -3 -16  -9   7  -8  -7  17   0 -13  -8   2   8  -5   3 -10  -7  -0   0   2   3 -19  25   7 -11  14   7  -0 -15  -7  -4 -15  -2  10  19 -15 -11  -7  -8 -25 -10  -9  23 -13  -2  -4  -3 -20  -8   2  -0   7  13 -23   5  18   9  52 -68  -2   4   4 100  22  52  -5  16  -4  59  11   1   3   4  -5   0   4  11  -5  -6  11  -2  -5
pos_ori_01_mol6       84:    7  -8   8  12   4 -10  -3  -0   3  16  12  -7  -8   5  13   6   7   4   8   6  -6 -11  -6 -14   4   3   2   7  10  19   7  -5 -13  -8  14   0 -17  -4   2   2  -2   1   3 -10   5  -9  12   1   7   9 -23  27 -29   2   3   7   4  20   7  -8 -14 -25  23  -9  39  13 -11  13   2  21  12  14 -22 -23 -13 -28 -12  31 -14  -9  -3  22  22 100  22  12  38   6  40  12   8   8  -2   4  -5   0   7   5   1  14  12   8
pos_ori_02_mol6       85:   -8   6  -6 -11 -10 -15 -25 -19   9   5 -14   7  -1   2  -0   3  12   7   4  -8 -17  -9 -22  -3  22   1   5  18  -3 -14 -17   0   4   3   3  -6   3   3  18   5  -7 -19  22  13 -10  18  10   5  -1   9 -11 -14  18  -6  -0 -31 -43 -30 -10 -17  11  17  23   2  -7  13   8   1   4  -9   0  38 -12 -43   9  17  12  35 -35  -4  16   5  52  22 100 -25  19   1  78  23  -2  -7  -4  -1   8   2  26  -1 -18  23  -3  -7
pos_ori_03_mol6       86:   -2   1  13   4   6   4   9  -1  -8  -4   7   1  11   2  -2  -1 -13 -11  -7   1  -6   8   6  11 -19  -2  -1   6  -9   7   4  -1   2  -1  -3  -1   5  11  -9  -3 -13  12 -15  -7   8  13  14 -20  -5   8  22  24 -31   4  -0 -22  10  -9   5   8 -15  -3 -14   8  15 -23  10  11  25  28   9   1 -27 -16   3 -14   6  -0  -3 -37 -13 -17  -5  12 -25 100  21 -28 -23 -28 -12  -5  10  19  16  -1 -10  22   1 -15 -19 -10
pos_ori_04_mol6       87:    8  -7  11  14   1 -12  10 -15  12  17  14  -8  18   5  -0 -10 -11  -9 -17 -12 -22   6  -3   1 -15 -14  22  17 -28 -19   6   2  -5   8   4  -1  -6  -2 -10  -5  -4  11  -8 -12  -7  -1   8   0 -20 -10 -15  13 -18  10   6   3  -1  -3  13 -11   2  -8  26 -18  28  -2  -4   4   7  20  -8  16 -15 -16  -8  -8  11  21 -16  -2   6  16  16  38  19  21 100 -11  11  -0   2   7  13  14   0   2   6  17  -2  10   2 -10
pos_ori_05_mol6       88:   14 -14   0  11 -14 -17   9   2  -2  19 -10 -13   7   7   2   6  15   3   8   5  -3   5 -20  -5   7  -6 -23   3   3  -6  14 -16  -3  -5  -8   5  22 -11   2  10  12 -22  28  11  11 -27  -6  15   5  -3  -8 -11   1  -1  11  15   3   4 -10  14  -6  -7   5   4 -21   5 -11 -10 -36  -4  -7 -17  21  19 -16 -14 -16 -10   8  34   5  24  -4   6   1 -28 -11 100   6  15   1  -8   8 -13  -9  -4   3 -17  -2  11  19   4
pos_ori_06_mol6       89:   -9   6 -11 -12  -7  -5 -23 -13   9   7 -13   8  -7   5   7   4  21   3   9  -2  -3 -19 -16  -6  26   2  -5  -0  13   2 -10  -1  -4  -3   4  -6  -4  -2  17   4  -2 -18  20   7  -5   9  16   1   7  14 -21 -18  -5   6   5 -22 -20  -3 -11  -7  -5   8  25  -7   9   9  -7   3   7  -7   8  31   0 -34  -1   3   2  18 -28  -4  11   0  59  40  78 -23  11   6 100  31  -0   2  -6  -7   4   1  23  -8 -12  23   7   2
m678df340_77          90:    0  -0 -17  -2   5   3 -15   6   9   4 -12   1  14  -3  25   3   1   8   6  18  -0   4  -3 -12  14 -24  -8 -12  -1 -10  30   2 -45  -7 -13  -1  -8  -5 -17  -6   2 -15  17  -9  19 -32  -3   2  -5  -5 -20 -10 -14  23  18   2   3  18   5  -8 -16  -3  27  -8   7  -9 -24 -11  -7   7  -5  -3   1  -3 -33 -16 -17  -2  -0  12  11  14  11  12  23 -28  -0  15  31 100  19  16  -3 -12 -22   8   1 -12  22  17  18  22
s400_L                91:   -3   2  -3  -3   8   3  -5   9   1  -2   2   2   6   5   4  -5   1   2   3   3  -2  -2   1  -6   1  -6   3  -3   0 -12  14  -5 -10   1   8   6  -3  -2  -9  -0   2  -4   4  -3   7 -16 -35  13  13 -31 -11  -4   6   8   7  -1  -3   4  -3   1  -8   1  14  -2  -8  13 -11   5 -11  10   2  -0  -9   2 -10  -4 -24  -6   4   5 -10  28   1   8  -2 -12   2   1  -0  19 100  13  -4 -31 -64  27  -4 -26  24  40  31  40
s040_L                92:   -5   6 -18  -2  14   4   1  -5  15  -9  11   6  -3  -2   6   8 -10  -7 -18  -4   8 -13  14   0 -12 -11   7  -2  -4   9   2   4  -9 -25   5   4 -15  -0  -4  13   1  11  -8 -12  -2 -10   9 -16   1   6  -6   4  -7  23  15  15   8  16   8 -13  -2 -14  15 -12   7  -4 -17  -4 -11  13  -0  -9  11   3 -11  -2  -6   1  -1  -3   8   4   3   8  -7  -5   7  -8   2  16  13 100   0 -19  -8   0   2 -20   6   7  42  11
s004_L                93:    4  -3  -1   6  -3 -10   1   7   9   3   6  -3  -1   5  -1   6   3  -2   3  -7   3  10   6  -7 -12  -9  11  -8  -3  -4   2  -9  -3  -2   7  -5  -1  -7  -7   6   5   2  10  -4   2   2  41  -1 -46  20 -10   5 -10  17  11  -1  19  10   5  -4  -9  23  11 -25   1 -14  -1  13   3   8 -42   9   6  -5  -1  -9  14  11   2  -9  -6  12   4  -2  -4  10  13   8  -6  -3  -4   0 100   4   7   1 -12   5  21  -2   3  -4
s220_L                94:   18 -17  10  21 -14 -14  14 -16 -11  13 -11 -17   2  -4  -4  -8 -11  12  -0   8  -8   8  -3  -4  -5  -7  10  12  -4  -3   5   7   5   5 -15   1  -1 -11  -1 -16   3  17 -18  -0  -2   1  -2   2  -3  -1  -4  16  -4  -5  -8  -3 -12  -4  14   6   4   3  -8   7   5  -3  17  -2  16  -4   3   8 -17  -1  -6  -5   4   9  -2 -14   4  -1  -5   4  -1  19  14 -13  -7 -12 -31 -19   4 100  17 -63 -23  98   9 -30 -42 -10
s202_L                95:    2  -2   7   2  -8  -7   4  -4  -2   1   2  -2  -4 -15  -3  -0  -9   4  -3  -4  -1   5  -2   8  -2   7   5   3  -1   5 -15   7   9   4  -8   0  11   8  10   2  -9   6  -6   3 -10  19  47  -0 -30  58   8  -8  -1 -12  -8 -10   2 -14   2   4  14  10 -15  -2   5  -4  10   6  16 -15  -1  14   1 -11  14   6  18   3  -5 -17   5 -20   0  -5   8  16   0  -9   4 -22 -64  -8   7  17 100 -10  16  16 -55 -44 -13 -79
s022_L                96:  -25  24 -11 -25  25  18 -23  27  11 -12  15  24   2   5   2  -4  -1  -0  -0   2   2   4   6   1  -1  -1   4  -9   1  -7   5  -8  -5   4  14   2  -6  18  -2  -1 -15  -4   8  -1   1   5   5  -8 -10  -3 -12  -7  -9   7   9  -9   2   9   8  -6   2   3   8  -5   9  -8  -7   2  11  -3   2   9   0  -9  -2  -1  -8  -3  -1   3 -10   2   4   0   2  -1   2  -4   1   8  27   0   1 -63 -10 100  17 -47  -9  22  -1  -1
s301_L                97:   -2   3   4  -4  -7  -9  -6  -4  -3   4   6   2  -8  -3  -2  -5   7  11   1  -6   0 -11  -5  -2  10  10  10   4   9 -10 -12   5   4   7  -6   1  -8  11   9   3  -8   4  -4   4 -12   8  13  -6  -6  10  -3 -15  13 -12 -13  -0  -9 -20  -5   2  23   5  -3   1  -7  14  -6   9  -3 -23   7  14 -10  -7  13   8  13   9  -7  -9   4  -1  11   7  26 -10   6   3  23   1  -4   2 -12 -23  16  17 100 -25 -76  66   3 -28
s121_L                98:   14 -14   9  18  -9 -11  10 -12 -10  11  -9 -14   3  -4  -3 -10 -13  13  -1  10  -8  10  -1  -4  -7  -8  12  11  -5  -4   8   6   4   6 -14   1  -2  -8  -2 -19   0  18 -19  -1  -2   1  -2   1  -5  -1  -8  17  -7  -3  -6  -5 -12  -1  17   5   4   4  -6   6   8  -5  17  -2  21  -4   3  11 -19  -4  -8  -7   2   9  -2 -15   2   0  -5   5  -1  22  17 -17  -8 -12 -26 -20   5  98  16 -47 -25 100  10 -30 -46 -11
s103_L                99:   -3   2  -9  -0  11   9  -2   6   6  -9  -2   3   9   5   8   3  -4 -13  -4   7   2   7   9   3  -1  -8  -1  -8  -6  13  17  -5 -14  -7  11  -1  -5 -11 -13  -4   5  -3   4  -8  16 -16 -20   2   8 -20  -8  16 -17  19  13   6   4  25   0  -5 -22  -5  12  -4  10  -8  -3  -5  -2  23  -9 -12   6   1 -20 -13 -15  -4   7   3   4   5  -6   1 -18   1  -2  -2 -12  22  24   6  21   9 -55  -9 -76  10 100 -21   7  70
s400_R                100:   -3   4  -0  -4  -1  -6  -8   1   2   3   3   3  -3   9   2  -5   7   7   1  -4  -4  -8  -4  -3   7   5   7   4   5 -11  -1  -2  -4   5   4   2 -11   3   2   2  -1  -0   3   1  -4  -0  -0  -9   1 -16 -15  -7   9  -3  -5   4 -13  -8  -6  -4  15  -0   8  -3  -7  15  -7   5  -8 -14   6  11 -11 -10   2  -1   4  11  -4  -1   2   6  11  14  23 -15  10  11  23  17  40   7  -2 -30 -44  22  66 -30 -21 100   9  20
s040_R                101:    0  -2  -7   1   5   1   5  -3   9  -2  13  -1   4  -1  10  -4   8 -17  -3  -9   7  -8   6   2  -0   4   3  -8  -0  10   5  -3 -14  -1   9   5   2  -3  -7  19   4  -2   7  -9  10 -18  -0  26   7   9   5   2   4  12   9  17   5  10 -16 -13  -6 -13  18  -6  -9   7 -21   6 -27  18  -4 -12  15   8 -13  -4 -16 -12   4  10   2   7  -2  12  -3 -19   2  19   7  18  31  42   3 -42 -13  -1   3 -46   7   9 100  15
s004_R                102:   -0  -1  -8   2  10   3  -0   8  -2  -9  -0   0  -1  11   6   5   3 -10   2   9   4  -3   6  -3  -3  -0  -3  -3   6  23  -2  -5  -4  -8  20  -3 -11 -12  -4   0   9  -5   6  -4  13 -11 -23  -3  58 -11 -11  12 -17  14   5   7  -3  27  -2   3 -19  -8   8   1   2  -1  -8  -9  -8  15   3  -8   7   3 -12  -7  -9  -4   7  -1  12   7  -5   8  -7 -10 -10   4   2  22  40  11  -4 -10 -79  -1 -28 -11  70  20  15 100
}
