# Supplementary material for: Polytypes and planar defects revealed in the purine base xanthine using multi-dimensional electron diffraction
Source: Commun Chem. 2025 Nov 5;8:331. doi: 10.1038/s42004-025-01729-2 (PMC12589599; doi:10.1038/s42004-025-01729-2)
Supplement: Supplementary file 6 — Supplementary Data 3 [file 42004_2025_1729_MOESM6_ESM.txt]

do_errors
iters 100000
xdd 1203820-mythen_summed.xye       
r_wp  1.55327751 r_exp  0.632510034 gof  2.45573576
chi2_convergence_criteria 0.00001  
start_X 4              
finish_X 32        
      
'=================================================================================================================================================================================================================	   
'=================================================================================================================================================================================================================	   
'++++ BACKGROUND PARAMETERS +++++ ++++ BACKGROUND PARAMETERS +++++ ++++ BACKGROUND PARAMETERS +++++ ++++ BACKGROUND PARAMETERS +++++ ++++ BACKGROUND PARAMETERS +++++ ++++ BACKGROUND PARAMETERS +++++ 	   
'=================================================================================================================================================================================================================	   
'=================================================================================================================================================================================================================	   

bkg @  13408.8185`_633.726333 -8175.07385`_502.894998  960.506302`_237.273788  1702.75941`_143.60465 -1004.23384`_97.8843834 -124.705585`_119.503883  884.454773`_126.394446 -429.876282`_72.2831517 -17.9808032`_90.3988552  512.563848`_54.9688517 -259.403717`_48.8007145
'experimental background from empty capillary   
macro File { emptycap_mythen_bkg.xy }           
user_y bkgr { #include File }            
prm bkgr_s  0.333166824`_0.0356788081 min 1e-6           
fit_obj = bkgr_s*bkgr;              
  
'=================================================================================================================================================================================================================	   
'=================================================================================================================================================================================================================	   
'++++ INSTRUMENTAL PARAMETERS +++++ ++++ INSTRUMENTAL PARAMETERS +++++ ++++ INSTRUMENTAL PARAMETERS +++++ ++++ INSTRUMENTAL PARAMETERS +++++ ++++ INSTRUMENTAL PARAMETERS +++++ ++++ INSTRUMENTAL PARAMETERS +++++ 	   
'=================================================================================================================================================================================================================	   
'=================================================================================================================================================================================================================	   
   
'Correction for Mythen detector	          
mythen_SD(, 0.339907361_0.00686629821, , 0.0226865162_0.000660615225)   
LP_Factor( 90)                       
Absorption(, 11.4677173_0.212232331)         
         
   lam               
      ymin_on_ymax 0.002             
      la 1 lo 0.824077  lh   0.01      
 
    
'=================================================================================================================================================================================================================	   
'=================================================================================================================================================================================================================	   
'++++ SAMPLE PARAMETERS +++++ ++++ SAMPLE PARAMETERS +++++ ++++ SAMPLE PARAMETERS +++++ ++++ SAMPLE PARAMETERS +++++ ++++ SAMPLE PARAMETERS +++++ ++++ SAMPLE PARAMETERS +++++ 	   
'=================================================================================================================================================================================================================	   
'=================================================================================================================================================================================================================	   


      
   str      
   phase_name "orthorhombic_polytype_with_stacking_faults"
      MVW( 12168.869, 11313.681`_1.155, 100.000)      
		scale @  9.09383373e-06`_4.034e-06
      space_group "P1"      

      #include "python_layers_output_64.txt" ' "v5fiveSF_20layers_xanthine_form_II-Atoms-TOPAS.txt"
  
    a  @  10.084795`_0.000409
    b  @  62.825489`_0.001691 min 62.51 max 62.91
    c  @  17.856692`_0.001603

'Define split pseudo-Voigt
 peak_type spv      
 
'Left peak flank macro for anisotropic asymmetric microstrain contribution   
prm s400_Left  0.0373160276`_5.70957608_LIMIT_MIN_1e-15 min 0.000000000000001
prm s040_Left  0.0037506508`_0.000234961494 min 0.000000000000001
prm s004_Left  8.09621928e-10`_7.42585769e-05_LIMIT_MIN_1e-15 min 0.000000000000001
prm s220_Left  528.968919`_50.2459588
prm s202_Left -933.107091`_93.7874476
prm s022_Left  390.723053`_30.6344463
prm s301_Left -577.899384`_91.0701957
prm s121_Left -23.411679`_41.6739029
prm s103_Left -82.829895`_11.9279407
prm s310_Left -381.389955`_39.6789053
prm s112_Left -15.6224676`_46.0966153
prm s130_Left  72.4932475`_8.12842966
prm s031_Left  50.5851364`_6.57547778
prm s211_Left  1438.0173`_135.026182
prm s013_Left -61.2069426`_6.10679515
prm !eta_Left  0.0000000001 min 0.0000000001 max 0.9999999999
prm mhkl_Left = H^4 s400_Left + K^4 s040_Left + L^4 s004_Left 
+ H^2 K^2 s220_Left + H^2 L^2 s202_Left + K^2 L^2 s022_Left 
+ H^3 L^1 s301_Left + H^1 L^3 s103_Left + H^1 K^2 L^1 s121_Left
+ H^3 K^1 s310_Left + H^1 K^3 s130_Left + H^1 K^1 L^2 s112_Left
+ K^3 L^1 s031_Left + K^1 L^3 s013_Left + H^2 K^1 L^1 s211_Left; 
prm pp_Left = D_spacing^2 * Sqrt(Max(mhkl_Left,0)) / 1000;   
spv_h1 = 1.8/3.1415927 pp_Left (1-eta_Left) Tan(Th) + 0.0001;   
spv_l1 = 0.001;   
   
'Right peak flank macro for anisotropic asymmetric microstrain contribution   
prm s400_Right  0.0298426276`_13.461224_LIMIT_MIN_1e-15 min 0.000000000000001
prm s040_Right  0.00731296688`_0.000296436266 min 0.000000000000001
prm s004_Right  0.00141475689`_0.0254320499_LIMIT_MIN_1e-15 min 0.000000000000001
prm s220_Right  932.215354`_96.9072017
prm s202_Right -3351.82651`_432.567037
prm s022_Right  1054.60291`_102.086473
prm s301_Right -499.364645`_509.685963
prm s121_Right -58.3672258`_137.830606
prm s103_Right  208.303913`_38.4308525
prm s310_Right -2074.61255`_245.562687
prm s112_Right  731.798196`_159.523357
prm s130_Right  10.2025742`_12.6980375
prm s031_Right  101.053966`_9.99688025
prm s211_Right  3523.35735`_376.476185
prm s013_Right -176.595983`_17.2003806
prm !eta_Right  0.0000000001 min 0.0000000001 max 0.9999999999
prm mhkl_Right = H^4 s400_Right + K^4 s040_Right + L^4 s004_Right 
+ H^2 K^2 s220_Right + H^2 L^2 s202_Right + K^2 L^2 s022_Right 
+ H^3 L^1 s301_Right + H^1 L^3 s103_Right + H^1 K^2 L^1 s121_Right
+ H^3 K^1 s310_Right + H^1 K^3 s130_Right + H^1 K^1 L^2 s112_Right
+ K^3 L^1 s031_Right + K^1 L^3 s013_Right + H^2 K^1 L^1 s211_Right; 
prm pp_Right = D_spacing^2 * Sqrt(Max(mhkl_Right,0)) / 1000;   
spv_h2 = 1.8/3.1415927 pp_Right (1-eta_Right) Tan(Th) + 0.0001;   
spv_l2 = 0.001;        
       
'Anisotropic peak broadening contribution for crystal size
str_hkl_angle ang1 0 1 0      
prm p1  1.27557626`_0.033040155 min 0.0001 max 2      
prm p2  0.0343967282`_0.00145164426 min 0.0001 max 10      
lor_fwhm = p2 Cos(Th) Multiplicities_Sum(((p1^2 Cos(ang1)^2 + Sin(ang1)^2 / p1)^(-1.5)));      
           
'Spherical harmonic model for preferred orientation		
PO_Spherical_Harmonics(sh_o, 8 load sh_Cij_prm {
			y00   !sh_o_c00  1.00000
			y20   sh_o_c20   0.19921`_0.82316_LIMIT_MAX_0.341493176
			y21p  sh_o_c21p -2.13811`_2.42420
			y21m  sh_o_c21m -0.17457`_1.00352_LIMIT_MIN_-0.998295457
			y22p  sh_o_c22p  0.86895`_1.74147
			y22m  sh_o_c22m -0.34578`_0.75418
			y40   sh_o_c40   1.64375`_2.02181
			y41p  sh_o_c41p  1.11731`_3.08070
			y41m  sh_o_c41m  2.48951`_1.91095_LIMIT_MAX_1.61304259
			y42p  sh_o_c42p  1.63747`_2.36032_LIMIT_MAX_1.5677929
			y42m  sh_o_c42m -0.25046`_1.30653
			y43p  sh_o_c43p  0.62258`_1.69061
			y43m  sh_o_c43m  3.34287`_1.72602
			y44p  sh_o_c44p  1.08814`_1.79837
			y44m  sh_o_c44m -0.26134`_1.20710
			y60   sh_o_c60   0.75849`_1.23120
			y61p  sh_o_c61p  0.27787`_1.75633_LIMIT_MIN_-1.41148907
			y61m  sh_o_c61m -2.43769`_2.32237
			y62p  sh_o_c62p  2.13774`_2.32007_LIMIT_MAX_0.571779008
			y62m  sh_o_c62m  0.17432`_0.74676
			y63p  sh_o_c63p  0.34603`_1.82182
			y63m  sh_o_c63m  0.59699`_2.39354
			y64p  sh_o_c64p  0.32127`_2.74443
			y64m  sh_o_c64m  0.23639`_0.73043
			y65p  sh_o_c65p -2.61496`_1.92783
			y65m  sh_o_c65m  0.56228`_1.74432
			y66p  sh_o_c66p  0.95973`_1.13296
			y66m  sh_o_c66m  1.14017`_1.27705
			y80   sh_o_c80   1.97430`_0.96781
			y81p  sh_o_c81p -2.81538`_1.97219
			y81m  sh_o_c81m -3.48934`_2.05588
			y82p  sh_o_c82p  0.19543`_2.41917_LIMIT_MIN_-1.08172679
			y82m  sh_o_c82m -0.20220`_0.60135
			y83p  sh_o_c83p  3.18709`_1.92506_LIMIT_MAX_3.009854
			y83m  sh_o_c83m  1.51167`_1.54132_LIMIT_MAX_1.1049858
			y84p  sh_o_c84p  0.21037`_1.52263_LIMIT_MIN_-1.14148055
			y84m  sh_o_c84m  0.18357`_0.52442
			y85p  sh_o_c85p -0.57536`_0.91219
			y85m  sh_o_c85m  3.19105`_1.73879
			y86p  sh_o_c86p  0.97801`_1.41632
			y86m  sh_o_c86m  0.59492`_0.69875
			y87p  sh_o_c87p -1.10864`_0.84997
			y87m  sh_o_c87m  2.23279`_1.64531_LIMIT_MAX_2.1554821
			y88p  sh_o_c88p -2.09423`_1.02503
			y88m  sh_o_c88m  0.94205`_0.49642
			} )   
     		      
      view_structure                     
    
      '--------------------------------------         
 		weight_percent  42.642`_10.859
         
'output files for orthorhombic polytype with stacking faults
	  Out_CIF_STR("output64_orthorhombic_polytype_with_stacking_faults_after_ref.cif")  	
	  
	  Create_hklm_d_Th2_Ip_file(orthorhombic_polytype_with_stacking_faults_hklm_d_Th2_Ip.txt)
         
   
         
	str 
	phase_name "monoclinic polytype"
	space_group "P21/c" 
		a  @  9.876923`_0.002636
		b  @  17.849695`_0.001024
		c  @  6.787312`_0.001146
		be @  107.92612`_0.00954
		volume  1138.513`_0.371
		r_bragg  0.599703134 		
	 
rigid		 
z_matrix    C5       
z_matrix    C6 C5   1.4391776       
z_matrix    C4 C5   1.3837482  C6 121.916143            
z_matrix    N7 C5   1.3692488  C6 131.690212  C4    176.925432    
z_matrix    N1 C6   1.3810563  C5 111.084877  C4      1.223196    
z_matrix    O11 C6  1.2317576  C5 126.536229   N1  -177.150974    
z_matrix    N3 C4   1.3731554  C5 121.925153  C6     -3.945216    
z_matrix    N9 C4   1.3636162  C5 111.113453  N3   -178.834408    
z_matrix    H7 N7   1.0514357  C5 123.564055  C6      2.204040    
z_matrix    C8 N7   1.3526005  C5 105.698360  H7   -179.408877    
z_matrix    H1 N1   1.0781850  C6 118.408070  C5    179.874839    
z_matrix    C2 N1   1.3709425  C6 128.438734  H1   -179.532437    
z_matrix    H3 N3   1.0518328  C4 126.193397  C5   -176.683228    
z_matrix    H8 C8   1.0999791  N7 123.186515  C5   -179.733398    
z_matrix    O10 C2  1.2414454  N1 120.191318   C6   179.726672    
			rotate  pos_ori_01_mol5  62.71333`_0.31074 qx 1     
			rotate  pos_ori_02_mol5 -26.64916`_0.28792 qy 1    
			rotate  pos_ori_03_mol5  47.37069`_0.24199 qz 1      
	translate ta  pos_ori_04_mol5   0.05444`_0.00079
             tb  pos_ori_05_mol5    0.68419`_0.00036
		       tc  pos_ori_06_mol5    0.30562`_0.00196
		 

		 
rigid 
z_matrix    C25        
z_matrix    C26 C25 1.4352333        
z_matrix    C24 C25 1.3929217  C26  121.847925           
z_matrix    N27 C25 1.3697149  C26  131.762817  C24  -178.758829     
z_matrix    N21 C26 1.3927862  C25  110.770961  C24    -1.234623     
z_matrix    O31 C26 1.2343210  C25  126.978186  N21  -178.665271     
z_matrix    N23 C24 1.3718406  C25  121.961665  C26     0.773547     
z_matrix    N29 C24 1.3636968  C25  110.582235  N23   179.820384     
z_matrix    H27 N27 1.0520387  C25  126.316173  C26    -2.135480     
z_matrix    C28 N27 1.3527351  C25  106.325888  H27  -179.853388     
z_matrix    H21 N21 1.0775753  C26  117.404139  C25  -178.046334     
z_matrix    C22 N21 1.3691422  C26  128.854107  H21  -179.697167     
z_matrix    H23 N23 1.0577846  C24  121.185409  C25  -176.370175     
z_matrix    H28 C28 1.1000763  N27  123.642214  C25  -178.106354     
z_matrix    O30 C22 1.2297885  N21  120.555341  C26  -178.217848     
			rotate  pos_ori_01_mol6 -62.84142`_0.44022 qx 1 
			rotate  pos_ori_02_mol6  146.67756`_0.33503 qy 1 
			rotate  pos_ori_03_mol6  44.26422`_0.28911 qz 1 
	translate ta  pos_ori_04_mol6  0.43737`_0.00089
             tb  pos_ori_05_mol6  0.36918`_0.00038
		       tc  pos_ori_06_mol6  0.68336`_0.00155
		              		              
		       
		site N1    x   0.08439`_0.00135 y  0.55501`_0.00037 z   0.33559`_0.00264 occ  N 1 beq beqN  0.17906`_0.12781 min 0.1 max 5 
		site H1    x   0.14420`_0.00175 y  0.50483`_0.00042 z   0.39329`_0.00317 occ  H 1 beq beqH  3.98807`_1.84520 min 0.1 max 5 
		site C2    x  -0.04978`_0.00138 y  0.54081`_0.00043 z   0.20555`_0.00286 occ  C 1 beq beqC  2.74856`_0.19065 min 0.1 max 5 
		site N3    x  -0.13391`_0.00102 y  0.60092`_0.00056 z   0.12052`_0.00255 occ  N 1 beq beqN  0.17906`_0.12781 min 0.1 max 5 
		site H3    x  -0.23467`_0.00111 y  0.58730`_0.00074 z   0.01820`_0.00296 occ  H 1 beq beqH  3.98807`_1.84520 min 0.1 max 5 
		site C4    x  -0.08273`_0.00082 y  0.67179`_0.00047 z   0.17762`_0.00214 occ  C 1 beq beqC  2.74856`_0.19065 min 0.1 max 5 
		site C5    x   0.05444`_0.00079 y  0.68419`_0.00036 z   0.30562`_0.00196 occ  C 1 beq beqC  2.74856`_0.19065 min 0.1 max 5 
		site C6    x   0.14874`_0.00098 y  0.62347`_0.00042 z   0.39693`_0.00220 occ  C 1 beq beqC  2.74856`_0.19065 min 0.1 max 5 
		site N7    x   0.07039`_0.00100 y  0.76029`_0.00036 z   0.32549`_0.00222 occ  N 1 beq beqN  0.17906`_0.12781 min 0.1 max 5 
		site H7    x   0.16440`_0.00112 y  0.78649`_0.00044 z   0.41563`_0.00251 occ  H 1 beq beqH  3.98807`_1.84520 min 0.1 max 5 
		site C8    x  -0.05547`_0.00123 y  0.78968`_0.00044 z   0.21105`_0.00251 occ  C 1 beq beqC  2.74856`_0.19065 min 0.1 max 5 
		site H8    x  -0.07613`_0.00166 y  0.85028`_0.00047 z   0.19534`_0.00309 occ  H 1 beq beqH  3.98807`_1.84520 min 0.1 max 5 
		site N9    x  -0.15325`_0.00102 y  0.73770`_0.00059 z   0.11800`_0.00244 occ  N 1 beq beqN  0.17906`_0.12781 min 0.1 max 5 
		site O10   x  -0.09117`_0.00183 y  0.47526`_0.00048 z   0.16565`_0.00360 occ  O 1 beq beqO  1.54738`_0.22564 min 0.1 max 5 
		site O11   x   0.26930`_0.00107 y  0.62896`_0.00061 z   0.52067`_0.00245 occ  O 1 beq beqO  1.54738`_0.22564 min 0.1 max 5 
		site N21   x   0.42814`_0.00164 y  0.49948`_0.00038 z   0.68340`_0.00270 occ  N 1 beq beqN  0.17906`_0.12781 min 0.1 max 5 
		site H21   x   0.37516`_0.00219 y  0.55218`_0.00041 z   0.63482`_0.00354 occ  H 1 beq beqH  3.98807`_1.84520 min 0.1 max 5 
		site C22   x   0.56124`_0.00160 y  0.50663`_0.00050 z   0.82285`_0.00288 occ  C 1 beq beqC  2.74856`_0.19065 min 0.1 max 5 
		site N23   x   0.63380`_0.00114 y  0.44215`_0.00064 z   0.89819`_0.00238 occ  N 1 beq beqN  0.17906`_0.12781 min 0.1 max 5 
		site H23   x   0.73874`_0.00121 y  0.44545`_0.00088 z   1.00087`_0.00291 occ  H 1 beq beqH  3.98807`_1.84520 min 0.1 max 5 
		site C24   x   0.57238`_0.00096 y  0.37440`_0.00052 z   0.82742`_0.00183 occ  C 1 beq beqC  2.74856`_0.19065 min 0.1 max 5 
		site C25   x   0.43737`_0.00089 y  0.36918`_0.00038 z   0.68336`_0.00155 occ  C 1 beq beqC  2.74856`_0.19065 min 0.1 max 5 
		site C26   x   0.35529`_0.00121 y  0.43449`_0.00044 z   0.59859`_0.00202 occ  C 1 beq beqC  2.74856`_0.19065 min 0.1 max 5 
		site N27   x   0.41024`_0.00117 y  0.29432`_0.00038 z   0.64780`_0.00200 occ  N 1 beq beqN  0.17906`_0.12781 min 0.1 max 5 
		site H27   x   0.31654`_0.00129 y  0.27054`_0.00049 z   0.54849`_0.00239 occ  H 1 beq beqH  3.98807`_1.84520 min 0.1 max 5 
		site C28   x   0.52715`_0.00157 y  0.25778`_0.00045 z   0.76563`_0.00258 occ  C 1 beq beqC  2.74856`_0.19065 min 0.1 max 5 
		site H28   x   0.53902`_0.00213 y  0.19648`_0.00047 z   0.76707`_0.00346 occ  H 1 beq beqH  3.98807`_1.84520 min 0.1 max 5 
		site N29   x   0.62850`_0.00136 y  0.30486`_0.00063 z   0.88222`_0.00241 occ  N 1 beq beqN  0.17906`_0.12781 min 0.1 max 5 
		site O30   x   0.60883`_0.00212 y  0.56878`_0.00059 z   0.88629`_0.00382 occ  O 1 beq beqO  1.54738`_0.22564 min 0.1 max 5 
		site O31   x   0.23528`_0.00140 y  0.43605`_0.00066 z   0.47105`_0.00248 occ  O 1 beq beqO  1.54738`_0.22564 min 0.1 max 5  
		      
		scale  @  0.00121555894`_3.46e-05
    CS_L(@, 69.8057515`_1.44720484 min 30 max 100)     
		r_bragg  0.242368751
		view_structure    
 
'Split pseudo-Voigt function for anisotropic asymmetric peak broadening.
 peak_type spv      
 
'Left peak flank macro for anisotropic microstrain contribution   
prm s400_L   131.080701`_43.9550378_LIMIT_MIN_1e-15 min 0.000000000000001
prm s040_L   11.2770539`_1.08109033_LIMIT_MIN_1e-15 min 0.000000000000001
prm s004_L   5.7636311e-08`_0.00522624343_LIMIT_MIN_1e-15 min 0.000000000000001
prm s220_L  -4.39672198`_17.8648651
prm s202_L  -2716.9375`_189.386756
prm s022_L   3846.93569`_150.308702
prm s301_L   3547.68038`_225.97497
prm s121_L  -4756.326`_171.123503
prm s103_L  -2969.18038`_236.365458
prm !eta_L  0.0000000001 min 0.0000000001 max 0.9999999999
prm mhkl_L = H^4 s400_L + K^4 s040_L + L^4 s004_L 
+ H^2 K^2 s220_L + H^2 L^2 s202_L + K^2 L^2 s022_L 
+ H^3 L^1 s301_L + H^1 L^3 s103_L + H^1 K^2 L^1 s121_L;
prm pp_L = D_spacing^2 * Sqrt(Max(mhkl_L,0)) / 1000;   
spv_h1 = 1.8/3.1415927 pp_L (1-eta_L) Tan(Th) + 0.0001;   
spv_l1 = 0.001;   
   
'Right peak flank macro for anisotropic microstrain contribution   
prm s400_R  2312.66733`_109.600724 min 0.000000000000001
prm s040_R  0.211762134`_0.293517429_LIMIT_MIN_1e-15 min 0.000000000000001
prm s004_R  1540.16761`_167.214812 min 0.000000000000001
prm s220_R  1`
prm s202_R  1`
prm s022_R  1`
prm s301_R  1`
prm s121_R  1`
prm s103_R  1`
prm !eta_R  0.0000000001 min 0.0000000001 max 0.9999999999
prm mhkl_R = H^4 s400_R + K^4 s040_R + L^4 s004_R 
+ H^2 K^2 s220_L + H^2 L^2 s202_L + K^2 L^2 s022_L 
+ H^3 L^1 s301_L + H^1 L^3 s103_L + H^1 K^2 L^1 s121_L;
prm pp_R = D_spacing^2 * Sqrt(Max(mhkl_R,0)) / 1000;   
spv_h2 = 1.8/3.1415927 pp_R (1-eta_R) Tan(Th) + 0.0001;   
spv_l2 = 0.001;   
   			 
'Spherical harmonics model for preferred orientation
		PO_Spherical_Harmonics(sh, 8 load sh_Cij_prm {
			y00   !sh_m_c00  1.00000
			y20   sh_m_c20  -0.31892`_0.06538
			y22p  sh_m_c22p  0.10366`_0.06272
			y22m  sh_m_c22m  0.33668`_0.06183
			y40   sh_m_c40  -0.71977`_0.08606
			y42p  sh_m_c42p -0.11817`_0.09424
			y42m  sh_m_c42m  1.35106`_0.10502
			y44p  sh_m_c44p  0.40189`_0.06045
			y44m  sh_m_c44m  0.24287`_0.05969
			y60   sh_m_c60  -0.39706`_0.09364
			y62p  sh_m_c62p  0.34948`_0.06265
			y62m  sh_m_c62m  0.54749`_0.07712
			y64p  sh_m_c64p -0.16232`_0.09657
			y64m  sh_m_c64m  0.20050`_0.08081
			y66p  sh_m_c66p -0.38252`_0.07496
			y66m  sh_m_c66m  0.44117`_0.06641
			y80   sh_m_c80  -0.95903`_0.12238
			y82p  sh_m_c82p -0.03174`_0.08181
			y82m  sh_m_c82m -0.17254`_0.08437
			y84p  sh_m_c84p -1.61830`_0.09373
			y84m  sh_m_c84m -0.27467`_0.06802
			y86p  sh_m_c86p -0.90294`_0.08490
			y86m  sh_m_c86m  0.05912`_0.08723
			y88p  sh_m_c88p  0.92283`_0.08960
			y88m  sh_m_c88m  0.89222`_0.06201
			} )

'output files for monoclinic polytype
	  Create_hklm_d_Th2_Ip_file(monoclinic_polytype_hklm_d_Th2_Ip.txt)

'output files for Rietveld plot
	Out_X_Yobs(refinement_with_stacking_faults_model_X_Yobs.xy)
	Out_X_Ycalc(refinement_with_stacking_faults_model_Out_X_Ycalc.xy)
	Out_X_Difference(refinement_with_stacking_faults_model_X_Difference.xy)
	


C_matrix_normalized
{
                             1   2   3   4   5   6   7   8   9  10  11  12  13  14  15  16  17  18  19  20  21  22  23  24  25  26  27  28  29  30  31  32  33  34  35  36  37  38  39  40  41  42  43  44  45  46  47  48  49  50  51  52  53  54  55  56  57  58  59  60  61  62  63  64  65  66  67  68  69  70  71  72  73  74  75  76  77  78  79  80  81  82  83  84  85  86  87  88  89  90  91  92  93  94  95  96  97  98  99 100 101 102 103 104 105 106 107 108 109 110 111 112 113 114 115 116 117 118 119 120 121 122 123 124 125 126 127 128 129 130 131 132 133 134 135 136 137 138 139 140 141 142 143 144 145 146 147 148 149 150
bkg2085359536          1:  100 -79  -5  78 -36 -34  34 -12 -20  25  -4 -90 -15  -2   2   3   5  -2   8  12  20  11   9 -13 -14   5  -2  19  27 -11   8  14 -12 -26 -10   9  -9  21 -13  -6 -18 -20   4  -0  -7 -19  19 -11  10  -4  20  15  -4  15 -24  16  -7   9 -17  26 -14  -1  10  12  -3  -2  -3  -4  -4   0  -2  -5  -6   5  -4  -7  -0  -1  -1  -4  -3   3   5  -9   2  15 -20   8  -4  -0 -15   5  -2  -2  -7   6   6   1  -1   5   2   3   4   5  -5  -5   4  -2  -3  10   6   7   1  -3   1  -7   3  -1  -5  -3  -9  -5   3  -6   7  13 -11   8   5  -0   7  -0  -5 -12  -5   4  -1   1  -6   5  -4  -3   0  -0  -5  -2   5   8  -4  -3
bkg2085359752          2:  -79 100 -56 -75  73  30 -59  -8  46 -22  -7  98 -46   1  -0  -4 -24  -9   7  18  33  39  23  11  -2  41  11  35  18 -22  25  -9 -30   3   2  16  -6  16 -42 -39  -2   5  32  25  -6 -31  14 -28  43  25  17   5 -23  39  -2  37 -10  29 -41  26  -4   2   9   4  -1  -4   4 -11   7  -3   1   1   6  10  -3  -9   0  -7   3  -1  -4  -3  -5   6  -8   3  -3  -5   3  -6  -3  -9  -4   8  -3   3  -4  -3   1  -2  -4  -8  14   9  10   8  15  -1   9   4  -8   5 -14  14  -0  -6 -13  -7  -6 -14   1  -0  -5   3   6   5  -0 -10  14  -7   0   1   4  -2   5  -2   1  -4   0  -1   3  -2  -3  -0  -0   2   1  -2   7   5
bkg2085359968          3:   -5 -56 100  14 -63  -3  46  38 -49  -9  22 -40  94   3  -2   3  28  13 -20 -42 -82 -79 -49   4  27 -72 -12 -80 -66  49 -52  -5  67  35  14 -42  32 -57  87  70  31  21 -56 -33  14  75 -51  63 -83 -38 -61 -27  44 -87  40 -79  23 -65  90 -76  30 -10 -25 -14   4   7  -3  27  -8   7  -0   5  -6 -26  13  29  -2  19  -3   5  10   2  -1   3  14 -23  26  -9   3   1  19  11  10 -14  15 -11   1   3  -1  -4   1  10 -29 -22 -16 -12 -28   4 -19 -28   4 -12  18 -26  -2  19  22  19  15  26  10  10  -1   1 -23 -19  15   5 -33  13  -7   1   7  15   1  -3   5   7   3  -2  -3  10   7   2  12  -2 -13 -11  -2  -2
bkg2085360184          4:   78 -75  14 100 -71 -63  62 -16 -48  60   4 -77  12  -0   3   1  53  10  -4 -11  -9 -26   0 -28  -5 -40 -24  -4  12  32 -14  36   9 -31 -12  -1 -15   6  20  25 -11  -4 -23  -0  -1  -8  10  21 -16 -30   8  12  17  -3 -15  -7  13 -11   2 -14 -18  -3  15  16   2  -3   0 -14  -0  -8   0 -13  -3  13  -4 -23  -5  -6   3   3  -3   1 -11   6 -20  15  -9   3   9  -0  -6 -18 -21  19  -5  10   2   9   3  -2   9 -12   8   6   9  11  11   7  13   7  -3  11  -9  -3  -3 -12 -10   2  -3 -10  -3   6 -10  -4  -2  12 -18  21  -4   2   7   1 -17   4  -7  12  -8  -3  -2  -5   3   3  -6   6  -4  -3   2   3   4   4
bkg2085360400          5:  -36  73 -63 -71 100  33 -86   5  65 -45  -0  61 -61  -4   0   5 -58 -20   8  19  54  53  21  33   5  64  22  53  27 -41  59 -12 -32  11  21  18   9  17 -58 -46  -6   1  32  13 -28 -38  11 -52  52  35  18   8 -29  45  -2  45 -35  40 -52  63 -11   9   3  -2  -5  -1  -7   3  -5   5  -2  -7  -4  -2   3   5  -5  11  -1  -6  -1   2   3 -13  12  12 -15   7  -3  -1 -14  13   5 -11  -5  -2   2  -0  -1   2  -2  -7   2  -2   2   2   7  -5  -5  21  14   7  -7  14  -3   5  -2 -13 -14  -7   3  -5  10   1  12  17   0  -8  25  -5   8  -1  13 -26   6  -9  13  -0  -7   6   1  -7  -4   5   1  -6   1   9  -6   1
bkg2085360616          6:  -34  30  -3 -63  33 100 -21 -33  48 -38 -53  32 -16   2   0  -6 -63   6  14  41  -1  49  26  31  -9  60   8   1 -18 -53 -17 -36  -5  34  -6   9  24   0 -29 -37  23  -9  56   7  29   5 -10 -32  30  24  -8 -38 -25   2  14  21  11  -3  -1  13  19   2 -31 -19  -5   6  -2   8   8  -1   7  16   7  -6   8  20  -2   1   4  -6  13   3  24 -13  37 -22  10  -1 -20   5  10  34  42 -36  11 -17  20 -14  -1  10  -8  30 -20   1 -18 -39 -18 -24 -12  -4  -2 -16  14   4  21  10  15  -3  -3  15   5  -4  23 -15  12 -17  12 -16 -11   5 -13  14  16  15   1 -26   5  14   7  26   8 -22   6 -21  -7   4  10   8   1  -7
bkg2085360832          7:   34 -59  46  62 -86 -21 100   1 -76  20   3 -51  36   6   3  -6  59   8   6  15 -33 -24   2 -41 -12 -43 -11 -35 -15  10 -81   7  14 -11 -51 -15 -18  -3  31  11  -1 -13   3  17  33  14  -1  48 -22 -31 -14  -4  24 -22  -3 -13  52 -29  32 -47   5  -8  -5   7   3  -0   8 -12   3   1  -0   8   5  10 -12 -10  12 -17  -4   4   4   1   0  14  -9 -11   9 -13   1  -8  17 -12   2   8   5   5   7  -9   2   7   3  19  -4   6 -12 -19 -11   5   4 -29 -13  -9  15 -14   7  -9   5  17  25  12  -3   6  -2 -21 -13 -15  -4   1 -27   8 -11  10 -15  40   0   3 -14   2   1   0   4  11  -2  -3   4   1  -7 -12   9   7
bkg2085361048          8:  -12  -8  38 -16   5 -33   1 100 -34 -59  51  -6  38   3   2  11   6 -34  -8 -17 -10 -39 -44 -14  27 -37  38 -26 -22  10 -10 -15  21  17  -6 -31  -2 -28  33  21 -12  11 -35  -6 -24  23 -22  50 -40 -19 -37  32  31 -29  18 -40  -6 -11  34 -28  10  -3  -4  -3   3   3  -4  20 -19  22  -9  -7 -11 -21   1  25   3  24 -15   4   4   3  -2  -1   4   2  -2  -9   5 -15   3   1  -4  -4   4   2 -13  -3  -2   4   3   4  -9 -22  -9   7  -9  18 -19 -30  11   5   7 -11 -27  13  14  16  23  15   9   0  -3   5 -28  -0  15 -18  -7  -9  -4  -8  15  -6  18  -8  15  -4 -15 -13 -12  29 -11  28  35 -19 -38 -19  -7  19
bkg2085361264          9:  -20  46 -49 -48  65  48 -76 -34 100  -3 -59  39 -38  -5  -1   2 -80   1  -5  10  40  46  12  29  -5  66  14  32   8 -37  66 -18 -17   5  19  28   3  12 -44 -22   3   3  23 -21  -8 -19   6 -53  35  26  24  10 -37  33  -4  13 -40  29 -33  38  -0   5   3 -14  -5  -0  -7   5   5  -7   2   2   3  -1  14   6 -12   8   9  -5   3   2  18 -21  20   6 -13  19 -16  11 -16  23  15 -20   2 -10  -9   2  -2  -2  -5 -10   9   0  18  17  18 -18   4  26   4  10 -22  28  -6  10  -8 -17 -30 -16  11 -13   6  25  21  16  -0  -3  11 -17  10  -4  23 -34  -7 -16  16   4  -0  12   2 -18  -5  -2  -8  -3  10  17  -7  -2
bkg2085361480         10:   25 -22  -9  60 -45 -38  20 -59  -3 100 -16 -19   5  -7  -5  -7  40  37 -16 -30 -12 -22   7  -7 -14 -27 -46  -2  12  43  14  36   5 -33  13  16 -10  10  17  32   6   2 -27 -17  10  -2  15  -4 -10 -10  29  -3  -2   3 -19  -9   2  -4  -4  -8  -7   0  23  -2   3  -2   7 -18  11 -18   2   1   9  19  -4 -31   3 -22   9   3 -12  -7 -13  11 -28   5   6  10   7  16   3 -24 -25  27  -7   6 -12   9   2 -13  -1 -24  23  18  27  33  23   4  29  27  -9   6 -18  15  10 -11 -28 -16 -14 -27   1  -3 -15  17  15   9 -23  31   8  -1  19   2 -19  -2 -17  20 -12 -12  13  -9   7  -6   5 -12 -26  15  26  10   3 -12
bkg2085361696         11:   -4  -7  22   4  -0 -53   3  51 -59 -16 100  -6  19  -0  -3   6  56  -9  -6 -39 -27 -45 -24  -2  12 -54 -13  -2  13  50  -4  25   9  -7  35 -27  10  -7  32  27 -10   4 -43   6 -29  12  -0  19 -32  -8 -10 -16  29 -23  -1  -6  -4 -10  13  -3   2   4   4   0   5   1   2   8 -10  11  -2 -11  -7  -9 -10   2   7   7 -10   6 -11  -4 -27  14 -20   2  13  -6  21   2  10 -22 -28  20 -10  11   5   4  -1  -1   5  -1  -7  -2 -13  -2  -7  24  -3   1   7  -4  13 -21   8  -5   4   5  15   2 -11   7  -7  -7 -14  -8   2   6  17  10   3  -2 -19   8   9  16  -8  -7   6 -19  -7  15   9   6   3   2  -5  -6  -5  -8
bkgr_s                12:  -90  98 -40 -77  61  32 -51  -6  39 -19  -6 100 -28   1  -1  -5 -16  -4   2   9  17  25  15  10   1  27   6  19   5 -11  14  -9 -19   8   3  10  -4   6 -26 -26   4  10  23  18  -0 -17   5 -17  28  19   8  -2 -15  25   5  22  -3  19 -25   9   0   3   3  -2   1  -2   4  -8   7  -4   2   2   8   8  -2  -7   0  -7   3   1  -2  -3  -6   8  -8  -3   5  -5   3  -2   4 -10  -3   9  -0   0  -5  -2   2  -4  -3  -8  10   6  11   8  10  -0  10   1  -9   1 -11  13   0  -3 -12  -6  -3 -10   3   1  -4   4   3  -2   3  -9   9  -5  -3   1   2   4   5  -2  -0  -3   3  -3   5  -2  -3  -1  -0   3   0  -3   6   4
scale1168217984_      13:  -15 -46  94  12 -61 -16  36  38 -38   5  19 -28 100  -1  -4   3  27  15 -29 -58 -75 -88 -62  -2  27 -78  -8 -85 -68  57 -34  -8  66  29  15 -38  18 -59  92  82  25  24 -74 -53  12  82 -51  63 -92 -33 -53 -11  42 -84  36 -93  12 -55  93 -79  27  -6 -18 -17   7   6  -1  26  -7   6  -3   9  -4 -25  12  27   2  15  -4   7   6  -1  -6   7   4 -24  33  -5   8   7  21   3   0  -4  12 -10 -17   7  -1  -9  -0  -3 -18 -23  -1  10 -22   3 -14 -23   8 -10  13 -18  -9  21  13  12  11  20  13   4  -6  18 -17 -16  16   7 -30  12  -3  -8  10   2  -1   4   6   0   3 -10  -5  13   6   4  10   1 -11 -12  -6  -2
a1168246216_          14:   -2   1   3  -0  -4   2   6   3  -5  -7  -0   1  -1 100   3 -13   2   0  16  11  -9   0  -2 -12  -5  -1   2   1   7   2  -7  -3  -9  -3   2   3   0   7   3  -5  -5  -1   5  11   2   0  10   4   1  -0  -2  -5  -8  -5  -2   2  -5  -7  -1  -6   5   1  -7   5   9  -4   6 -17  21  -7  39 -14  14  11  -8 -11 -11 -10   5  11  -3  -0 -14  10  -6  -3   3 -12  10  -5  -1  -8 -11   6  -4  10  12   1  -5   8   1   4  -1  -1  -7 -13   3 -12  -8  -9  -8   8  -9  -9   4  -3   2  13  -4   4  -3  15  -4   5   2  -3   5  -5 -11  -7  -6  -0   2  11   7  -6   1   8  -3  14  -2   2   6  -4   4  -5  -1  -2  16   0
b1168246408_          15:    2  -0  -2   3   0   0   3   2  -1  -5  -3  -1  -4   3 100  -3  -1  -1   7  10   2   5   6  -6  -5   4  -1   4   5  -3  -3   4  -4  -5  -5   1  -0   6  -5  -5  -3  -5   7   6   1  -5   6   1   7  -3   3   2   0   1  -4   4   6  -3  -4  -3  -4  -8  -1   6   3 -71   2  -0  -0  -0   1  -2  -1  -0   4   1  -3   3  -0   3  49   0   2  -5   4  10 -10   1  -1  -3  -7   4   0  -4 -14  12   5   7  -4  27  28   8  -4  -2  -3 -10   2  -4  -0  -4  -7   5  -4  -4  -3  -2   3   8  -3   1   7   6  -1   2  -2   5  -2  -2  -8  -6  -1  -5  -2   4   4  -6  -6  18  -2   9  -3  -1  -9   2   8  -7  -8   4   4  15
c1168246792_          16:    3  -4   3   1   5  -6  -6  11   2  -7   6  -5   3 -13  -3 100  -2  -8  -0  -9   2  -6  -4  13  18  -4   8  -2  -6   2   2  -0  12  10   3  -8  13 -14   2   3   7  11  -5  -2  -7  -1 -15   7  -5  -3 -12   3  14  -5  12  -4   1  -2   1   0  -7  12  -3 -10   0   2 -66  -5   6 -14   6  -6  -9   8  -5  -8 -12  -7  22   0  -4  39   7 -17  16  10  -4  13  -6   6   1  14  10 -15  -2   7  -4   9   7  -8   6   1  -7 -17   0   9  -7  10   7   7   8  -8   1  -3 -15  16  15  -1   1  11  -1  -2   6   1 -12   7  -4  -2   4  -2   2   3  -5  -4  -4 -16   3  -9  -3 -32   2   7 -13  15  -0  -1  -2   2 -61  10
sh_o_c20              17:    5 -24  28  53 -58 -63  59   6 -80  40  56 -16  27   2  -1  -2 100  10 -11 -28 -45 -54  -4 -30   1 -75 -43 -14   8  68 -43  48  19 -28   6 -27  -7  -3  44  37   1   7 -36  18  -4  -0   6  34 -31 -41  -4 -24  43 -22  -4  -7  37 -31  15 -31 -12  -4  16  11   4  -1   7 -15  -4   1  -2 -15  -2  13 -18 -28  10 -11  -5   5  -7  -3 -23  21 -35   8   6  -6  19  -1  11 -37 -31  35  -4  12   2  10   5  -7  11 -17   1   2   7  11   9  29  24  -5 -11   3  -5 -18   3 -16 -14   7  13  -8 -14  21 -22 -11 -20 -10 -15  26  -2  15   6   6 -40  32   1  27 -21  -6   7 -18   4  12  -2   4  -8   4   3  -7  10   1
sh_o_c21p             18:   -2  -9  13  10 -20   6   8 -34   1  37  -9  -4  15   0  -1  -8  10 100   8  -8 -29 -16  49 -13 -30 -15 -62 -19  -2  21  -8  24 -12 -19  18  70 -12  15  24  23  -9 -23  -7   4  75  27  13  12   3  20  23 -23 -48 -12 -22 -12  -7   1  21 -13  -9   6  -5 -10   8   3   2  -6  14 -17   9   5  11   4  12  -7 -11  -8  15   7   6   5  13  -4   9  -8   6   6 -21   9   1   9  18 -10  13  -1  -2   2  -4  -4  -0  -5   5  11   6   0  15  -9   7  11 -16   7 -11   3  19 -13 -14  -6 -11 -12 -16   6  -9   9   6 -11   4   9  -7   2  -4   2  -2  -4 -28  26   0  12  12   7   3  -7  11 -17  -9  10  11  -0  12 -10
sh_o_c21m             19:    8   7 -20  -4   8  14   6  -8  -5 -16  -6   2 -29  16   7  -0 -11   8 100  61  19  30  35 -28 -16  24   4  -2  35 -28  -9   1 -57 -10 -10  20   6  33 -26 -35 -38 -35  32  38  16   4  40  -2  35  51   8   3 -15  -4 -25  28   5   8 -26  19  -3 -10   6  21   4  -7   3 -10  24 -11  21   3  25   6   1  -4 -10  -9  11   4  -5   5   1  -4  21   3 -10 -22  -7 -32 -13  20  24 -21 -11  19  17  -2  -6  13   6  35 -11 -10 -25 -35  13  -3 -16 -28 -36  15 -13 -25   3 -29  17  18  -5  -8  -9  12 -16  -9 -14 -15 -16  -9   2 -10   7  23  -3  19   0   2  10  13 -10   7  10  -6 -11   1  14  -5 -13  -1   5  16
sh_o_c22p             20:   12  18 -42 -11  19  41  15 -17  10 -30 -39   9 -58  11  10  -9 -28  -8  61 100  42  72  61 -27 -41  62  10  38  44 -69 -25  -4 -53 -23 -50  24 -12  55 -62 -72 -21 -49  81  59  21 -49  54 -19  72  16  29  10 -24  40 -36  60  27  12 -51  34   3 -15   8  14  -4  -6   7 -17  12   0   6   6  16  14  -7  -5   2 -12   2  -4   4   6  22 -13  22  12 -28 -11 -21 -29  -9  20  31 -22  -3  13  25 -13  -4  20   2  37 -13   2 -19 -37  21  -8  -4 -22 -32  21 -13  -6   8 -23   3  13  -3 -14   1   7  -5 -20 -13  -2 -16 -18  -6 -17  -1  25   4  23  13 -12   7  12 -22  20  14   4 -10  -1   6  -8  -5  -5  14  18
sh_o_c22m             21:   20  33 -82  -9  54  -1 -33 -10  40 -12 -27  17 -75  -9   2   2 -45 -29  19  42 100  76  28  -2  -9  73  49  55  39 -73  43 -25 -56 -13 -48  37 -34  36 -86 -69 -28 -15  50  11 -11 -55  28 -43  67  42  38  66 -39  79 -25  57 -25  67 -71  62 -24   2  19  18  -6  -6  -1 -18   3  -1  -7   8   1  17  -9 -16   9 -17  -1  -6  -5  -2   7 -10  -0  20 -29   6  -3 -10 -24   5  -1   0 -10   1  -6  -6   0  -0  -8   3  22  11   0   6  -1  -8  -4  12  15  -2   8  22 -15   0   3  -7   3   3   2 -27  20  -7  18  28 -14 -12  27  -7  10  -7   8 -30  -2   0   4 -11 -19   1   0   1  -9   8   0  -5   1   7  -9   6
sh_o_c40              22:   11  39 -79 -26  53  49 -24 -39  46 -22 -45  25 -88   0   5  -6 -54 -16  30  72  76 100  57   4 -28  95  28  67  45 -86  14 -22 -61 -12 -41  39 -20  50 -96 -91 -17 -26  89  40   9 -67  38 -60  89  39  42  15 -49  78 -27  83  -5  52 -77  66 -13   1   4  11  -6  -4   2 -19   9  -4   2   6   6  19  -8 -13   3 -16   2  -7   0   0  21 -12  12   9 -25   6 -18  -4 -15  13  20 -12  -7   1  18 -13   0  13  -5  23  12  22 -10 -25   4 -15   3  10  -5  -5   6  21   9 -10   0  -7  -1  -3  -5 -17  22 -22  18   7  -7 -19  19  -8  -8   9   1   3  -2 -14  -6   4  -5  18   4 -15  -3  -8  -7  -1  10  11   2   0
sh_o_c41p             23:    9  23 -49   0  21  26   2 -44  12   7 -24  15 -62  -2   6  -4  -4  49  35  61  28  57 100  -7 -34  46 -44  47  43 -37 -13  33 -45 -27 -19  57  -8  48 -51 -52 -13 -34  67  63  46 -50  40 -24  80  19  39 -14 -37  46 -33  67  30  23 -53  40 -22   3   4   4  -4  -3  -1 -12   0  -4  -2  -7  -0  11   1 -13  -7  -2   6  -5   6   9  25 -23  23  23 -30  10 -26  -6 -13  21  30 -23   2   8  20  -9  -0  12   4  10   1  13  -1 -18  21  -1  17  10 -21  11 -13  10  14 -20 -14  -6  -3 -14 -14   8   4 -22  -3   5 -14  -1   8  -8  -3  20 -12  15 -18   4  -4  11  -5  14  14  -8  -3 -13 -11   3  11   1  13   5
sh_o_c41m             24:  -13  11   4 -28  33  31 -41 -14  29  -7  -2  10  -2 -12  -6  13 -30 -13 -28 -27  -2   4  -7 100  59  14   3  -6 -41  -8  14  -1  54  68  26 -18  77 -55   0   2  75  54   2  -1 -25   1 -60  -6  -5  -5 -45 -16  13 -15  59   1  -2 -18  -2  18  11   9 -28 -18 -11   5 -16  18 -13   5  -6  -8 -15 -13  11  13  -8  21  -0 -11   4   3   5  -5  16  -3  -2  -1   4   4  -3  18   8 -15   8 -15  19   3   8 -12  -6  -1 -21  -5 -23 -10 -51   1 -17  18  41 -37  44   8  -8  45  26  -4  22  42  17 -17  50 -18   8  20   4  11   7   3   2  -9   9 -17 -15 -26  -2  -8  -1   6   4 -13   4   1  -6  -5   9  16 -13 -14
sh_o_c42p             25:  -14  -2  27  -5   5  -9 -12  27  -5 -14  12   1  27  -5  -5  18   1 -30 -16 -41  -9 -28 -34  59 100 -24  26 -35 -61  13  -3  -5  57  83  10 -37  55 -89  25  23  49  84 -28  -9 -31  20 -83  29 -35 -16 -86   7  43 -32  89 -29   1 -18  20 -17 -10  14 -31   3  -7   6 -19  12 -18  10  -4 -28 -18 -10   9   3 -14  30  -5  -6   9   5   1  -3   7   4  -9  -5  10 -10 -10   7   3  -7  15 -16   3  13  11 -24   0 -21 -10 -20 -13  10 -54  15 -10   2  45 -38  42   9 -36  44  23   3  34  51  16 -16  47 -26  -8  20  -1  15   4  14   5  -7  -5  -3 -21 -15   1 -19  -7 -10   4  -9 -19  28  16 -19 -18   8 -12   8
sh_o_c42m             26:    5  41 -72 -40  64  60 -43 -37  66 -27 -54  27 -78  -1   4  -4 -75 -15  24  62  73  95  46  14 -24 100  33  60  35 -85  30 -30 -53  -2 -28  39 -12  42 -90 -80 -14 -23  80  21   6 -52  29 -64  79  43  37  15 -52  68 -21  67 -18  50 -66  62  -6   3  -3   3  -6  -2  -1 -10   8  -5   3   7   5  10   2  -2  -4  -7   5  -6   3   0  22 -18  21   5 -20  10 -19   1 -16  23  24 -21  -5  -5  15 -12  -2  13  -6  22   8  16  -9 -23   3 -22  -2  13  -2  -4   3  23   7  -3   5  -8 -10  -2   0 -19  23 -12  21   7  -1 -21  18 -10  -8   6  11  -8  -2 -19   1   6  -4  21   3 -18  -1  -8  -6  -3  10  14  -3  -2
sh_o_c43p             27:   -2  11 -12 -24  22   8 -11  38  14 -46 -13   6  -8   2  -1   8 -43 -62   4  10  49  28 -44   3  26  33 100  -3 -21 -52   6 -81 -10  32 -46  -8 -18 -17 -31 -40 -12  14  17 -14 -17   0 -24   6  -1  23 -21  56 -11  22  19  -3 -34  34  -3  -1   7  -3  -8  20   3  -4  -9  -7   9  -4   3  16   4   3  -2   4   3 -14   5   3  -3   1  -2  -1   6  -7  -2  -7   6 -10  -7   6   2  -5  -4  -6  -7  -5   0  -5 -12  15  19   3  -6  -3 -21  -9 -22 -20  12 -15  18  12 -26   9  21   8  15  20  11 -24  16  -7   3   1  13 -23  -5  -0 -12  -6  24 -12  16 -24  12 -10 -13  -1 -15   7  -8  22  27 -16 -24   1 -12   7
sh_o_c43m             28:   19  35 -80  -4  53   1 -35 -26  32  -2  -2  19 -85   1   4  -2 -14 -19  -2  38  55  67  47  -6 -35  60  -3 100  78 -32  40  21 -48 -46   2  23 -21  65 -75 -60 -32 -28  54  39 -26 -87  54 -64  74   1  56  -0 -29  77 -46  81 -15  39 -80  67 -22  10  23  10  -5  -4   3 -13  -7   4  -2 -17 -10  14 -11 -16  -1  -0  -5  -5  -8  -1  -8  -4 -15  22 -20  16  -2  11  -7 -16 -17  15 -17  13  18  -9   2  17   4  -5  15  20   8  -6  39   2  20  26  -9  22 -31  12  13 -26 -17  -7 -25 -34 -14   9 -11  -4  13  17 -11  -5  24 -12   2   8 -11   1  13  -4  -0  -1   6   6  -2  -9  -1  -1 -11  -3  12  10   4  -1
sh_o_c44p             29:   27  18 -66  12  27 -18 -15 -22   8  12  13   5 -68   7   5  -6   8  -2  35  44  39  45  43 -41 -61  35 -21  78 100 -11  34  33 -64 -78   9  22 -29  87 -54 -41 -56 -62  32  31 -14 -63  87 -53  60  13  73  -2 -22  52 -78  66  -7  28 -68  59 -16  -1  38  11   0  -6  14 -14   3   7   5  -9   5  15 -23 -19  13 -11 -11  -0 -16  -6 -17   3 -19  17  -6   8   3   5  -1 -21 -22  19 -26  26   9  -7  -3  23   9  10   8  11  -0 -11  56   1  18   5 -32  37 -46 -12  18 -45 -12   7 -34 -48 -24  17 -39  15   6   5 -19  -6  21 -15  12  10 -19   9  17  12   1   2   3  -3   1  -1   2  -6 -15   5  14   4   2   0
sh_o_c44m             30:  -11 -22  49  32 -41 -53  10  10 -37  43  50 -11  57   2  -3   2  68  21 -28 -69 -73 -86 -37  -8  13 -85 -52 -32 -11 100   3  47  42 -13  64 -35  15 -25  77  81   7  21 -79 -26 -21  37 -12  27 -66 -39 -15 -41  44 -57  10 -51   1 -43  45 -43  -0   2   6  -7   7   3   0   7  -4  -4   5 -20  -4  -7   4  -6 -10  13   2   8  -4  -2 -29  15 -26   2  20   1  22  12  11 -27 -34  26  -1   5  -7  20   2 -11  14 -33  -8 -12  22  26  19  20  19  10  -7  16 -25 -17   3  -6 -16  -4 -16 -19  -7  28 -32  20 -13 -12  -2  29  -4   8  10  -3 -23   7   2  20  -5  -1  15 -16   0   3   3   2  -8   5   5  -2   3  -5
sh_o_c60              31:    8  25 -52 -14  59 -17 -81 -10  66  14  -4  14 -34  -7  -3   2 -43  -8  -9 -25  43  14 -13  14  -3  30   6  40  34   3 100   7 -23 -19  49  15  -6  19 -28   5 -22  -0 -25 -39 -43 -16  21 -56  15  25  35  23 -21  29 -20   6 -60  37 -35  53 -16   9  21  -2  -2  -0  -2   7  -4   1  -4  -7  -5  -5   7   0  -4  11  -0  -2  -9  -4 -14  -4 -11  13  -6  14  10  11 -17  -6 -24  11 -11   0 -17  13  -3  -7  -0 -32  12  -5  24  34  25  -6   1  36  18  24 -26  13  -8  -0 -14 -23 -37 -26  -0  -6 -10  35  24  24  -6   9  29  -7  25 -19   9 -51   3  12  14  -9  -2  -6  -5  -6   3   3  -9   1  11  12  -7  -8
sh_o_c61p             32:   14  -9  -5  36 -12 -36   7 -15 -18  36  25  -9  -8  -3   4  -0  48  24   1  -4 -25 -22  33  -1  -5 -30 -81  21  33  47   7 100  13 -31  36 -13  23  13  16  34   6  -3 -16  25 -20 -25  23  -3   6 -38  12 -29  36 -10 -14  12  36 -30 -20  10 -16   3  15 -11  -8   2   9   9 -22  13  -8 -38 -14  -3  -0  -8  -8  31 -16  -7   4  -2  -1  -1 -12  26 -17   3   0  -5  -4 -12 -12  12   4   9  13   8   2   5  16 -18 -23 -11   2   7  23  22  24  18  -8  19 -22 -12   8  -6 -13   1  -9 -18  -4  25 -12   3 -15  13 -25  24  19 -12  19   7 -29  11 -10  18  -9   4   3  -3  19  -3 -10  -2 -17   2  11   0   4   9
sh_o_c61m             33:  -12 -30  67   9 -32  -5  14  21 -17   5   9 -19  66  -9  -4  12  19 -12 -57 -53 -56 -61 -45  54  57 -53 -10 -48 -64  42 -23  13 100  48  17 -55  62 -73  63  62  76  56 -47 -32 -21  30 -69  42 -66 -70 -65 -15  60 -63  61 -61  29 -70  55 -49  21  -1 -26 -24  -5  10 -10  27 -29  19 -14 -17 -24 -21   6  19  -1  32 -14  -4  11   1   0  -3   4  -5  13   9   7  15  14   3  -4  -4  15 -16  -0   7   8  -9   4  -8 -29 -25 -13   7 -36   9  -4  -7  32 -24  26  -7 -20  46  23  14  18  36  21  -4  23   2 -15  12   8  16 -20   8  -0  -9   1   2  -6 -18  -1 -10  -6  -8   3   8  -1  12  -3 -10   1   0 -12  -2
sh_o_c62p             34:  -26   3  35 -31  11  34 -11  17   5 -33  -7   8  29  -3  -5  10 -28 -19 -10 -23 -13 -12 -27  68  83  -2  32 -46 -78 -13 -19 -31  48 100  -0 -23  55 -84  20   8  53  68  -5  -5  -7  39 -86  30 -28   7 -85  -3  17 -35  88 -27   1 -13  34 -21   9  11 -44  -4  -8   5 -17  14  -4   2   1  -3  -7 -13  16  19 -14  19   5  -7  12   6   9  -0  22 -15   1 -18   3 -16  -1  21  23 -21  19 -20  10   1   7 -18 -10  -2 -15 -10 -24 -13 -66  -3 -29  -3  42 -43  54   5 -13  42  28   0  33  56  20 -16  53 -32   2  11  11  -0  -8  14  -5  -5  18  -6 -16 -23   5  -8   1   5   2 -14  -8   9  19  -8 -18   3  -6   3
sh_o_c62m             35:  -10   2  14 -12  21  -6 -51  -6  19  13  35   3  15   2  -5   3   6  18 -10 -50 -48 -41 -19  26  10 -28 -46   2   9  64  49  36  17  -0 100 -18  37 -11  39  47   6  14 -51 -19 -33  22  -2 -25 -29  -2  -3 -60  13 -37   7 -18 -31 -20  13  16  -3  15  -2 -15   2   5  -4  19  -5  -0   7 -21  -6 -16  10  10 -17  25   3   2  -5  -0 -18   4  -8  -2  15   6  10  16   4 -10 -17   8  -3   3   0  17  -0  -6  10 -30 -11 -11  13  13  21   7   8  28   2  18 -25 -10  15  -7 -17 -21 -33 -26 -13  21 -21  19   7  -7   8  16  11   5   9  -5  -9  -8   2  10   4   3  17  -6  -1 -15   9  -8 -13   9  12   8   3 -14
sh_o_c63p             36:    9  16 -42  -1  18   9 -15 -31  28  16 -27  10 -38   3   1  -8 -27  70  20  24  37  39  57 -18 -37  39  -8  23  22 -35  15 -13 -55 -23 -18 100 -40  41 -36 -36 -35 -31  35  22  68 -12  30  -9  48  51  45  24 -88  45 -38  29 -42  53 -25  23 -21   9   5  11   7  -5  -0 -25  25 -27  14  12  16  20   8 -18 -13 -25  22   6   1   5  13  -4   4   0 -12   4 -22  -1 -13   6  13  -4   5   3  -0  -5  -4  -2  -8   1  30  30   7  -2  19 -17  -1  14 -14   9 -12  20  12 -21 -14  -7 -11 -16 -16  -7  -2   4  21   3   5  -8   4  -9  -9  -2  13 -20 -20  16   7   8   6  12  -7  -9   5  -7   4   1   1   4  11  -4
sh_o_c63m             37:   -9  -6  32 -15   9  24 -18  -2   3 -10  10  -4  18   0  -0  13  -7 -12   6 -12 -34 -20  -8  77  55 -12 -18 -21 -29  15  -6  23  62  55  37 -40 100 -50  25  22  72  45 -10   6 -30  12 -44  12 -21 -29 -59 -33  40 -56  53 -14  23 -65  11  -2  18  -1 -28 -15  -7   7 -11  26 -13  10   4 -20 -12 -19  10  20 -14  33  -4  -7   8   3  -3  -9  23   2   0  -5   5  -4   1  21  11 -22   6  -7  27   4   5   2   6  17 -44 -25 -39 -29 -36   4 -20  -6  21 -20  25 -23  -6  36  40  20  13  35  13   4  27 -10 -11  13  -0  11  -6   0   8   2   2   3  -8 -26   5  -0  -6   4   9  -8  -1   3  -2  -9   4   8 -13   1
sh_o_c64p             38:   21  16 -57   6  17   0  -3 -28  12  10  -7   6 -59   7   6 -14  -3  15  33  55  36  50  48 -55 -89  42 -17  65  87 -25  19  13 -73 -84 -11  41 -50 100 -53 -46 -60 -81  44  29  13 -48  93 -43  60  24  88   3 -44  55 -94  57  -7  33 -52  41  -3  -8  37   8   4  -8  16 -18  15  -7   6  13  15  17 -14 -13  10 -25   2   3 -14  -4  -5   3 -12   6  -3   5 -10   4   3 -12  -7  11 -23  24   8 -13  -8  27   4  19  11  19   7 -15  59  -7  11   2 -43  41 -47  -8  30 -50 -21   1 -36 -54 -18  19 -45  17   7  -9 -11 -13   8 -19   0  13  -3   8  22  11   2  12   6   6  -2   2  10 -17 -11  10  13  -2  11  -2
sh_o_c64m             39:  -13 -42  87  20 -58 -29  31  33 -44  17  32 -26  92   3  -5   2  44  24 -26 -62 -86 -96 -51   0  25 -90 -31 -75 -54  77 -28  16  63  20  39 -36  25 -53 100  86  25  23 -79 -32   5  73 -42  65 -87 -36 -47 -26  42 -84  32 -83  11 -58  85 -67  19  -0 -10 -13   5   4  -1  20  -6   5  -0   0  -3 -19   7  19  -2  14  -1   6   1   2 -14  14  -7 -18  29 -11  13   2  20 -10 -10   8  12   0 -18   8   0 -11   1 -18 -12 -18   4  17  -7   8  -7 -17   3   2  -2 -21  -0   9  -3   6   3   4   3  17 -21  20 -13 -11  14  11 -29   7   2  -9   7   2   0  10   7  -0   8 -14  -4  12   5   0   8   5 -10 -14   6  -1
sh_o_c65p             40:   -6 -39  70  25 -46 -37  11  21 -22  32  27 -26  82  -5  -5   3  37  23 -35 -72 -69 -91 -52   2  23 -80 -40 -60 -41  81   5  34  62   8  47 -36  22 -46  86 100  20  24 -90 -60 -13  63 -33  36 -85 -39 -33 -17  49 -74  23 -83   3 -51  70 -56  14  -4  -4 -21   4   7  -0  25 -13   6  -6  -8  -8 -22  13  14  -3  24  -6   4   5  -4 -15   9 -11  -7  22  -0  14   9  12  -9 -18  11   9 -10 -15  17  -1 -13   6 -25 -21 -28  12  27  -5  13   1   3  13   3  -4 -14 -10  20   2   0  -6   4  13  10 -12  27 -14  -3  -3  27  -8   8  18  -9  -6 -11  -7  15   4  -2   5 -13   4   8   2   7  -3   0   1  -3  -6  -3
sh_o_c65m             41:  -18  -2  31 -11  -6  23  -1 -12   3   6 -10   4  25  -5  -3   7   1  -9 -38 -21 -28 -17 -13  75  49 -14 -12 -32 -56   7 -22   6  76  53   6 -35  72 -60  25  20 100  62  -6  -4 -13   3 -55  17 -24 -46 -48 -18  35 -36  64 -20  34 -59  14 -13  18  -2 -26 -20  -8   7  -9  10 -13   6  -8  -4  -9  -5   3   4   1  10  -3  -7  10   2  13  -6  10   5 -11   2   2   2  -6  11   7  -9  14 -16   7   8   7 -12  -1   0 -25 -13 -20  -2 -48   2  -6   2  35 -34  44   2 -13  52  19   2  31  44  17 -16  43 -13  -3  16   7  12 -11   6   0 -14   0  -4 -17 -18 -15  -8 -13   4   6   3   4  -4 -13  -1  14   2  -5  -6
sh_o_c66p             42:  -20   5  21  -4   1  -9 -13  11   3   2   4  10  24  -1  -5  11   7 -23 -35 -49 -15 -26 -34  54  84 -23  14 -28 -62  21  -0  -3  56  68  14 -31  45 -81  23  24  62 100 -26 -15 -32   9 -74  18 -35 -28 -70  -1  33 -26  87 -26  -0 -27  12 -20  -5  15 -26  -1  -2   6 -17   5 -12  -3  -3 -24 -14  -4  16  -6 -19  20   7  -1  10   4   2  -2  -4   8 -15   5  10   3 -19  -3  -7   5  15 -19  -3  15  11 -24  -0 -27   2  -8   1  21 -49  13   0  14  45 -40  40  20 -28  48   8  -9  35  45  16 -20  47 -20  -2  16  10  18   6  14  -2 -15  -6  -8 -28 -11 -16 -14   4  -5  -3 -12  -9  13   4  -9  -4   6  -4   2
sh_o_c66m             43:    4  32 -56 -23  32  56   3 -35  23 -27 -43  23 -74   5   7  -5 -36  -7  32  81  50  89  67   2 -28  80  17  54  32 -79 -25 -16 -47  -5 -51  35 -10  44 -79 -90  -6 -26 100  65  26 -61  30 -31  83  23  27  -1 -42  63 -20  79  18  31 -62  39  -4  -1  -5  10  -5  -5   1 -22  12  -8   7   3   8  21  -6 -12  -5 -16   7  -6   5   5  26 -13  19   8 -25   0 -23 -10  -9  17  30 -20   0   2  28 -21   1  18  -5  35   6  26 -18 -39   3 -14   4  -4 -20  -7   5  15  15 -13   3   6   7   0  -5  -6  18 -31   6  -1  -2 -23   3 -14 -20  19   3  24  -1 -24  -6  11  -1  23   6 -14  -6  -9  -1  -4   3   7   8   6
sh_o_c80              44:   -0  25 -33  -0  13   7  17  -6 -21 -17   6  18 -53  11   6  -2  18   4  38  59  11  40  63  -1  -9  21 -14  39  31 -26 -39  25 -32  -5 -19  22   6  29 -32 -60  -4 -15  65 100  14 -50  24  16  59   5   9 -14 -18  34 -10  64  26  11 -46  24 -13   3   5  23  -5  -9  -0 -23   7  -6   7 -15   4  20  -9 -16 -12  -8   8  -5  -2  12  10   2   1  17 -31 -18 -12 -31  -8  -4  14  -2   3  23  25 -16   4  12   0  10   9  22 -15 -26  19   8   7 -14 -32  11 -13  -1  14 -30 -16   9  11 -14 -15  21  -9 -32 -11   2  -5 -15  -4 -22 -15  20  -2  33   5 -12   0   8  -1   8   5  -2 -13   1  15  -5 -16  -8  28  18
sh_o_c81p             45:   -7  -6  14  -1 -28  29  33 -24  -8  10 -29  -0  12   2   1  -7  -4  75  16  21 -11   9  46 -25 -31   6 -17 -26 -14 -21 -43 -20 -21  -7 -33  68 -30  13   5 -13 -13 -32  26  14 100  24   6  24  16  28  15  -4 -53   2 -18  -4   9  14  24 -23  -9   2 -13   2   6   1   4 -11  18 -16   7  26  11   8   3  -1   2 -25  11   6   9   5  24 -10  22 -13   5   2 -26   2   4  19  35 -23  14  -2  -4  -8  -5   0  -6  17  15  19  -3 -14   2 -19   1 -12 -22  -5   3   2  15 -14  -2   6   6   3 -22  -3  -2  -1   8 -18  14 -14 -20   4 -21   1   4  11 -21  19  -2   9   6   9  -6  -3   8 -15   3   7  -1  -5   4  -5
sh_o_c81m             46:  -19 -31  75  -8 -38   5  14  23 -19  -2  12 -17  82   0  -5  -1  -0  27   4 -49 -55 -67 -50   1  20 -52   0 -87 -63  37 -16 -25  30  39  22 -12  12 -48  73  63   3   9 -61 -50  24 100 -44  48 -74  22 -42  -9  11 -75  28 -79 -11 -23  86 -59  22  -3 -22 -11   6   5  -1  22  10  -7   6  24   7 -22  17  29  -3   3   8   6   4  -1  -6   9  13 -32  35 -17   7  -3  15  14  12 -13  11 -12 -17   2  -6  -9  -8   3 -12 -14  -5  -1 -28 -11 -28 -17   5 -14  17 -18   6  11  16   3   1  19   6   2  -4  15   0 -21  17  -2 -19  12  -1  -8  21 -10  -5   8  12   5  13  -6  -6  -2  10  -7  12  10 -11  -8  -4  -6
sh_o_c82p             47:   19  14 -51  10  11 -10  -1 -22   6  15  -0   5 -51  10   6 -15   6  13  40  54  28  38  40 -60 -83  29 -24  54  87 -12  21  23 -69 -86  -2  30 -44  93 -42 -33 -55 -74  30  24   6 -44 100 -40  51  16  83   2 -31  41 -88  47  -3  19 -50  39  -5  -9  37   8   4  -6  19 -18  17  -4   9  10  21  16 -16 -16  13 -24  -1   3 -13  -5  -4   3 -15  13 -11   2  -9  -4  -3 -16 -10  15 -21  25   4  -3  -8  21   8  14   4  10   9  -8  61  -1  15   1 -43  45 -48 -12  25 -46 -23  -2 -34 -55 -18  19 -46  20   1  -8 -15 -10  11 -20   9  10 -11   9  20  15  -2   7  -2   2   1   6   8 -15 -13  12  13  -6  12   2
sh_o_c82m             48:  -11 -28  63  21 -52 -32  48  50 -53  -4  19 -17  63   4   1   7  34  12  -2 -19 -43 -60 -24  -6  29 -64   6 -64 -53  27 -56  -3  42  30 -25  -9  12 -43  65  36  17  18 -31  16  24  48 -40 100 -52 -23 -50  25  21 -52  29 -58  21 -34  61 -72  17  -6  -7   7   6  -5  -4   4   2  -6   2   5   2  -7  11  14 -11   3   8   6   2   8  -2   4   5  -3   4 -17   3 -21   8   3   5  -6  12  10 -12  -5   1  -5  -4   6   2  -2 -11   3 -13   5 -17 -39 -10  -4   7 -12 -10   8   6  26  26  16  12   9 -11   4 -23   3  13 -10 -34 -14 -12  -4  27   6   1  -8  16  -1  -7 -12  -5  21 -10  14  31  -6 -32 -21   6  19
sh_o_c83p             49:   10  43 -83 -16  52  30 -22 -40  35 -10 -32  28 -92   1   7  -5 -31   3  35  72  67  89  80  -5 -35  79  -1  74  60 -66  15   6 -66 -28 -29  48 -21  60 -87 -85 -24 -35  83  59  16 -74  51 -52 100  33  52   9 -47  78 -38  88   7  49 -82  69 -26   4  13  15  -8  -6   2 -19   3  -1  -2   0   0  19  -8 -16   3 -12   1  -9  -2   4  16 -17  13  22 -32   7 -16  -7 -19  12  17 -13  -8  11  16 -11   0  15   1  10  13  21   0 -17  22 -11  10  13 -13  14 -14  14  12 -22 -14  -9 -10 -17 -14   2   5 -19  14  14 -12 -13  16 -10  -1  10  -2   4  -1  -3  -1   5  -7  15   6 -10  -3 -10  -8   2   9   4   8   4
sh_o_c83m             50:   -4  25 -38 -30  35  24 -31 -19  26 -10  -8  19 -33  -0  -3  -3 -41  20  51  16  42  39  19  -5 -16  43  23   1  13 -39  25 -38 -70   7  -2  51 -29  24 -36 -39 -46 -28  23   5  28  22  16 -23  33 100  26  14 -58  31 -21  26 -42  72 -17  35  -7   7   6  10   2  -9   0 -13  30 -21  13  29  23   9   2  -4   1 -29  17   2 -14  -1   3   7   9 -15   4 -18  -4 -14  -8  12  16  -9 -12   7  -5  -4  -6  -5 -14  10  21  18  -3 -10  -8 -14 -21   8  -6  -9  11   5  16 -20  -0 -14  -2  -1 -10 -10   4  -6  21 -11  -1 -14  19   1  -0   1  13 -16  -9  12   3   4  12   3  -3 -17   6 -12   6  13  -3   9  -1 -12
sh_o_c84p             51:   20  17 -61   8  18  -8 -14 -37  24  29 -10   8 -53  -2   3 -12  -4  23   8  29  38  42  39 -45 -86  37 -21  56  73 -15  35  12 -65 -85  -3  45 -59  88 -47 -33 -48 -70  27   9  15 -42  83 -50  52  26 100   7 -47  61 -88  47 -18  45 -50  45 -11  -4  36   0   4  -6  14 -20  15 -12  -1  18  14  18 -13 -19  13 -32   5   3 -13  -6   1   1 -16  12  -6  13  -8  12  -5 -14 -13  16 -18  15 -10  -6  -8  14   1  -0  25  24  27  12  56 -11  23  20 -33  34 -42  10  24 -40 -34 -19 -36 -53 -20   5 -36  25  18  -8  -6  -7  16 -16  -0  -2  -6 -10  12  18  -7   8   4   4  -4   3  13 -21 -21  17  22   2   7 -11
sh_o_c84m             52:   15   5 -27  12   8 -38  -4  32  10  -3 -16  -2 -11  -5   2   3 -24 -23   3  10  66  15 -14 -16   7  15  56  -0  -2 -41  23 -29 -15  -3 -60  24 -33   3 -26 -17 -18  -1  -1 -14  -4  -9   2  25   9  14   7 100 -17  31 -10 -12 -20  35 -14  -1  -5 -10  19  16   1  -7  -1  -5  -3   1 -16  19  -1   4   1  -0  12 -10  -2   1  -4  -1   2  -4  -3  11 -20  -3   0 -17 -18   3  -6   2  -4   4 -24  -4  -3  -4 -12  -1  23  -2   4  24  -6  -2 -20 -14  14   2   6  14 -35  12   9  11  13  11  21 -25   6  14  -1  34  -9 -11   3 -17  13 -15  26 -38   2  -0  15 -15 -25 -10 -10  24  -8  22  23 -12 -20 -10  -9  14
sh_o_c85p             53:   -4 -23  44  17 -29 -25  24  31 -37  -2  29 -15  42  -8   0  14  43 -48 -15 -24 -39 -49 -37  13  43 -52 -11 -29 -22  44 -21  36  60  17  13 -88  40 -44  42  49  35  33 -42 -18 -53  11 -31  21 -47 -58 -47 -17 100 -49  37 -33  59 -57  25 -30  10  -9  -3 -12  -7   6  -4  21 -29  27 -16 -24 -17 -16  -7   6   9  30 -22  -6   4  -2  -6  -7   3  16  -1   1  16  -5   6   1  -8  -3   0  -4   2  11   5  -3  13  -2 -35 -38  -5   9 -16  27  10 -14  14  -6   9 -21 -24  25  17  10  18  19  16   7   5  -5 -32   3 -17  20  -1   6  17   4 -26  20   6  -9  -8 -11 -13 -15  14  13 -17  16  -4  -8  -3  -1 -16  13
sh_o_c85m             54:   15  39 -87  -3  45   2 -22 -29  33   3 -23  25 -84  -5   1  -5 -22 -12  -4  40  79  78  46 -15 -32  68  22  77  52 -57  29 -10 -63 -35 -37  45 -56  55 -84 -74 -36 -26  63  34   2 -75  41 -52  78  31  61  31 -49 100 -41  76 -20  77 -77  61 -27   8  24  16  -5  -8   2 -30   4  -6  -7   0   1  28 -15 -31   8 -24   2  -5  -9   0  10   0 -16  16 -25  10  -8   2 -14 -14  -7  16 -10   8   1  -8   3   1  -6 -12  37  33  20  12  22  -2  20  26  -3   6  -9  35   3 -22 -29 -20  -5 -21  -9 -13   6 -13  20  13 -11  -6  25  -8  -5   1  -6  -6   3   4  -9  -6  -1   5  -2  -5  -4   2  -5  -2   5  11   9  -4
sh_o_c86p             55:  -24  -2  40 -15  -2  14  -3  18  -4 -19  -1   5  36  -2  -4  12  -4 -22 -25 -36 -25 -27 -33  59  89 -21  19 -46 -78  10 -20 -14  61  88   7 -38  53 -94  32  23  64  87 -20 -10 -18  28 -88  29 -38 -21 -88 -10  37 -41 100 -33  11 -31  31 -26  -0   9 -38  -3  -5   7 -18  10 -11   2  -3 -15 -14  -9  15   8 -16  22   3  -5  16   6   7  -5  14   0  -9  -6   9  -9 -10  13  10 -13  23 -24   0  12   9 -24  -3 -17 -10 -15 -10   7 -59   6  -9   2  43 -41  48  10 -27  49  20  -3  37  54  16 -18  50 -29  -5  12  10  10  -5  20  -0  -8   1  -4 -23 -15  -6  -9  -6   0   4  -8 -11  12   8 -10  -9   2  -7   5
sh_o_c86m             56:   16  37 -79  -7  45  21 -13 -40  13  -9  -6  22 -93   2   4  -4  -7 -12  28  60  57  83  67   1 -29  67  -3  81  66 -51   6  12 -61 -27 -18  29 -14  57 -83 -83 -20 -26  79  64  -4 -79  47 -58  88  26  47 -12 -33  76 -33 100   6  44 -85  73 -25   7  13  16  -7  -5   3 -28   6  -3   5 -11   3  27 -20 -29   3 -18   0  -8  -6   1   4  -2  -6  19 -25   2  -6  -5 -11  -7   1   6 -13  12  25 -11   4  13   3  12  11  26  -9 -25  14  -0  15  17 -10   2  -4   8  20 -25  -9  -7  -2 -14 -21   2   8 -30  14   5 -14  -6  25  -3  -4  13 -19  17   1  -3 -13   2   4  12   6 -16  -4 -10 -14   3  14  12   8  -0
sh_o_c87p             57:   -7 -10  23  13 -35  11  52  -6 -40   2  -4  -3  12  -5   6   1  37  -7   5  27 -25  -5  30  -2   1 -18 -34 -15  -7   1 -60  36  29   1 -31 -42  23  -7  11   3  34  -0  18  26   9 -11  -3  21   7 -42 -18 -20  59 -20  11   6 100 -46   4 -21   8 -12  -4  -9 -10   2   5   8 -23  25 -19  -5 -12  -3 -12   3  19  11 -21  -9   7   1  13 -13  18  12  -5   1  -1  -5   7  14  17 -18  -0   4   4 -10   3  17   9  27 -28 -15 -19 -20 -15   4   9 -30  -4  -8  14 -21   2  10  14  17  22  20   4   7   7 -18 -19   3 -10   1 -13   2  -3   6 -19  36  -6  -6 -20   1  -9  -2  14  12  -5 -14 -13   9   8 -14  -3  12
sh_o_c87m             58:    9  29 -65 -11  40  -3 -29 -11  29  -4 -10  19 -55  -7  -3  -2 -31   1   8  12  67  52  23 -18 -18  50  34  39  28 -43  37 -30 -70 -13 -20  53 -65  33 -58 -51 -59 -27  31  11  14 -23  19 -34  49  72  45  35 -57  77 -31  44 -46 100 -41  45 -27  14  17  16  -1  -8  -1 -23  11 -10  -1   9   7  18  -8 -19   5 -23   6  -1 -13  -0   7   7 -11  -2  -7  -2  -5  -3  -9  -8  -1  10  -9   5 -12  -4  -1 -10 -12 -16  43  30  22  18  10  -5   6  24   0  -1  -1  33   2 -25 -25 -26  -4 -15 -10 -17   6 -10  23   1  -5 -11  28  -2  -6  -1   3 -16  -3  10  -1  -6   7  -1  -4  -9  -2   3   5   4  -5  10   3 -10
sh_o_c88p             59:  -17 -41  90   2 -52  -1  32  34 -33  -4  13 -25  93  -1  -4   1  15  21 -26 -51 -71 -77 -53  -2  20 -66  -3 -80 -68  45 -35 -20  55  34  13 -25  11 -52  85  70  14  12 -62 -46  24  86 -50  61 -82 -17 -50 -14  25 -77  31 -85   4 -41 100 -74  24  -3 -20 -12   5   5  -3  25  -4   4  -2  18  -5 -24  14  32   2  10  -0   5   6   2  -4   9  10 -35  38 -10   1   5  29   8  11  -9  13  -9 -12   2  -4  -8  -6  -3 -13 -16  -1   2 -22  -1 -20 -18   6  -8  12 -21   3  14  10   8   6  17   9   9 -10  13  -8 -16  17   1 -32  15  -4  -4  18   0   4   4  12   1  11  -6  -7   7   7  -1  15   4 -14 -11  -2  -3
sh_o_c88m             60:   26  26 -76 -14  63  13 -47 -28  38  -8  -3   9 -79  -6  -3   0 -31 -13  19  34  62  66  40  18 -17  62  -1  67  59 -43  53  10 -49 -21  16  23  -2  41 -67 -56 -13 -20  39  24 -23 -59  39 -72  69  35  45  -1 -30  61 -26  73 -21  45 -74 100 -28  14  19   5 -10  -2   1 -11  -5  12  -5  -4  -1  12 -22 -13  17  -9 -10 -11 -12  -0   4  -3  -7  13 -17   8  -3   2 -10  -5  -5   7 -14  10  -3  -0   1   1  -2 -12  11   9  -3   4  11  -3   5  28  19   8   1   8  10  -9 -15 -24 -11 -14 -19 -12   9  -6  29  22 -10   1  30   5  18  -8  -8 -23  -2  13  -3 -10  -7   1   4  -9   0 -10 -20   9  20  11   1  -7
beqN                  61:  -14  -4  30 -18 -11  19   5  10  -0  -7   2   0  27   5  -4  -7 -12  -9  -3   3 -24 -13 -22  11 -10  -6   7 -22 -16  -0 -16 -16  21   9  -3 -21  18  -3  19  14  18  -5  -4 -13  -9  22  -5  17 -26  -7 -11  -5  10 -27  -0 -25   8 -27  24 -28 100 -35   6 -30   4  -8   9  10  10  -1   6  15  22 -10   4  15   4  -2   2   4 -17  -4 -18  10   1 -19  27 -15  18  -6  18   3 -10  -1 -12   7   7 -16  -7   2 -20  37 -15   1 -18 -11  -6  -6 -18 -15 -14  -8  16   4  10   9  11  11   8  -4  42 -23   2   8 -22 -15  -6  -6  -4 -17   3  18  24   9   1 -22   4   3   6   3  11  17  20  -8  -5   5  10  -2  -4 -18
beqC                  62:   -1   2 -10  -3   9   2  -8  -3   5   0   4   3  -6   1  -8  12  -4   6 -10 -15   2   1   3   9  14   3  -3  10  -1   2   9   3  -1  11  15   9  -1  -8  -0  -4  -2  15  -1   3   2  -3  -9  -6   4   7  -4 -10  -9   8   9   7 -12  14  -3  14 -35 100 -50 -34   3   5 -16  -1  -3  -0   6 -15  -7   1  -4  -0  -9   5   6   3  -4  11   2  -5   2  -1  10  14  -5  17  11  -4   6  -1   6  -1   6 -10  10  -6  -3 -32  -5  -3  19   7 -10   1   6  35  28  -8   4  11  24   1 -20 -33  -3   9 -21  23  18  -6  19  -3  13  -8  -5  -4 -10 -12  12  -1  12 -15  11 -14  24  -3  -2 -28 -13 -16   1  16  -6  -1  -5   6
beqH                  63:   10   9 -25  15   3 -31  -5  -4   3  23   4   3 -18  -7  -1  -3  16  -5   6   8  19   4   4 -28 -31  -3  -8  23  38   6  21  15 -26 -44  -2   5 -28  37 -10  -4 -26 -26  -5   5 -13 -22  37  -7  13   6  36  19  -3  24 -38  13  -4  17 -20  19   6 -50 100  20  -4 -13  14 -17   5  -2 -10  12  11  17 -12 -20  18 -22  -3  -4 -28  -8  -4   7 -25   5  -3   7  -2   3   4 -21 -25  25 -26  28 -32  11   0 -10  -1   9  22   5  -8  23  36  21   2 -13 -22  22 -27 -22  -5 -19  -7  20  -6 -35   3  -9 -47  26  -7  24 -28  11  20  -8  33  10 -18 -12  -6  34  -2 -11 -15 -22   3  19  -2   7 -18   8  16   7   1  -5
beqO                  64:   12   4 -14  16  -2 -19   7  -3 -14  -2   0  -2 -17   5   6 -10  11 -10  21  14  18  11   4 -18   3   3  20  10  11  -7  -2 -11 -24  -4 -15  11 -15   8 -13 -21 -20  -1  10  23   2 -11   8   7  15  10   0  16 -12  16  -3  16  -9  16 -12   5 -30 -34  20 100  -4 -16   6  -3  -3  -1  -6   9 -17   1   3   2   4  -5  -2  -4  -9  -3 -13  19 -19  -3 -16 -22   9 -28 -17 -18  -8  19  -9  17   8  12  -3  -9  -6  -8  35  27   2  -8  15  -5  -6 -25 -17  21 -15  -9 -12 -29 -13  16  -6 -17 -19   8 -27 -16   9   5   8   7  -9  21 -12  -5   6   2   3  19   7   8 -14  -5 -20   7   3  14  23  -7 -17  -4  28   3
s400_Left             65:   -3  -1   4   2  -5  -5   3   3  -5   3   5   1   7   9   3   0   4   8   4  -4  -6  -6  -4 -11  -7  -6   3  -5   0   7  -2  -8  -5  -8   2   7  -7   4   5   4  -8  -2  -5  -5   6   6   4   6  -8   2   4   1  -7  -5  -5  -7 -10  -1   5 -10   4   3  -4  -4 100  -2  -2  -5  22 -17  26  -2  24 -17  10  -3 -16  -9  17 100  -2   2 -11  -3  -0  -3  13  10   5  14   2  -1  -7   1  -6   6  -4  -1   2   7   5   6  11  10   1   3   7  -5  11  -3 -15  -1  -4   7   0  -1  -3   3   4  -5   2  -6  -3   7  -3  -6   9  -7   0  -5  -8  -2  -1   3  -5  -1  -5   4  -1  -2   2   7  -0  -7  -1  -3   2   4   5   1
s040_Left             66:   -2  -4   7  -3  -1   6  -0   3  -0  -2   1  -2   6  -4 -71   2  -1   3  -7  -6  -6  -4  -3   5   6  -2  -4  -4  -6   3  -0   2  10   5   5  -5   7  -8   4   7   7   6  -5  -9   1   5  -6  -5  -6  -9  -6  -7   6  -8   7  -5   2  -8   5  -2  -8   5 -13 -16  -2 100  -4   7  -5   6  -2  -4  -5  -5  -1   3   2   7  -4  -2   9   1   7  -5   8  -8   4   7  -8  11   3   7   8  -8  38 -33   2  -5   5   6   7  -4 -12 -11  -0   1  -6   1   3   4  13  -6   6  -1   2   6   5 -10  -1   6  -8  -1   9  -3   1  -6   4   2   3   9  -3  -1  -9   1  -5   4  -7 -36   1  -6  -2  -2  10  -4  -9   5   5 -10  -9  -4
s004_Left             67:   -3   4  -3   0  -7  -2   8  -4  -7   7   2   4  -1   6   2 -66   7   2   3   7  -1   2  -1 -16 -19  -1  -9   3  14   0  -2   9 -10 -17  -4  -0 -11  16  -1  -0  -9 -17   1  -0   4  -1  19  -4   2   0  14  -1  -4   2 -18   3   5  -1  -3   1   9 -16  14   6  -2  -4 100  10  -9  21  -7   3   5  -7 -14   9  22   7 -48  -2  -2 -83  -8  15 -16  -8   6 -10   7  -5   3 -16 -13  16  -8  -6  -4  -8  -6   8  -4   6   7  10  -5  -5   8  -3  -1 -11 -12   2  -1  -3   8 -14  -5   9   4 -10  -2  -3 -10   6   4  -5   1  -3   3   1   1  -3  -2   9   3  22  -6   8  -1  -6  -2   9  15  -9 -10  11  11 -11  12  -8
s220_Left             68:   -4 -11  27 -14   3   8 -12  20   5 -18   8  -8  26 -17  -0  -5 -15  -6 -10 -17 -18 -19 -12  18  12 -10  -7 -13 -14   7   7   9  27  14  19 -25  26 -18  20  25  10   5 -22 -23 -11  22 -18   4 -19 -13 -20  -5  21 -30  10 -28   8 -23  25 -11  10  -1 -17  -3  -5   7  10 100 -60  44 -43  27 -56 -91  36  89  25  66 -37  -4   5  -8   5 -11  20 -10   9   8  -3  12  -1  18  14 -20   1  -4   3  -6  -4  11  -5  -1  -7 -10   3   5  -3  11  -3  -2   2  -8   7   5  -7   5   1  -4  15  -0   7  -4   6   9 -15 -12  18  -0   3   6  -5  -0  11  -2  -5   0   5  -2  -7  -5 -12   7  25 -10   2  10   1 -15  -9 -13
s202_Left             69:   -4   7  -8  -0  -5   8   3 -19   5  11 -10   7  -7  21  -0   6  -4  14  24  12   3   9   0 -13 -18   8   9  -7   3  -4  -4 -22 -29  -4  -5  25 -13  15  -6 -13 -13 -12  12   7  18  10  17   2   3  30  15  -3 -29   4 -11   6 -23  11  -4  -5  10  -3   5  -3  22  -5  -9 -60 100 -79  78  12  79  49   0 -46 -46 -68  65  21  -5   2 -17   4  -1   1   9  -7  10  -5   0   0  -7   1  -5   2   2   4  -4  -6   2  13   5  15   0  -8   4 -23  -8   9 -10   9  -9  -4  20  -9   3  -1 -24  -9  -4   5 -11   6  14  -2   2  -8  -9 -16  -4  -2  10  -9   5  -5   6   6  10   1  -1  -6  -8   5   7  -6  -5  13   1   1
s022_Left             70:    0  -3   7  -8   5  -1   1  22  -7 -18  11  -4   6  -7  -0 -14   1 -17 -11   0  -1  -4  -4   5  10  -5  -4   4   7  -4   1  13  19   2  -0 -27  10  -7   5   6   6  -3  -8  -6 -16  -7  -4  -6  -1 -21 -12   1  27  -6   2  -3  25 -10   4  12  -1  -0  -2  -1 -17   6  21  44 -79 100 -49 -16 -49 -35 -39  35  73  53 -87 -16   0 -11  13   6  -4 -12   2  -1  -7   3  10  -6   6   4  -1   3  -6 -10   0  13  -2   0 -10 -21 -16  -2  -4  17   2 -23  10 -10   8  -3 -20   8   9  15  19  11   7  -8  10   0 -12   4 -11   3   8  10  16   6 -10  10  -2   1  -8 -10  -9  -1   6  11   4  -9 -11   5   9 -11  -3   3
s301_Left             71:   -2   1  -0   0  -2   7  -0  -9   2   2  -2   2  -3  39   1   6  -2   9  21   6  -7   2  -2  -6  -4   3   3  -2   5   5  -4  -8 -14   1   7  14   4   6  -0  -6  -8  -3   7   7   7   6   9   2  -2  13  -1 -16 -16  -7  -3   5 -19  -1  -2  -5   6   6 -10  -6  26  -2  -7 -43  78 -49 100 -22  54  32 -13 -34 -43 -42  38  26  -0   1 -18  -1   2   2  10  -1  11   1   1   0  -7  -2  -2   2  13   3  -0   0   6  14  -4   8  -9 -15   1 -20  -2   8 -10   1  -8  -3  15   1  10  12 -18   1  -4   8  -1   9   9  -3   4  -9  -2 -15  -8  -0   7  -1   1 -13   6   4  13   9   3 -14 -10   2   6 -10  -5  14  -1   4
s121_Left             72:   -5   1   5 -13  -7  16   8  -7   2   1 -11   2   9 -14  -2  -6 -15   5   3   6   8   6  -7  -8 -28   7  16 -17  -9 -20  -7 -38 -17  -3 -21  12 -20  13   0  -8  -4 -24   3 -15  26  24  10   5   0  29  18  19 -24   0 -15 -11  -5   9  18  -4  15 -15  12   9  -2  -4   3  27  12 -16 -22 100  -1 -25  23  44  37 -39  15  -3 -11   1  -1   7   5 -19  10  -8   1   2   1   8   4  -5  -9   5 -17  -0  -4  -2 -11  12  15  18   5   4   1 -15 -19  -5   2   8   5  -4  18  -8  -6 -13  -2 -12  -3  -8 -15  13  19   0  19  -9 -19   4   0 -18  24 -23  10  14  -1   3  -7  -3 -19  16  26  -8   5  10  -0  -4  -1 -21
s103_Left             73:   -6   6  -6  -3  -4   7   5 -11   3   9  -7   8  -4  14  -1  -9  -2  11  25  16   1   6  -0 -15 -18   5   4 -10   5  -4  -5 -14 -24  -7  -6  16 -12  15  -3  -8  -9 -14   8   4  11   7  21   2   0  23  14  -1 -17   1 -14   3 -12   7  -5  -1  22  -7  11 -17  24  -5   5 -56  79 -49  54  -1 100  46  -9 -45 -28 -49  39  23  -6  -5 -10   6  -5  -1   9  -7   5  -5   7  -4  -7   5  -6   2  -3   3  -6  -4   3  17  -2   9  -3  -4   4 -12  -5   3  -6   5  -2   1  16  -2  -1  -2 -11  -8   7  -3  -5   6   7  -3  -4  -1  -7 -16   3   1   6  -5   5  -4   2   5   4   5   5  -0 -13   1   0  -5  -1  11   6   6
s310_Left             74:    5  10 -26  13  -2  -6  10 -21  -1  19  -9   8 -25  11  -0   8  13   4   6  14  17  19  11 -13 -10  10   3  14  15  -7  -5  -3 -21 -13 -16  20 -19  17 -19 -22  -5  -4  21  20   8 -22  16  -7  19   9  18   4 -16  28  -9  27  -3  18 -24  12 -10   1  17   1 -17  -5  -7 -91  49 -35  32 -25  46 100 -36 -84 -17 -56  28 -18  -3   4  -4   9 -17  10  -8  -6   3 -10   1 -15 -12  16  -1   1   1   4   4  -8   4   3   1   6  -5  -8   0 -12  -1   4   1   6  -7  -8   8  -3   3   8 -18   3  -4   6  -4  -7  15  14 -20   4  -2  -7   7  -0  -9   2   5  -0  -4   2  13  -2  10 -11 -27  10   2 -16  -4  20   0  14
s112_Left             75:   -4  -3  13  -4   3   8 -12   1  14  -4 -10  -2  12  -8   4  -5 -18  12   1  -7  -9  -8   1  11   9   2  -2 -11 -23   4   7  -0   6  16  10   8  10 -14   7  13   3  16  -6  -9   3  17 -16  11  -8   2 -13   1  -7 -15  15 -20 -12  -8  14 -22   4  -4 -12   3  10  -1 -14  36   0 -39 -13  23  -9 -36 100  36 -52  39  45  10  10  17  -2 -19  25   6  -1   7   0   5 -12  28  10 -25   9  -9  13  11   6  -7   4  -3  -1  10  19   3  -1  -6  -3  16  -4   7  -2  14   5   4 -10 -13  -3  -6   9   6   3  -4  -5  -5  19   7  -7  -4 -13  -2  19  -7  -1  -6  17  15  -7  14  -1  -8   7  -1   6  -3  -5   2  10  -9
s130_Left             76:   -7  -9  29 -23   5  20 -10  25   6 -31   2  -7  27 -11   1  -8 -28  -7  -4  -5 -16 -13 -13  13   3  -2   4 -16 -19  -6   0  -8  19  19  10 -18  20 -13  19  14   4  -6 -12 -16  -1  29 -16  14 -16  -4 -19  -0   6 -31   8 -29   3 -19  32 -13  15  -0 -20   2  -3   3   9  89 -46  35 -34  44 -45 -84  36 100  19  51 -28  -2   3  -5   5  -8  24 -20  16   1  -6  10   7  22  20 -23   2  -1  -4  -9  -3  11  -7   5   1  -0  -2  -1  -0  -5 -13  -9  -1  -1   3   2   3   3   0  -1   6  -4   1  -3  -3  16  -2 -10  36 -17 -15   2 -15  -8  31 -12   7  -2  13   5  -8   2 -16   9  25 -10  11   9  -9 -16  -3 -13
s031_Left             77:   -0   0  -2  -5  -5  -2  12   3 -12   3   7   0   2 -11  -3 -12  10 -11 -10   2   9   3  -7  -8 -14  -4   3  -1  13 -10  -4  -8  -1 -14 -17 -13 -14  10  -2  -3   1 -19  -5 -12   2  -3  13 -11   3   1  13  12   9   8 -16   3  19   5   2  17   4  -9  18   4 -16   2  22  25 -46  73 -43  37 -28 -17 -52  19 100  -7 -68 -16 -12 -14   7  18 -17 -17   4  -7  -1   2   9 -17  -5  17 -12   9 -16  -6  -4   7  -8   5   2  -9 -11   4  -2  12  -3 -20  12  -8  11  -8  -8  -0   3   5  16   3   3 -13  -1   6   3   6 -15   6   4  14  24  -3 -12   1   1  15 -19 -14  -5 -10  -5  18  14 -12 -14  12  15  -7  -6  -8
s211_Left             78:   -1  -7  19  -6  11   1 -17  24   8 -22   7  -7  15 -10   3  -7 -11  -8  -9 -12 -17 -16  -2  21  30  -7 -14  -0 -11  13  11  31  32  19  25 -25  33 -25  14  24  10  20 -16  -8 -25   3 -24   3 -12 -29 -32 -10  30 -24  22 -18  11 -23  10  -9  -2   5 -22  -5  -9   7   7  66 -68  53 -42 -39 -49 -56  39  51  -7 100 -43  -8  14  -4   8 -16  19   3  -1  10  -7   7  -1  17  14 -19  10  -9  14  -3   3   9   4  -8 -16 -19   1  -1  -2  15   6  -2   1  -7   1  10 -19  10   4   6  10   8  13   3  15  -5 -25  -6   4   7   9   0  -3  12   0  12  -7 -11  11   3  -7   3   7  -4   1  -3  -1  -1  -1  -9  -1   4
s013_Left             79:   -1   3  -3   3  -1   4  -4 -15   9   9 -10   3  -4   5  -0  22  -5  15  11   2  -1   2   6  -0  -5   5   5  -5 -11   2  -0 -16 -14   5   3  22  -4   2  -1  -6  -3   7   7   8  11   8  -1   8   1  17   5  -2 -22   2   3   0 -21   6  -0 -10   2   6  -3  -2  17  -4 -48 -37  65 -87  38  15  39  28  45 -28 -68 -43 100  16   1  48  -7 -12  12  11  -3   4   2  -2  -9  13   2 -11   6   0   7   6   3 -11   1  -4   3  13  15   2   3 -13  -7  20  -6  13  -8   3  18  -5 -11 -17 -18  -9  -2  12  -7  -3   7  -3   9  -1 -13 -11 -13  -2  15 -10   5  -9  13   9   8   7  -3 -11  -8   8  15  -8 -14  10   8   2
s400_Right            80:   -4  -1   5   3  -6  -6   4   4  -5   3   6   1   7  11   3   0   5   7   4  -4  -6  -7  -5 -11  -6  -6   3  -5  -0   8  -2  -7  -4  -7   2   6  -7   3   6   4  -7  -1  -6  -5   6   6   3   6  -9   2   3   1  -6  -5  -5  -8  -9  -1   5 -11   4   3  -4  -4 100  -2  -2  -4  21 -16  26  -3  23 -18  10  -2 -16  -8  16 100  -2   2 -12  -3  -1  -2  13   9   6  13   1  -1  -8   1  -6   6  -3  -1   2   7   5   6  10   9   0   3   7  -5  10  -4 -14  -1  -4   7  -0  -1  -3   4   4  -4   3  -6  -3   7  -3  -6   9  -7  -0  -5  -8  -2  -1   4  -5  -2  -5   4  -2  -2   2   7  -0  -6  -1  -4   1   4   5   1
s040_Right            81:   -3  -4  10  -3  -1  13   4   4   3 -12 -11  -2   6  -3  49  -4  -7   6  -5   4  -5   0   6   4   9   3  -3  -8 -16  -4  -9   4  11  12  -5   1   8 -14   1   5  10  10   5  -2   9   4 -13   2  -2 -14 -13  -4   4  -9  16  -6   7 -13   6 -12 -17  -4 -28  -9  -2   9  -2   5  -5   0  -0 -11  -6  -3  10   3 -12  14   1  -2 100   3  17 -21  23  11 -18   9 -11  -3 -16  23  18 -24  69 -65  11  -2  -2  14  15  -3 -16  -9   5  -7 -11  -8   0  -0   3  -7   5  10  -5  14  11  -0   0  18   2   2  18 -11   0  -0   3  -0  -5   4  -6  -5  -3   1  -2  -4  -6   6  -1  15  -0  -7  -6   6   9 -15  -9  -5  -1  14
s004_Right            82:    3  -3   2   1   2   3   1   3   2  -7  -4  -3  -1  -0   0  39  -3   5   5   6  -2   0   9   3   5   0   1  -1  -6  -2  -4  -2   1   6  -0   5   3  -4   2  -4   2   4   5  12   5  -1  -5   8   4  -1  -6  -1  -2   0   6   1   1  -0   2  -0  -4  11  -8  -3   2   1 -83  -8   2 -11   1   1  -5   4  17  -5 -14  -4  48   2   3 100   9 -12  14   6  -7   4  -9  -2  -3  14  14 -14  12  14   7  -1   4  -1   1  -3  -7  -4  -0  -2   3  -1  -3   1  -1  10  -6  -2   2   0  -3  -2  -5  -0  -0   9  -0  -3  -4   2  -2  -0  -9  -9  -2   3   5  -2   3 -12   7   0   3  20   3  -9 -15   3  15 -13 -15   9   9  10
s220_Right            83:    5  -5  -1 -11   3  24   0  -2  18 -13 -27  -6  -6 -14   2   7 -23  13   1  22   7  21  25   5   1  22  -2  -8 -17 -29 -14  -1   0   9 -18  13  -3  -5 -14 -15  13   2  26  10  24  -6  -4  -2  16   3   1   2  -6  10   7   4  13   7  -4   4 -18   2  -4 -13 -11   7  -8   5 -17  13 -18  -1 -10  -4  -2   5   7   8  -7 -12  17   9 100 -38  40   1 -45  32 -88   8 -19  41  76 -40  17 -12  -2  13  -1  -8  10   1  -2 -14   7   9 -11  21  18   7  -6 -19  14  18 -19  20  -6 -16  21  16   3 -14  24 -21 -24  -6  -5   4   7  -9  -5   9 -16   4 -17  -1 -23   3 -10   2   5  -9 -15  -4  -7   7   4  -2  -5  14
s202_Right            84:   -9   6   3   6 -13 -13  14  -1 -21  11  14   8   7  10  -5 -17  21  -4  -4 -13 -10 -12 -23  -5  -3 -18  -1  -4   3  15  -4  -1  -3  -0   4  -4  -9   3  14   9  -6  -2 -13   2 -10   9   3   4 -17   7   1  -4  -7   0  -5  -2 -13   7   9  -3  10  -5   7  19  -3  -5  15 -11   4   6  -1   7   6   9 -19  -8  18 -16 -12  -3 -21 -12 -38 100 -82 -53  29 -77  30 -32  27 -80 -41  82 -16  18  -3  -4   4   3  -5 -13  14  21 -14  -9   2   4  -5 -15   7   2   1  -9   9 -12  -7   1   5  -9  -6   4 -13  -5  19   1   3  -1  -9   7   0  -8  -6   8   7   2 -15  -4  12  -5  -7   5  10   9  13  -4 -11   2  29 -10
s022_Right            85:    2  -8  14 -20  12  37  -9   4  20 -28 -20  -8   4  -6   4  16 -35   9  21  22  -0  12  23  16   7  21   6 -15 -19 -26 -11 -12   4  22  -8   4  23 -12  -7 -11  10  -4  19   1  22  13 -15   5  13   9 -16  -3   3 -16  14  -6  18 -11  10  -7   1   2 -25 -19  -0   8 -16  20  -1  -4   2   5  -5 -17  25  24 -17  19  12  -1  23  14  40 -82 100  20 -14  39 -33  12 -14  98  69-100  18 -20  14  -2  -3   5   5  23 -25 -20   2 -13 -12 -11 -12   4  -7  -0   5  -2  -7  11  22   3  -3  17   4   4  17  -6 -18  -7  -3  -0  -5  -0   3  13  17  -6   0  -7  23  15  -9  17   5  -7  -3 -13   1  -0  -2  -4 -26   6
s301_Right            86:   15   3 -23  15  12 -22 -11   2   6   5   2  -3 -24  -3  10  10   8  -8   3  12  20   9  23  -3   4   5  -7  22  17   2  13  26  -5 -15  -2   0   2   6 -18  -7   5   8   8  17 -13 -32  13  -3  22 -15  12  11  16  16   0  19  12  -2 -35  13 -19  -1   5  -3  -3  -8  -8 -10   1 -12   2 -19  -1  10   6 -20 -17   3  11  -2  11   6   1 -53  20 100 -66  28  14 -16 -51  21 -18 -21   5  -3  -2   9  -8  -5   6  -2  -8 -12  15  15  13   2  15  10  -4  13 -16   6 -11   6  -2  -2  -5  -3  -1   6   0   7 -10  11 -11  -1  16 -18   6  -5  -8 -14  -9  -1   4   3 -21   4   9   3 -24   6  -6  -8   5   1 -10  26
s121_Right            87:  -20  -3  26  -9 -15  10   9  -2 -13   6  13   5  33   3 -10  -4   6   6 -10 -28 -29 -25 -30  -2  -9 -20  -2 -20  -6  20  -6 -17  13   1  15 -12   0  -3  29  22 -11 -15 -25 -31   5  35 -11   4 -32   4  -6 -20  -1 -25  -9 -25  -5  -7  38 -17  27  10  -3 -16  13   4   6   9   9   2  10  10   9  -8  -1  16   4  -1  -3  13 -18  -7 -45  29 -14 -66 100  -1  27  43  69 -17 -21  14 -15   9  -9 -14   6   6  -7  10   4  16 -11  -7  -3 -19  -8  -6   2 -10   7 -10  28 -13   3   9 -10 -10  -1  -5 -14  22  22 -14  21  -7 -12  20 -12  -5  14  10  13   4  10 -11  25 -11  -2   0  21 -14  -9  14   8   1  -5 -27
s103_Right            88:    8  -5  -9   3   7  -1 -13  -9  19  10  -6  -5  -5 -12   1  13  -6   6 -22 -11   6   6  10  -1  -5  10  -7  16   8   1  14   3   9 -18   6   4  -5   5 -11  -0   2   5   0 -18   2 -17   2 -17   7 -18  13  -3   1  10  -6   2   1  -2 -10   8 -15  14   7 -22  10   7 -10   8  -7  -1  -1  -8  -7  -6   7   1  -7  10   4   9   9   4  32 -77  39  28  -1 100 -33  78  -7  38  13 -38   2 -10 -11   8   3  -4   8   2   6 -12  17  25   2   1  20  27   3 -17   1  19  -1  13  -9  -8  -6   1   6 -16  10  16  -5  -3  10   6  14   0 -13   1  -9  -0 -12   1  -5 -10  -2 -11   0  -5   3  -9 -32  11  29   5 -27  -9
s310_Right            89:   -4   3   3   9  -3 -20   1   5 -16   7  21   3   8  10  -1  -6  19 -21  -7 -21  -3 -18 -26   4  10 -19   6  -2   3  22  10   0   7   3  10 -22   5 -10  13  14   2  10 -23 -12 -26   7  -9   3 -16  -4  -8   0  16  -8   9  -6  -1  -5   1  -3  18  -5  -2   9   5  -8   7  -3  10  -7  11   1   5   3   0  -6  -1  -7   2   6 -11  -9 -88  30 -33  14  27 -33 100 -19  -9 -34 -75  33 -10   4  -3 -10  -0   3 -11  -2  -5  14  -6  -6  -2 -33 -20 -13  11  15  -4 -13  11 -12  12  16 -14  -4   1  10 -10  15  21  10   6  -5  -5  10   3 -21  17 -12   7  -1  15   2   5   3  -2   8  10   3   7  -8  -5   4   5 -13
s112_Right            90:   -0  -6   1  -0  -1   5  -8 -15  11  16   2  -2   7  -5  -3   6  -1   9 -32 -29 -10  -4  -6   4 -10   1 -10  11   5  12  11  -5  15 -16  16  -1  -4   4   2   9   2   3 -10 -31   2  -3  -4 -21  -7 -14  12 -17  -5   2  -9  -5  -5  -3   5   2  -6  17   3 -28  14  11  -5  12  -5   3   1   2  -5 -10   5  10   2   7  -2  13  -3  -2   8 -32  12 -16  43  78 -19 100  25  11  -4 -12 -14  -1 -14   5  10   7  13   4  12   2   7  16  -2  -6  15  26  14 -24   6  15  11  11  -6  -6  -9   0   2 -16   7  24  15  -9  25   8   4  12 -23  -7 -11   5  -7  -2 -16  -8   9  -8  -9  -4  23 -12 -38  10  34  15 -21 -35
s130_Right            91:  -15  -3  19  -6 -14  10  17   3 -16   3  10   4  21  -1  -7   1  11   1 -13  -9 -24 -15 -13  -3 -10 -16  -7  -7  -1  11 -17  -4  14  -1   4 -13   1   3  20  12  -6 -19  -9  -8   4  15  -3   8 -19  -8  -5 -18   6 -14 -10 -11   7  -9  29 -10  18  11   4 -17   2   3   3  -1   0  10   1   1   7   1 -12   7   9  -1  -9   1 -16  -3 -19  27 -14 -51  69  -7  -9  25 100 -18  -4  14 -13  13  -1  -6   4   2  -1   4  -1   8 -12  -2  -1  13   9   4   5 -16   8  -7  21   2  -6   2   9  -5   0  -1  -7  11   8  -2   4  -5  -5   6   0   7  -0  20  14  -4   2 -18  21 -16   5   3   5  -7 -11  15   6  -6  -3  -8
s031_Right            92:    5  -9  11 -18  13  34 -12   1  23 -24 -22 -10   3  -8   4  14 -37   9  20  20   5  13  21  18   7  23   6 -16 -21 -27  -6 -12   3  21 -10   6  21 -12 -10  -9  11  -3  17  -4  19  14 -16   3  12  12 -14   3   1 -14  13  -7  14  -8   8  -5   3  -4 -21 -18  -1   7 -16  18   0  -6   0   8  -4 -15  28  22 -17  17  13  -1  23  14  41 -80  98  21 -17  38 -34  11 -18 100  68 -98  18 -22  13  -1  -4   3   4  21 -23 -20   2 -10 -14 -11 -13   6  -6  -2   8   1 -11  14  23   4  -3  19   8  -1  20  -5 -18  -5  -7   4  -1  -1   6  13  17 -13  -2  -5  21  17 -11  18   7  -6  -3 -11   0  -2  -0   0 -24   5
s211_Right            93:   -2  -4  10 -21   5  42   2  -4  15 -25 -28  -3   0 -11   0  10 -31  18  24  31  -1  20  30   8   3  24   2 -17 -22 -34 -24 -12  -4  23 -17  13  11  -7 -10 -18   7  -7  30  14  35  12 -10   5  17  16 -13  -6  -8  -7  10   1  17  -1  11  -5 -10   6 -25  -8  -7   8 -13  14  -7   6  -7   4  -7 -12  10  20  -5  14   2  -8  18  14  76 -41  69 -18 -21  13 -75  -4  -4  68 100 -69  21 -15  14  -1  -1  -3   2   7 -10 -18   4 -10 -13  11   3   3 -14 -12  11   5 -11   9   6  -9  11  17  -3  -0  19 -29 -26 -14  -7  -0  -5   1   1  26   2   9  -4  -4   5   7  -3   9   7 -14  -9 -11   7   6  -8  -9 -11  14
s013_Right            94:   -2   8 -14  19 -11 -36   8  -4 -20  27  20   9  -4   6  -4 -15  35 -10 -21 -22   0 -12 -23 -15  -7 -21  -5  15  19  26  11  12  -4 -21   8  -4 -22  11   8  11  -9   5 -20  -2 -23 -13  15  -6 -13  -9  16   2  -3  16 -13   6 -18  10  -9   7  -1  -1  25  19   1  -8  16 -20   1   4  -2  -5   5  16 -25 -23  17 -19 -11   1 -24 -14 -40  82-100 -21  14 -38  33 -12  14 -98 -69 100 -19  20 -15   2   4  -5  -5 -23  24  19  -2  13  12  11  12  -3   8   0  -5   1   6 -11 -22  -4   3 -17  -3  -4 -17   6  18   7   3   1   4   1  -2 -13 -17   5   0   7 -23 -15   9 -18  -5   7   3  13  -2   1   2   3  25  -6
p1                    95:   -7  -3  15  -5  -5  11   5   4   2  -7 -10  -0  12  -4 -14  -2  -4  13 -11  -3 -10  -7   2   8  15  -5  -4 -17 -26  -1 -11   4  15  19  -3   5   6 -23  12   9  14  15   0   3  14  11 -21  12  -8 -12 -18  -4   0 -10  23 -13  -0  -9  13 -14 -12   6 -26  -9  -6  38  -8   1  -5  -1  -2  -9  -6  -1   9   2 -12  10   6  -6  69  12  17 -16  18   5 -15   2 -10 -14 -13  18  21 -19 100 -83   5 -12   1 -27 -30 -18  -8   0  10   6  -9  -4  -2  -1   1  -8   5  18  -0  13   1  -4   6  14  -7  -2  15 -17   1  -3   5  -0  -1   4  -4   1   7  -4  -4   3   9   2   1  13   6  -6  -3   7  11 -14  -9  -9   8   2
p2                    96:    6   3 -11  10  -2 -17   5   2 -10   6  11   0 -10  10  12   7  12  -1  19  13   1   1   8 -15 -16  -5  -6  13  26   5   0   9 -16 -20   3   3  -7  24   0 -10 -16 -19   2  23  -2 -12  25  10  11   7  15   4  -4   8 -24  12   4   5  -9  10   7  -1  28  17   6 -33  -6  -4   2   3   2   5   2   1  -9  -1   9  -9   0   6 -65  14 -12  18 -20  -3   9 -10   4  -1  13 -22 -15  20 -83 100  -5   6   1  26  27   9  12   4 -16  -5  23   4   3 -13 -14  22 -16 -24   7 -27 -16  10  -7 -25  -4  13 -29  20  -3   4  -3  -5 -10 -16  -0  -2  -1  11   7   3  -2 -13  -2  -8  -6   7  -4  -8   3  11  -6   2  13   6
scale1168218536_      97:    6  -4   1   2   2  20   7 -13  -9 -12   5  -5 -17  12   5  -4   2  -2  17  25  -6  18  20  19   3  15  -7  18   9  -7 -17  13  -0  10   0  -0  27   8 -18 -15   7  -3  28  25  -4 -17   4 -12  16  -5 -10 -24   2   1   0  25   4 -12 -12  -3   7   6 -32   8  -4   2  -4   3   2  -6  13 -17  -3   1  13  -4 -16  14   7  -3  11   7  -2  -3  14  -2  -9 -11  -3 -14  -1  13  14 -15   5  -5 100   5  -3   7   7  16 -53  -8 -12 -54 -21  14 -17  21  -5   4  14 -11  11  -3  14   7   4  18  12  36  29 -48 -33 -23 -24  25   2  -6  -4  31  -8  37  29 -28  10  14   9  26  10 -14  -5  15  20 -30 -17  19   9  -1
a1168256392_          98:    1  -3   3   9  -0 -14  -9  -3   2   9   4  -2   7   1   7   9  10   2  -2 -13  -6 -13  -9   3  13 -12  -5  -9  -7  20  13   8   7   1  17  -5   4 -13   8  17   8  15 -21 -16  -8   2  -3  -5 -11  -4  -6  -4  11  -8  12 -11 -10  -4   2  -0 -16 -10  11  12  -1  -5  -8  -6   4 -10   3  -0   3   4  11  -9  -6  -3   6  -1  -2  -1  13  -4  -2   9 -14   8 -10   5  -6  -1  -1   2 -12   6   5 100 -11 -50  43 -12  -9  -4  12  15  -1  13  12  19  13  10  -3  -3 -18  20  -5 -15  -6  -4   1   1  -1   1  -2   1  -2  30   2  20   2 -12 -24 -12   0  16 -19  -5 -33  -1   9  -5  -5  18  -8 -12   5  36 -10 -18
b1168256584_          99:   -1   1  -1   3  -1  -1   2  -2  -2   2  -1   2  -1  -5  -4   7   5  -4  -6  -4   0   0  -0   8  11  -2   0   2  -3   2  -3   2   8   7  -0  -4   5  -8   0  -1   7  11   1   4  -5  -6  -8   1   0  -6  -8  -3   5   3   9   4   3  -1  -4   1  -7  10   0  -3   2   5  -6  -4  -4   0  -0  -4  -6   4   6  -3  -4   3   3   2  -2   4  -1   4  -3  -8   6   3  -0  10   4  -4  -1   4   1   1  -3 -11 100  -7  24  -6   1  -9  -4   1  -7   8   1  -0   9  -8   4  -0  -6   1   0   2   2  10  -6   1   7  -7  -2   2   2   1  -6  -0  -3   2  -6   7   5  -3   1 -10   5 -24   4 -11  -3   5   1   5 -12  -4   8 -10
c1168256776_          100:    5  -2  -4  -2   2  10   7   4  -2 -13  -1  -4  -9   8  27  -8  -7  -4  13  20  -0  13  12 -12 -24  13  -5  17  23 -11  -7   5  -9 -18  -6  -2   2  27 -11 -13 -12 -24  18  12   0  -9  21  -5  15  -5  14  -4  -3   1 -24  13  17 -10  -8   1   2  -6 -10  -9   7   6   8  11  -6  13   0  -2  -4  -8  -7  11   7   9 -11   7  14  -1  -8   3   5  -5   6  -4   3   7   2   3  -3  -5 -27  26   7 -50  -7 100  30  28 -10  -6 -19 -34  10 -17  -4 -19 -10   7  -9 -16  14 -18  13  17  -9  -2   6  16  -5  13   3   4   1 -20 -11 -21  -2  -3   4  16   5 -20  -6  17  20  14 -17   3  -1 -17   6   2  -5 -15   5  35
be1168257160_         101:    2  -4   1   9  -2  -8   3   3  -5  -1   5  -3  -0   1  28   6  11  -0   6   2  -8  -5   4  -6   0  -6 -12   4   9  14  -0  16   4 -10  10  -8   6   4   1   6  -1  -0  -5   0  -6  -8   8  -4   1 -14   1 -12  13  -6  -3   3   9 -12  -6  -2 -20  -3  -1  -6   5   7  -4  -5   2  -2   6 -11   3   4   4  -7  -8   4   1   5  15   1  10  -5   5   6  -7   8 -11  13  -1   4   2  -5 -30  27   7  43  24  30 100   2 -22 -20  -2  -9   3   6  11   7   9  14 -10 -17  -9   1   3  -4 -15   0  -4  21  -1   5  -8  -1  -1  14 -17   4  -6 -11 -25   9  11   1 -20  -1  -9  -1   2  -6 -15   8  -1  -5 -16   8  -3  11
sh_m_c20              102:    3  -8  10 -12  -7  30  19   4 -10 -24  -1  -8  -3   4   8   1 -17  -5  35  37   3  23  10  -1 -21  22  15  -5  10 -33 -32 -18  -8  -2 -30   1  17  19 -18 -25   0 -27  35  10  17   3  14   6  10  10  -0  -1  -2 -12 -17  12  27 -16  -3 -12  37 -32   9  -8   6  -4   6  -1  13   0  14  12  17   3  -3   5   5  -8  -4   6  -3  -3   1 -13  23  -2  10   2  -2   4   4  21   7 -23 -18   9  16 -12  -6  28   2 100 -24  12 -66 -65  -8 -27 -27 -47 -23  -8  14 -30  17   1  59  53  13  12  10 -21   2   7   1  -9   1 -18   0 -24 -15  -1   1  12 -13 -21 -13  15  -9  13  -3  12   8  -6  -8  -8  11  14 -18  -7
sh_m_c22p             103:    4  14 -29   8   2 -20  -4  -9   9  23  -7  10 -18  -1  -4  -7   1   5 -11 -13  22  12   1 -21 -10   8  19  15   8  -8  12 -23 -29 -15 -11  30 -44  11 -12 -21 -25   2   6   9  15 -12   4   2  13  21  25  23 -35  37 -10  11 -28  43 -13  11 -15  -5  22  35  11 -12   7  -7   5 -10  -4  15  -2   1  -1   1   2 -16   3  10 -16  -7  -2  14 -25  -8   4   6  -5  12  -1 -23 -10  24  -8  12 -53  -9   1 -10 -22 -24 100  52  29  47  31 -10  35   2 -26 -13 -16  42 -10 -20 -39  -9   3 -30 -19 -39 -23  18  31   7  28 -20  10   1 -15 -14   8 -18 -20  18  -7  -9  12 -11 -20  -2   2  -7   5  14   0   3  11  -4
sh_m_c22m             104:    5   9 -22   6  -2   1   6 -22   0  18  -2   6 -23  -1  -2 -17   2  11 -10   2  11  22  13  -5 -20  16   3  20  11 -12  -5 -11 -25 -10 -11  30 -25  19 -18 -28 -13  -8  26  22  19 -14  10  -2  21  18  24  -2 -38  33 -15  26 -15  30 -16   9   1  -3   5  27  10 -11  10 -10  15 -21   8  18   9   6  10  -0  -9 -19  13   9  -9  -4 -14  21 -20 -12  16 -12  14   2   8 -20 -18  19   0   4  -8  -4  -9  -6 -20  12  52 100  -2  -6  22 -36  16   3 -20   5  -3  28  42 -21 -24  -0   6 -39 -20 -16 -17  10  56  13  35 -18   8   3 -25 -34  27 -15 -11   8  -6  11  21  13 -16  -7  11 -11   1   2   5  19  22 -20
sh_m_c40              105:   -5  10 -16   9   2 -18 -12  -9  18  27 -13  11  -1  -7  -3   0   7   6 -25 -19   0 -10  -1 -23 -13  -9  -6   8  -0  22  24   2 -13 -24  13   7 -39   7   4  12 -20   1 -18 -15  -3  -5   9 -11   0  -3  27   4  -5  20 -10  -9 -19  22  -1  -3 -18  19  -8   2   1  -0  -5   3   0 -16  -9   5  -3  -5  19  -2 -11   1  15   0   5  -0   7 -14   2  15 -11  17  -6   7 -12   2   4  -2  10 -16 -12  12  -4 -19  -2 -66  29  -2 100  68  28  19  37  50  -6  19 -29  51 -13  -9 -68 -67 -19 -32  12  16 -12  -1  -9 -18   1  15   2  10   1   9   7  -7  18   8  12   1   3  -6   1  -3  -4  -1   5  12  -7 -14  -3   8
sh_m_c42p             106:   -5   8 -12  11   2 -39 -19   7  17  33  -2   8  10 -13 -10   9  11   0 -35 -37   6 -25 -18 -10  10 -23  -3  -6 -11  26  34   7   7 -13  13  -2 -29 -15  17  27  -2  21 -39 -26 -14  -1  -8   3 -17 -10  12  24   9  12   7 -25 -20  18   2   4 -11   7  23  -8   3   1  -5   5  -8  -2 -15   4  -4  -8   3  -1   4  -1   2   3  -7  -2   9  -9 -13  15  -7  25  -6  16  -2 -10 -10  13   6  -5 -54  15   1 -34  -9 -65  47  -6  68 100  19  31  47  39   5  -8 -11  52 -37  20 -57 -49   7 -19  12 -29  -4  31  -6   6   5  12  18  -0  12  -7  -8 -28 -14  21  -7 -26 -10 -29   1  13  -5   6 -13  16   9 -11  -9   1
sh_m_c42m             107:    4  15 -28  11   7 -18 -11  -9  18  23  -7  10 -22   3   2  -7   9  15  13  21  -1   4  21 -51 -54   3 -21  39  56  19  25  23 -36 -66  21  19 -36  59  -7  -5 -48 -49   3  19   2 -28  61 -13  22  -8  56  -6 -16  22 -59  14 -15  10 -22  11  -6 -10  36  15   7  -6   8  -3   4  -4   1   1   4   0  -1  -0  -2  -2   3   7 -11   3 -11   2 -12  13  -3   2  -2  -2  -1 -14 -13  12  -9  23 -21  -1  -7  10   3  -8  31  22  28  19 100  -5  37 -10 -57  67 -88   4  10 -58 -34   1 -54 -89 -22  21 -76  37   3  -1  -7  -2  -3 -22  12  17   1   0  18  10  20   8  -3   2   0  12  -6   0  -3  -3   3   1  16   9
sh_m_c44p             108:   -2  -1   4   7  -5 -24   5  18 -18   4  24  -0   3 -12  -4  10  29  -9  -3  -8  -8 -15  -1   1  15 -22  -9   2   1  20  -6  22   9  -3   7 -17   4  -7   8  13   2  13 -14   8 -19 -11  -1   5 -11 -14 -11  -2  27  -2   6  -0   4  -5  -1  -3  -6   1  21  -5  -5   1  -3  11 -23  17 -20 -15 -12 -12  -6  -5  12  15 -13  -5  -8  -1  21   4 -11   2 -19   1 -33  -6  13 -11  11  11  -4   4  14  13   8 -17   6 -27 -10 -36  19  31  -5 100  23  21   4 -27  14  12 -44  13 -16 -25  45   7  17  -4  13 -26 -57 -17 -34  19  26  -3  27  47 -45  31   3   1 -11 -20 -10 -25  16  10 -11  19  -1   1  -3 -10  -8  11
sh_m_c44m             109:   -3   9 -19  13  -5 -12   4 -19   4  29  -3  10 -14  -8  -0   7  24   7 -16  -4  -4   3  17 -17 -10  -2 -22  20  18  19   1  24  -4 -29   8  -1 -20  11  -7   1  -6   0   4   7   1 -28  15 -17  10 -21  23 -20  10  20  -9  15   9   6 -20   5 -18   6   2  -6  11   3  -1  -3  -8   2  -2 -19  -5  -1  -3 -13  -3   6  -7  10   0  -3  18  -5 -12  15  -8  20 -20  15   9 -13   3  12  -2   3 -17  12   1  -4  11 -27  35  16  37  47  37  23 100  23 -32 -19 -26  51 -23  14 -34 -21   3 -26 -17 -19   0  14 -12 -11   1   8  23 -13  -3  10 -45  17 -10  -2 -28 -10   6 -10  15  -6 -22  -2 -32   9  28  10  -4  16
sh_m_c60              110:   10   4 -28   7  21  -4 -29 -30  26  27   1   1 -23  -9  -4   7  -5  11 -28 -22  12  10  10  18   2  13 -20  26   5  10  36  18  -7  -3  28  14  -6   2 -17   3   2  14  -4 -14 -12 -17   1 -39  13   8  20 -14 -14  26   2  17 -30  24 -18  28 -15  35 -13 -25  -3   4 -11  -2   9 -23   8  -5   3   4  16  -9 -20  -2  20  -4  -0   1   7 -15   4  10  -6  27 -13  26   4   6   3  -3  -1 -13  21  19  -0 -19   7 -47   2   3  50  39 -10  21  23 100  31 -10  15  40  17  23 -45 -64  -8  -4  10  -1  32 -12  10   2  -3  15  33   9   5   5  -2 -16  -1   1  -5  -8  16   5   8 -26  -1  -4 -14   6  12  17 -20 -13
sh_m_c62p             111:    6  -8   4  -3  14  -2 -13  11   4  -9   7  -9   8  -8  -7   8 -11 -16 -36 -32  15  -5 -21  41  45  -2  12  -9 -32  -7  18  -8  32  42   2 -14  21 -43   3  13  35  45 -20 -32 -22   5 -43 -10 -13  -6 -33  14  14  -3  43 -10  -4   0   6  19 -14  28 -22 -17 -15  13 -12   2 -10  10 -10   2  -6   1  -4  -1  12   1  -6 -14   3  -1  -6   7  -7  -4   2   3  11  14   5  -6 -14   8   1 -14  -5  13   9 -10   9 -23 -26 -20  -6   5 -57   4 -32  31 100 -18  54  -1   3  47   6 -35  19  44   5 -11  50 -22  30  27  16  14  -4  30   6 -31   8 -30  -4  -1  -3 -22 -10  -6 -11   4  15   7  -6   0   3  -4 -14 -18
sh_m_c62m             112:    7   5 -12  11   7 -16  -9   5  10   6  -4   1 -10   8   5  -8   3   7  15  21  -2  -5  11 -37 -38  -4 -15  22  37  16  24  19 -24 -43  18   9 -20  41   2   3 -34 -40  -7  11  -5 -14  45  -4  14  -9  34   2  -6   6 -41   2  -8  -1  -8   8  -8  -8  22  21  -1  -6   2  -8   9 -10   1   8   5   6   7  -1  -8  -7  13  -1  -7  10 -19   2  -0  13 -10 -17  15 -24 -16  -2 -12   0  -8  22   4  10  -8   7  14  -8 -13   5  19  -8  67 -27 -19 -10 -18 100 -68 -34  25 -53 -22  -3 -60 -65 -18  49 -66  16  11  11  -8   8 -26   0  15  -5  26 -17  35  18  37  14 -20  14  -5  19  -0   6  19 -14 -21  -5  22   5
sh_m_c64p             113:    1 -14  18  -9  -7  14  15   7 -22 -18  13 -11  13  -9  -4   1  -5 -11 -13 -13   8   6 -13  44  42   3  18 -31 -46 -25 -26 -22  26  54 -25 -12  25 -47  -2  -4  44  40   5 -13   3  17 -48   7 -14  11 -42   6   9  -9  48  -4  14  -1  12   1  16   4 -27 -15  -4   6  -1   7  -9   8  -8   5  -2  -7  -2   3  11   1  -8  -4   5  -6  14   1   5 -16   7   1  -4   6   8   8  11  -5   5 -16  14  -3   4  -9 -10  14 -16  -3 -29 -11 -88  14 -26  15  54 -68 100   9  -5  47  18 -12  68  70  20 -49  76 -38   2  -5  11  -2  15  25 -14 -19  -5   1 -27   1 -30 -16  -3  -5   2   2  16  -6  -6   9   7  -5 -13 -17
sh_m_c64m             114:   -3  14 -26  -3  14   4 -14 -11  28  15 -21  13 -18  -9  -4  -3 -18   3 -25  -6  22  21  10   8   9  23  12  12 -12 -17  13 -12  -7   5 -10  20 -23  -8 -21 -14   2  20  15  -1   2 -18 -12 -12  14   5  10  14 -21  35  10   8 -21  33 -21   8   4  11 -22  -9   7  -1  -3   5  -4  -3  -3  -4   1  -8  14   2  -8  10   3   7  10  -2  18  -9  -2   6 -10  19 -13  15  -7   1   5   1  18 -24 -11  -3  -0 -16 -17 -30  42  28  51  52   4  12  51  40  -1 -34   9 100 -27  28 -46 -47  16  -7  37 -47  43  -6   0  -5  13  -4  25 -17 -17  11   4  -2 -17 -28 -12   4   4   4   7  -4  -5  14   2 -11   1   9   4  -3
sh_m_c66p             115:    1  -0  -2  -3  -3  21   7 -27  -6  10   8   0  -9   4  -3 -15   3  19   3   8 -15   9  14  -8 -36   7 -26  13  18   3  -8   8 -20 -13  15  12  -6  30  -0 -10 -13 -28  15  14  15   6  25 -10  12  16  24 -35 -24   3 -27  20   2   2   3  10  10  24  -5 -12   0   2   8  -7  20 -20  15  18  16   8   5   3  -8 -19  18  -0  -5   2 -19   9  -7 -11  28  -1  11  11  21 -11 -11   6  -0   7  11 -18  -6  14  -9  17 -10  42 -13 -37  10 -44 -23  17   3  25  -5 -27 100 -33 -23 -10 -23 -29 -19  35 -26   2  50   1  17 -13  -8   9 -13 -18  35   3   6   8   8   4  30  11  -3 -16  20 -41 -16  30  17  -4  16 -16
sh_m_c66m             116:   -7  -6  19 -12   5  10  -9  13  10 -11  -5  -3  21  -3  -2  16 -16 -13 -29 -23   0 -10 -20  45  44  -3   9 -26 -45  -6  -0  -6  46  42  -7 -21  36 -50   9  20  52  48 -13 -30 -14  11 -46   8 -22 -20 -40  12  25 -22  49 -25  10 -25  14  -9   9   1 -19 -29  -1   6 -14   5  -9   8   1  -8  -2  -3   4   3  -0  10  -5  -1  14   0  20 -12  11   6 -13  13 -12  11   2  14   9 -11  13 -27  -3  20   1 -18   1   1 -20 -21  -9  20 -58  13  14  23  47 -53  47  28 -33 100  20  -7  41  64  31 -35  64   7  -3  21  15   5  13  -7  -1 -16  -8 -22 -21 -26 -25  -4 -12   2   5  -1  -8  15 -12 -15  13  18 -24  -2
sh_m_c80              117:    3 -13  22 -10  -2  15   5  14  -8 -28   4 -12  13   2   3  15 -14 -14  17   3   3   0 -14  26  23   5  21 -17 -12 -16 -14 -13  23  28 -17 -14  40 -21  -3   2  19   8   3 -16  -2  16 -23   6 -14  -0 -34   9  17 -29  20  -9  14 -25  10 -15  11 -20  -7 -13  -3   5  -5   1   3   9  10  -6  -1   3 -10   0   3   4 -11  -3  11  -3  -6  -7  22  -2   3  -9  12  -6  -6  23   6 -22   1 -16  14  -5   0  13   3  59 -39 -24 -68 -57 -34 -16 -34 -45   6 -22  18 -46 -23  20 100  68  10  48  -7  -7  19  -0 -14  11 -14  -4  -1  -9  13   1 -16  -5 -10 -13  -2  11  -1   9  -3  -1  -5  11  -1 -21   5  17 -35   3
sh_m_c82p             118:   -1  -7  19   2 -13  -3  17  16 -17 -16   5  -6  12  13   8  -1   7  -6  18  13  -7  -7  -6  -4   3  -8   8  -7   7  -4 -23   1  14   0 -21  -7  20   1   6   0   2  -9   6   9   6   3  -2  26  -9 -14 -19  11  10 -20  -3  -7  17 -26   8 -24  11 -33  20  16   3 -10   9  -4  -1  15  12 -13  -2   8 -13  -1   5   6 -17   4  -0  -2 -16   1   3  -2   9  -8  16  -6   2   4  -9  -4  -4  10   7 -15   2  17  -4  53  -9  -0 -67 -49   1 -25 -21 -64 -35  -3 -12 -47 -10  -7  68 100   2  21  -9   7 -20  25 -13  18 -10  -9 -13 -18   3   1  -4   9  -5  -3   8  14   2   6  -2   4 -13  14  12 -25  -8  16  -1  10
sh_m_c82m             119:   -5  -6  15  -3 -14  -3  25  23 -30 -14  15  -3  11  -4  -3   1  13 -11  -5  -3   3  -1  -3  22  34 -10  15 -25 -34 -16 -37  -9  18  33 -33 -11  13 -36   3  -6  31  35   7  11   6   1 -34  26 -10  -2 -36  13  18  -5  37  -2  22  -4   6 -11   8  -3  -6  -6   4  -1   4  15 -24  19 -18  -2 -11 -18  -3   6  16  10 -18   4   0  -5  21   5  -3  -5 -10  -6 -14  -9   9  -3  11   3   6  -7   4  -6   2  -9 -15  13   3   6 -19   7 -54  45   3  -8  19 -60  68  16 -23  41  10   2 100  54  16 -35  54 -23 -20  -4   1  -8  21   5  -2  -1 -22  19 -30  -1 -32 -13 -10 -11   4  21   4  -2  -3   8   4 -15  -5   2
sh_m_c84p             120:   -3 -14  26 -10  -7  15  12  15 -16 -27   2 -10  20   4   1  11  -8 -12  -8 -14   3  -3 -14  42  51  -2  20 -34 -48 -19 -26 -18  36  56 -26 -16  35 -54   4   4  44  45   0 -14   3  19 -55  16 -17  -1 -53  11  19 -21  54 -14  20 -15  17 -14  -4   9 -35 -17  -5   6 -10  -0  -9  11   1 -12  -8   3  -6  -4   3   8  -9  -4  18  -0  16  -9  17  -3 -10   1  -4   0  -5  19  17 -17  14 -25  18  -4  10  -2   0  12 -30 -39 -32 -19 -89   7 -26  -4  44 -65  70  -7 -29  64  48  21  54 100  13 -14  74 -25 -15   3   1  -1  -1   6  -9 -11 -14   4 -18 -17 -20   1  -2   3   1  -8  -6   6   7  -9  -7   1 -18   4
sh_m_c84m             121:   -9   1  10  -3   3   5  -3   9  11   1 -11   3  13  -3   7  -1 -14 -16  -9   1   2  -5 -14  17  16   0  11 -14 -24  -7  -0  -4  21  20 -13 -16  13 -18   3  13  17  16  -5 -15 -22   6 -18  12 -14 -10 -20  21  16  -9  16 -21   4 -10   9 -19  42 -21   3 -19   2  -8  -2   7  -4   7  -4  -3   7  -4   9   1   3  13  -2   3   2  -0   3  -6   4  -1  -1   6   1   2   0   8  -3  -3  -7  -4  12   1  -6   6  -4  10 -19 -20  12  12 -22  17 -17  10   5 -18  20  37 -19  31  -7  -9  16  13 100 -24  29  -6 -25  12 -29   5  12 -18  13  32  14  10  -9 -36   0   8 -11   2  25  12  -8  21  11 -19  -8   7  -6   8
sh_m_c86p             122:   -5  -0  10   6  -5  -4   6   0 -13  -3   7   1   4  15   6  -2  21   6  12   7 -27 -17   8 -17 -16 -19 -24   9  17  28  -6  25  -4 -16  21  -7   4  19  17  10 -16 -20  -6  21  -3   2  19   9   2 -10   5 -25   7 -13 -18   2   7 -17   9 -12 -23  23  -9   8  -6  -1  -3  -4   5  -8   8  -8  -3   6   6  -3 -13   3  12  -6   2   9 -14   4   4   6  -5 -16  10 -16  -1  -1  -0  -4  -2  13  36   1   1  16  21 -21 -39 -16  16 -29  21  -4 -19  -1 -11  49 -49 -47  35 -35  -7   7 -35 -14 -24 100 -41  -7 -12  -4 -15  14 -32   2  11  13  12  20  44  -4  32  16  15  10  -2 -16  -8  -7  16   2 -19 -10  16  16
sh_m_c86m             123:    3  -5  -1 -10  10  23  -2  -3   6 -15  -7  -4  -6  -4  -1   6 -22  -9 -16  -5  20  22   4  50  47  23  16 -11 -39 -32 -10 -12  23  53 -21  -2  27 -45 -21 -12  43  47  18  -9  -2  -4 -46 -11   5   4 -36   6   5   6  50   8   7   6 -10   9   2  18 -47 -27  -3   9 -10   6 -11  10  -1 -15  -5  -4   3  -3  -1  15  -7  -3  18  -0  24 -13  17   0 -14  10 -10   7  -7  20  19 -17  15 -29  29  -1   7  -5  -1   2 -23 -17 -12  -4 -76  13   0  32  50 -66  76  43 -26  64  19 -20  54  74  29 -41 100 -39  -9  -0   0   2  22  -0 -11  -2 -15   4 -24 -29 -27  -2  -2  11  10  -9  -2   6  -3 -11   3   7 -15  -4
sh_m_c88p             124:   -6   3   1  -4   1 -15 -21   5  25  17  -7   4  18   5   2   1 -11   9  -9 -20  -7 -22 -22 -18 -26 -12  -7  -4  15  20  35   3   2 -32  19   4 -10  17  20  27 -13 -20 -31 -32  -1  15  20   4 -19  -6  25  14  -5 -13 -29 -30 -18 -10  13  -6   8  -6  26 -16   7  -3   6   9   6   0   9  13   6  -7  -4  16   6  -5  -3   7 -11  -3 -21  -5  -6   7  22  16  15  24  11  -5 -29   6 -17  20 -48   1  -7  13   5   7  18  10  -1  31  37 -26  14 -12 -22  16 -38  -6   2   7  -0  25 -23 -25  -6  -7 -39 100  32  12  24 -14  -5 -23  -5 -39  12 -38  -4  16   0  -4   4  -8 -16   8   2  -5 -10   5  11   7  -8  -2
sh_m_c88m             125:    7   6 -23  -2  12  12 -13 -28  21  15 -14   3 -17   2  -2 -12 -20   6 -14 -13  18  18  -3   8  -8  21   3  13   6 -13  24 -15 -15   2   7  21 -11   7 -13 -14  -3  -2   6 -11   8   0   1 -23  14  21  18  -1 -32  20  -5  14 -19  23  -8  29 -22  19  -7   9  -3   1   4 -15  14 -12   9  19   7  15  -5  -2   3 -25   7  -3   0  -4 -24  19 -18 -10  22  -5  21  15   8 -18 -26  18   1  -3 -33  -2  -2   3  -8   1  31  56  -9  -6   3 -57 -12  10  30  11   2   0  50  -3 -14 -13 -20 -15 -25 -12  -9  32 100  26  40 -19  -5  21 -20 -60  29 -41  -7  16  -3   2  12  14 -21 -15  15 -20  -6  10  10  15  11 -21
pos_ori_01_mol5       126:   13   5 -19  12  17 -17 -15  -0  16   9  -8  -2 -16  -3   5   7 -10 -11 -15  -2  28   7   5  20  20   7   1  17   5 -12  24  13  12  11  -7   3  13  -9 -11  -3  16  16  -1   2 -18 -21  -8   3  14 -11  -8  34   3  13  12   5   3   1 -16  22 -15  -3  24   5  -6  -6  -5 -12  -2   4  -3   0  -3  14  -5 -10   6  -6  -3  -6  -0   2  -6   1  -7  11 -14  -3  10  -9  -2  -5 -14   7  -3   4 -23   1   2   4  -1  -9   7  13 -18   6  -1 -17 -11   2  27  11  -5  -5   1  21  11  18  -4   3  12  -4  -0  12  26 100  -6 -17   4  -8  39 -15  19 -34 -12  -9  14  -4  -5  -1   4   4 -17   6   4  -6  -2   3  -5  21
pos_ori_02_mol5       127:  -11  -0  15 -18   0  12  -4  15  -0 -23   2   3  16   5  -2  -4 -15   4 -16 -16 -14  -7 -14   4  -1  -1  13 -11 -19  -2  -6 -25   8  11   8   5  -0 -11  14  -3   7  10  -2  -5  14  17 -15  13 -12  -1  -6  -9 -17 -11  10 -14 -10  -5  17 -10  -6  13 -28   8   9   4   1  18   2 -11   4  19  -4 -20  19  36 -15   4   9   9   3  -2  -5   3  -3 -11  21  10   6  25   4  -7  -7   3   5  -3 -24  -2   2   1  -1   1  28  35   1   5  -7 -34   1  -3  16  -8  11  13  17  15 -14 -10   1   1 -29 -15   0  24  40  -6 100 -40 -24   7 -69 -50  25 -17   3   3 -11   6   5   2 -38   2  20  -6  10   3 -10  -8   8 -18
pos_ori_03_mol5       128:    8 -10   5  21  -8 -16   1 -18  -3  31   6  -9   7  -5  -2  -2  26   9  -9 -18 -12 -19  -1  11  15 -21 -23  -5  -6  29   9  24  16  -0  16  -8  11 -13  11  27  12  18 -23 -15 -14  -2 -10 -10 -13 -14  -7 -11  20  -6  10  -6   1 -11   1   1  -6  -8  11   7  -7   2  -3  -0  -8   3  -9  -9  -1   4   7 -17   6   7  -1  -7  -0  -0   4  -1  -0  -1  -7   6  -5   8  -5   4  -0   1  -0  -5  25  30   1 -20  14 -18 -20 -18  15  12  -2  19   8  15  14   8  -2  -4 -13   5  -4  -9  -8  -1   5  14   2 -14 -19 -17 -40 100 -11  23  27   8 -24  -7   8  19  -1   1  -4   2   3  -0   0  12 -17  -9  13  18   5 -15
pos_ori_04_mol5       129:    5  14 -33  -4  25 -11 -27  -7  11   8  17   9 -30 -11  -8   4  -2  -7   2  -6  27  19   8   7   4  18  -5  24  21  -4  29  19 -20  -8  11   4  -6   8 -29  -8 -11   6   3  -4 -20 -19  11 -34  16  19  16   3  -1  25  -5  25 -13  28 -32  30  -4  -5  20  -9   0   3   3   3  -9   8  -2 -19  -7  -2  -7 -15   4   9 -13  -0  -5  -9   7  -9  -5  16 -12  14  -5   4  -5  -1  -5   4  -1 -10   2   2  -6 -11 -17   0  10   8   2  18  -3  26  23  33  -4 -26  15  25  -8  13  -1 -13  21  -1  12 -32  22  -5  -5   4 -24 -11 100  -7  26  14 -32  -6 -30   7 -23 -13   5  -4  19 -13  -2  -5 -20   8  24  17 -20  -5
pos_ori_05_mol5       130:   -0  -7  13   2  -5   5   8  -9 -17  -1  10  -5  12  -7  -6  -2  15   2 -10 -17  -7  -8  -8   3  14 -10  -0 -12 -15   8  -7 -12   8  14   5  -9   0 -19   7   8   6  14 -14 -22   4  12 -20 -14 -10   1 -16 -17   6  -8  20  -3   2  -2  15   5 -17  -4  -8  21  -5   9   1   6 -16  10 -15   4 -16  -7  -4   2  14   0 -11  -5   4  -9  -9   7  -0 -18  20   0  10  12   6  -1   1   1   4 -16  -6  20  -0 -21   4 -24   1   3  10  -0 -22  -3 -13   9  30   0  25 -17   9  -7  -9 -18   5   6 -18   2  -0 -23  21  -8   7  23  -7 100  -1  -6  -1  -1   4  45   3  -9 -11  -2   3   4  23  -9 -10  11   8  -8  -6 -24
pos_ori_06_mol5       131:    7   0  -7   7   8 -13 -11  -4  10  19   3  -3  -3  -6  -1   2   6  -4   7  -1  10  -8  -3   2   5  -8 -12   2  12  10  25  19  -0  -5   9  -9   8   0   2  18   0  -2 -20 -15 -21  -1   9 -12  -1  -0  -0  13  17  -5  -0  -4  -3  -6  -4  18   3 -10  33 -12  -8  -3   1  -5  -4  16  -8   0   3   7 -13 -15  24  -3 -13  -8  -6  -2  -5   0   3   6 -12 -13   3 -23   0   6   1  -2  -4  -0  -4   2  -3  -2  -6 -15 -15 -25   1  12  12  27  -3   5   6  15 -14 -17 -13  -1  13   3  -2  -9  13  11 -11  -5 -20  39 -69  27  26  -1 100  32  -7 -18  -3   9  32  -6  -4  -2  27   2 -18  -5 -13   5  16   5 -10  21
pos_ori_01_mol6       132:   -0   1   1   1  -1  14  10  -8  -4   2  -2   1  -8  -0  -5   3   6   2  23  25  -7   9  20  -9  -7   6  -6   8  10  -3 -19   7  -9  -5  -5  -2   2  13  -9  -9 -14 -15  19  20   1  -8  10  -4  10   1  -2 -15   4   1  -8  13   6  -1  -4  -8  18 -12  10  -5  -2  -1  -3  -0  -2   6  -0 -18   1  -0  -2  -8  -3  12  -2  -2  -5   3   9  -8  13  -5  -5   1 -21  -7   7  13  26 -13   1  -2  31 -12   2  -3 -11  -1 -14 -34   9  -7  17  47  10   5 -31  -5 -19  11 -18 -16   1   1  -1 -11  32  13  -2 -39 -60 -15 -50   8  14  -6  32 100 -23  56  11 -22  25  -3  -1  -1  34  -3  -9   7  -2  -4   3  -1  -6   8
pos_ori_02_mol6       133:   -5   4   7 -17  13  16 -15  15  23 -19 -19   2  10   2  -2  -5 -40  -2  -3   4   8   1 -12   9  -5  11  24 -11 -19 -23   9 -29   1  18  -9  13   2  -3   7  -6   0  -6   3  -2   4  21 -11  27  -2  13  -6  26 -26  -6   1 -19 -19   3  18  -8  24  12 -18   6  -1  -9  -2  11  10 -10   7  24   6  -9  19  31 -12   0  15  -1  -3   5 -16  -6  17  -8  14  -9  17 -11  -0  17   2 -17   7  -1  -8 -24  -6   4 -25   1   8  27   7  -8   1 -45 -45  -2   8  26  -5   4  35  -8 -16  -4 -22 -14  14  12 -15  12  29  19  25 -24 -32  -1  -7 -23 100 -41  17 -17  59  14   6   8 -11   4   8  -9  28   3 -23 -17   8   2
pos_ori_03_mol6       134:  -12  -2  15   4 -26  15  40  -6 -34  -2   8   4   2  11   4  -4  32  -4  19  23 -30   3  15 -17  -3  -8 -12   1   9   7 -51  11   2  -6  -8 -20   3   8   2 -11  -4  -8  24  33  11 -10   9   6   4 -16 -10 -38  20  -6  -4  17  36 -16   0 -23   9  -1 -12   2   3   1   9  -2  -9  10  -1 -23  -5   2  -7 -12   1  12 -10   4   1  -2   4   8  -6 -14  10  -0 -12   5  20 -13   9   5  -4  11  37 -12   7  16   9  12 -18 -15  -7 -28   0  31  17 -16 -30 -17   1  -2   3 -22  -5   9  19   4  10  20   4 -38 -41 -34 -17  -7  -6  -1 -18  56 -41 100  13 -21 -17  -1  12  -8  17  -6  -0   3  -0  -0  -3  -8   8   4
pos_ori_04_mol6       135:   -5   5   1  -7   6   1   0  18  -7 -17   9   5  -1   7   4  -4   1 -28   0  13  -2  -2 -18 -15 -21  -2  16  13  17   2   3 -10  -6 -16   2 -20  -8  22   0  -7 -17 -28  -1   5 -21  -5  20   1  -1  -9  12   2   6   3 -23   1  -6  -3   4  -2   1  12  -6   3  -5  -5   3  -5   5  -2   1  10   5   5  -1   7   1  -7   5  -5  -2   3 -17   7   0  -9  13 -12   7  -7  14  -2  -4   0  -4   7  29   0   5   5  11 -13 -20 -11  18 -14  18   3 -10  -1  -4  35 -27 -17   6 -21 -10  -5 -30 -18  -9  44 -24  -4  -7 -12   3   8 -30   4  -3  11  17  13 100  -7  35   9  -2   6  -6   8  -7  12  23 -12 -28  -8  10   8
pos_ori_05_mol6       136:    4  -2  -3  12  -9 -26   3  -8 -16  20  16  -2   4  -6  -6 -16  27  26   2 -12   0 -14   4 -26 -15 -19 -24  -4  12  20  12  18 -18 -23  10  16 -26  11  10  15 -18 -11 -24 -12  19   8  15  -8  -3  12  18  -0  -9   4 -15  -3  -6  10   4  13 -22 -15  34  19  -1   4  22   0  -5   1 -13  14  -4  -0  -6  -2  15 -11  -9  -2  -4 -12  -1   2  -7  -1   4   1  -1  -2  -4  -5  -4   7   3   3 -28  16  -3 -20   1 -21  18   8   8  21  10   1  -2   1  -1  18   1 -28   8 -26 -13  -3  -1 -17 -36  -4 -29  16  16  -9   3  19   7  45   9 -22 -17 -21  -7 100 -10 -15  -6 -19  -8  12  14 -11 -13  17  10 -11   6 -14
pos_ori_06_mol6       137:   -1   1   5  -8  13   5 -14  15  16 -12  -8  -0   6   1  -6   3 -21   0  10   7   4  -6  -4  -2   1   1  12  -0   1  -5  14  -9  -1   5   4   7   5   2   7   4 -15 -16  -6   0  -2  12  -2  16  -1   3  -7  15  -8  -9  -6 -13 -20  -1  12  -3   4  11  -2   7  -5  -7  -6   5   6  -8   6  -1   2  -4  17  13 -19  11  13  -5  -6   7 -23 -15  23   4  10  -5  15 -16   2  21   5 -23   9  -2  10 -19   1  -6 -20 -13  -7  -6  12  -7  20 -11 -28  -5  -3  37 -30 -12   8 -25  -2   8 -32 -20   0  32 -27   0  -3  14 -11  -1 -23   3  32  25  59 -17  35 -10 100   6  -4   4   9   2 -11  12  27 -11 -26  -7   2  11
m678df340_155         138:    1  -4   7  -3  -0  14   2  -4   4 -12  -7  -3   0   8  18  -9  -6  12  13  12 -11   4  11  -8 -19   6 -10  -1   2  -1  -9   4 -10  -8   3   8  -0  12  -0  -2  -8 -14  11   8   9   5   7  -1   5   4   8 -15 -11  -6  -9   2   1  -6   1 -10   3 -14 -11   8   4 -36   8  -2   6 -10   4   3   5   2  15   5 -14   3   9   4   6   0   3  -4  15   3 -11 -10   2  -8 -18  17   7 -15   2 -13  14  -5 -10  17  -1  15  -9  11   1 -26   8 -20 -10  -8 -22  14 -16   4   4  -4  11  14 -13   1   8  16  -2  -4   2  -4   6   1 -13  -9  -6  -3  14  -1   9 -15   6 100   8  39   1  -2 -15   7  19 -30 -13  19  17  16
s400_L                139:   -6   0   3  -2  -7   7   1 -15  -0  13   6   3   3  -3  -2  -3   7  12 -10 -22 -19  -5  -5  -1  -7  -4 -13   6   3  15  -2   3  -6   1  17   6  -6   6   8   5 -13   4  -1  -1   6  13  -2  -7  -7  12   4 -25 -13  -1  -6   4  -9   7  11  -7   6  24 -15 -14  -1   1  -1  -7  10  -9  13  -7   4  13  -7  -8  -5  -7   8  -2  -1   3 -10  12  -9 -21  25  -2   5   9  21 -11  -3   9   1  -2   9 -33   5  20  -9  -9  12  21   3 -10  -3 -10   6  16 -10 -20  -3   4  30 -12  -1   2 -10  -2 -11  15  -2   4  12  -5   5  -4   5 -11  -4  -1   6  12  -2  -6  -4   8 100   4 -16 -54 -21 -19   8  12  -6  15   4  16
s040_L                140:    5  -1  -2  -5   6  26   0 -13  12  -9 -19  -3 -10  14   9 -32 -18   7   7  20   1  18  14   6 -10  21  -1   6  -3 -16  -6  -3  -8   5  -6  12   4   6 -14 -13   4  -5  23   8   9  -6   2 -12  15   3   4 -10 -15   5   0  12  -2  -1  -6   1   3  -3 -22  -5  -2  -6  -6  -5   1  -1   9  -3   5  -2  14   2 -10   3   7  -2  15  20   2  -5  17   4 -11 -11   3  -8 -16  18   9 -18  13  -8  26  -1 -24  14  -1  13 -11  13  -6 -29   2 -25 -10   5  -6  14  -5   4  11   2   9   6 -11   3   2  10  11  -8  14  -1   2   2  -4  -2  -2  -1   8  -8   6 -19   4  39   4 100   5 -29 -12 -13  19 -33 -12  33  40   4
s004_L                141:   -4   3  -3   3   1   8   4 -12   2   7  -7   5  -5  -2  -3   2   4   3  10  14   0   4  14   4   4   3 -15  -2   1   0  -5  19   3   2  -1  -7   9  -2  -4   4   6  -3   6   5  -6  -6   1  -5   6  -3  -4 -10  14  -2   4   6  14  -4  -7   4  11  -2   3 -20   2  -2  -2 -12  -1   6   3 -19   5  10  -1 -16  -5   7  -3   2  -0   3   5  -7   5   9  -2   0  -2  -9   5   7   7  -5   6  -6  10   9   4 -17   2  -3 -20 -16   1   1   0  16  15   8 -11  -5   2   7  -3   5  -3  -2   4   1  25  -2  10 -16 -21   4 -38   3  19   3  27  34 -11  17  -6  -8   9   1 -16   5 100  -3 -26  -2 -19  -0  15  10  -1  16
s220_L                142:   -3  -2  10   3  -7 -22  11  29 -18  -6  15  -2  13   2  -1   7  12  -7  -6   4   1 -15  -8 -13  -9 -18   7  -9  -1   3  -6  -3   8 -14 -15  -9  -8   2  12   8   3 -12 -14  -2  -3  -2   6  21 -10 -17   3  24  13  -5  -8 -16  12  -9   7  -9  17 -28  19   7   7  -2   9   7  -6  11 -14  16  -0 -11  -8   9  18  -4 -11   7  -7  -9  -9   5  -7   3   0  -5   8  -4   3  -6 -14   7  -6   7 -14  -5 -11   3  -6  12  -2  -7  -3  13  12  10  -6 -26   4  19   2  -4 -16  -1  -1   4  21  -8  12 -16  -9   8 -15   4   2  -0 -13   4   2  -3   4  -6   8  12   2  -2 -54 -29  -3 100  32  12  -9  -1   8 -44  -9 -10
s202_L                143:    0  -3   7  -6  -4   6  -2 -11  -5   5   9  -3   6   6  -9 -13  -2  11 -11 -10  -9  -3  -3   4 -19  -1  -8  -1   2   3   3 -10  -1  -8   9   5  -1  10   5   2   4  -9  -6 -13   8  10   8 -10  -3   6  13  -8 -17  -4 -11  -4  -5  -2   7   0  20 -13  -2   3  -0  10  15  25  -8   4 -10  26 -13 -27   7  25  14   1  -8  -0  -6 -15 -15  10  -3 -24  21   3  10  23   5  -3  -9   3  -3  -4  -5  -5  -3  -1 -15   8   2  11  -4  -5  -6 -11 -22  -1  15  -0  16  -5  20  -8  -5 -13   4  -6  -8  -8  -2   2  15 -17  20   0  -2  23 -18  -9   8  -0  -7  14 -11 -15 -21 -12 -26  32 100 -31 -38  37  43 -43  -3 -78
s022_L                144:   -0  -0   2   6   5 -21  -3  28  -2 -12   6  -1   4  -4   2  15   4 -17   1  -1   8  -8 -13   1  28  -8  22  -1  -6   2   3  -2  12   9  -8  -7   3 -17   0   7  -4  13  -9   1 -15  -7 -15  14 -10 -12 -21  22  16   2  12 -10 -14   3  -1 -10  -8 -16   7  14  -7  -4  -9 -10   5  -9   2  -8   1  10  -1 -10 -12  -3   8  -6   6   3  -4   9 -13   6 -14  -9   3 -12  -7 -11 -11  13   7  -8  15  18   5 -17   8  -6  -7 -11  -1   6   0  19  -2  -4   7   6  -6  14 -41  15  11  14  -2   6  21  -7   6  -5 -20   6  -6  12  -5  -9  -5   7  -9   3  12 -11  12   7 -19 -13  -2  12 -31 100  49 -77 -50  34  -5   7
s301_L                145:   -5  -0  12  -4   1  -7   4  35  -8 -26   3  -0  10   4   8  -0  -8  -9  14   6   0  -7 -11  -6  16  -6  27 -11 -15  -8  -9 -17  -3  19 -13   4  -2 -11   8  -3 -13   4  -1  15   3  12 -13  31  -8   6 -21  23  -4  -5   8 -14 -13   5  15 -20  -5   1 -18  23  -1  -9 -10   2   7 -11   6   5   0   2   6  11 -14  -1  15  -1   9  15  -7  13   1  -6  -9 -32   7 -38 -11   0   7  -2  11   3  20  -8   1   6  -1  -8   5   1   5 -13  -3  -1 -32 -14  -6  19  -6   2 -16 -12  -1  12  -3   7  11  16  -3 -10  -6   4  10 -17 -20 -10 -13  -2  28  -0  23 -13  27  19   8  19 -19  -9 -38  49 100 -60 -96  13  23  34
s121_L                146:   -2   2  -2  -3  -6   4   1 -19  -3  15   2   3   1  -5  -7  -1   4  10  -5  -8  -5  -1   3  -5 -19  -3 -16  -3   5   5   1   2 -10  -8   9   1  -9  10   5   0  -1  -9  -4  -5   7  10  12  -6   2  13  17 -12  -8  -2 -10   3   9   4   4   9   5  16   8  -7  -3   5  11  10  -6   5 -10  10  -5 -16  -3   9  12  -1  -8  -4 -15 -13   7  -4  -0  -8  14  11  -8  10  15  -2   6   1 -14  11 -30 -12   5   2  -5  -8  14   2  12  16  -3   1   9   6   0 -14   9 -11  30 -15 -21 -25   8  -9 -19   2 -11   5  10  -6   3  -9   8  11   5  -4   3  -0 -12  17 -11 -30  12 -33  -0  -1  37 -77 -60 100  56 -55 -13  -9
s103_L                147:    5   1 -13   2   1  10  -7 -38  10  26  -5   0 -11  -1  -8  -2   3  11 -13  -5   1  10  11   9 -18  10 -24  12  14   5  11  11   1 -18  12   1   4  13 -10   1  14  -4   3 -16  -1 -11  13 -32   9  -3  22 -20  -3   5  -9  14   8  -5 -14  20  10  -6  16 -17   2   5  11   1  -5   9  -5  -0  -1  -4  -5  -9  15  -1 -14   1  -9 -15   4 -11  -2   5   8  29  -5  34   6  -0  -8   2  -9  -6 -17   5 -12  -5 -16  11   0   5  -7   9   3  -3  28  12   3 -21   7   1  17  13   5  -8   4  -7  -8 -19   3  11  10  -2 -10  13  24   8  16   3 -23  -3 -28  10 -26 -13  -6 -12  15   8  43 -50 -96  56 100  -8 -22 -33
s400_R                148:    8  -2 -11   3   9   8 -12 -19  17  10  -6  -3 -12  -2   4   2  -7  -0  -1  -5   7  11   1  16   8  14   1  10   4  -2  12   0   0   3   8   4   8  -2 -14  -3   2   6   7  -8  -5  -8  -6 -21   4   9   2 -10  -1  11   2  12 -14  10 -11  11  -2  -1   7  -4   4 -10 -11 -15  13 -11  14  -4  11  20   2 -16  -7  -9  10   4  -5   9  -2   2  -4   1   1   5   4  15  -6   0  -9   3  -9   2  19  36  -4 -15   8  14   3  19 -14 -11   1 -10  10  17  -4  -5  -5   9  -4  18  17  16 -15   1   7 -10   7   7  15   3  -8  18  17  -8   5  -1 -17  -8  -8 -11  -7  19  15  33  10 -44 -43  34  13 -55  -8 100   2  -9
s040_R                149:   -4   7  -2   4  -6   1   9  -7  -7   3  -5   6  -6  16   4 -61  10  12   5  14  -9   2  13 -13 -12  -3 -12   4   2   3  -7   4 -12  -6   3  11 -13  11   6  -6  -5  -4   8  28   4  -4  12   6   8  -1   7  -9 -16   9  -7   8  -3   3  -2   1  -4  -5   1  28   5  -9  12  -9   1  -3  -1  -1   6   0  10  -3  -6  -1   8   5  -1   9  -5  29 -26 -10  -5 -27   5 -21  -3 -24 -11  25   8  13   9 -10   8   5  -3 -18  11  22  -3  -9  16  -8  -4 -20 -14  22 -13   4  16 -24 -35  -1  -5 -18  -6  16 -15  -8  11  -5   8   5 -20  -6 -10  -6   8   8  10   6   2  17   4  40  -1  -9  -3  -5  23 -13 -22   2 100   2
s004_R                150:   -3   5  -2   4   1  -7   7  19  -2 -12  -8   4  -2   0  15  10   1 -10  16  18   6   0   5 -14   8  -2   7  -1   0  -5  -8   9  -2   3 -14  -4   1  -2  -1  -3  -6   2   6  18  -5  -6   2  19   4 -12 -11  14  13  -4   5  -0  12 -10  -3  -7 -18   6  -5   3   1  -4  -8 -13   1   3   4 -21   6  14  -9 -13  -8   4   2   1  14  10  14 -10   6  26 -27  -9 -13 -35  -8   5  14  -6   2   6  -1 -18 -10  35  11  -7  -4 -20   8   1   9  11  16 -13 -18   5 -17  -3 -16  -2   3  10   2   4   8  16  -4  -2 -21  21 -18 -15  -5 -24  21   8   2   4   8 -14  11  16  16   4  16 -10 -78   7  34  -9 -33  -9   2 100
}
